# Supplementary material for: Targeting GRPR for sex hormone-dependent cancer after loss of E-cadherin
Source: Nature. 2025 Jun 11;643(8072):801–9. doi: 10.1038/s41586-025-09111-x (PMC12267067; doi:10.1038/s41586-025-09111-x)
Supplement: Supplementary file 3 — Supplementary Tables 1–12 [file 41586_2025_9111_MOESM3_ESM.xlsx]

## Sheet: Supplementary Table 1
Supplementary Table 1. Female/Male ratio (log2) of the worldwide incidence according to age for non sex-specific cancers
Age	0-4 y.o.	5-9 y.o.	10-14 y.o.	15-19 y.o.	20-24 y.o.	25-29 y.o.	30-34 y.o.	35-39 y.o.	40-44 y.o.	45-49 y.o.	50-54 y.o.	55-59 y.o.	60-64 y.o.	65-69 y.o.	70-74 y.o.	Premenopausal variation
All Cancer	-0.269461	-0.36257	-0.222392	-0.0242475	0.279617	0.813883	1.09467	1.16519	0.963731	0.611449	0.23712	-0.133452	-0.424865	-0.639455	-0.763837	1.03028
Bladder	-0.736966	-1.58496	-2	-0.584963	-0.736966	-0.807355	-0.975753	-0.693339	-0.921998	-1.55459	-1.76553	-1.9087	-2.00827	-2.0868	-2.13165	0.732188
Brain / CNS	-0.321928	-0.241008	-0.306978	-0.367732	-0.407658	-0.29956	-0.304855	-0.347923	-0.341037	-0.308122	-0.347923	-0.389412	-0.394631	-0.384664	-0.409113	0.0016118
Colorectum	0	-1.58496	-0.222392	-0.231325	-0.154034	-0.106915	0.201634	0.0931094	-0.045324	-0.237039	-0.405794	-0.563901	-0.643569	-0.659903	-0.636378	0.503484
Gallbladder	0	0	0	0	0	0	1	1.29278	1.45943	1.07907	1.05889	0.817136	0.656046	0.526069	0.464963	0.428246
Hodgkin lymphoma	-1.51457	-1.3356	-0.49304	-0.200913	-0.263034	-0.241008	-0.378512	-0.393011	-0.596103	-0.70044	-0.900464	-1	-0.736966	-0.678072	-0.658963	0.482267
Hypopharynx	0	0	0	-1	-0.415038	-0.263034	-0.387023	-0.841302	-1.6939	-2.09954	-2.34269	-2.53343	-2.62449	-2.75899	-2.822	0.21205
Kaposi sarcoma	-0.415038	-0.736966	-0.847997	-0.678072	-0.415038	-0.811928	-1	-1.10893	-1.08927	-1.24576	-1.3112	-1.56294	-1.76553	-1.77259	-1.73697	0.230562
Kidney	0	0.103093	0.0671142	0.106915	0	0	-0.420576	-0.736966	-0.862496	-1.03953	-1.07529	-1.07358	-1.01178	-0.967474	-0.966317	-0.0294667
Larynx	-1	0	-1	-1	0	-0.847997	-1.24793	-1.66742	-2.53766	-2.84659	-3.02718	-2.98868	-2.96829	-2.92735	-2.89755	0.159221
Leukemia	-0.275634	-0.402098	-0.447459	-0.530515	-0.436099	-0.415038	-0.241008	-0.152003	-0.156119	-0.236067	-0.32681	-0.451107	-0.57586	-0.653027	-0.730503	0.177137
Lip, Oralcavity	-0.485427	-0.584963	0.192645	-0.263034	-1.44746	-2.08746	-2.07138	-1.94342	-1.76939	-1.54189	-1.45943	-1.40718	-1.37602	-1.3135	-1.19855	-0.764738
Liver	-0.353637	-0.710493	-0.63743	-1	-0.859822	-1.19704	-1.66482	-1.89308	-1.90689	-1.90332	-1.82517	-1.67222	-1.52857	-1.34774	-1.15701	-0.534481
Lungs	-0.584963	-0.46	-0.584963	-0.70044	-0.332575	-0.437405	-0.70044	-0.211504	-0.505891	-0.824716	-0.981058	-1.1246	-1.16358	-1.17362	-1.12253	0.257942
Melanoma	0	-0.415038	0.263034	1.10692	1.15433	1.13972	0.788496	0.667425	0.469485	0.249978	0.0255351	-0.211504	-0.436733	-0.628744	-0.811338	0.98661
Mesothelioma	0	0	0	0	0	0	0	0.263034	-0.378512	-0.616671	-0.499571	-0.844349	-1.10692	-1.32193	-1.75899	0.475058
Multiplemyeloma	0	0	0	-0.158496	-0.584963	-0.584963	-0.736966	-0.584963	-0.270089	-0.387023	-0.415038	-0.485427	-0.505235	-0.53842	-0.576501	-0.202115
Nasopharynx	-1.32193	-1	-0.662965	-0.540568	-0.565597	-0.812914	-1.08489	-1.2578	-1.38702	-1.47393	-1.54057	-1.60572	-1.60486	-1.58496	-1.52083	0.204118
Non-Hodgkin lymphoma	-0.715271	-0.793549	-0.552541	-0.549339	-0.485427	-0.36257	-0.321928	-0.36257	-0.378512	-0.415038	-0.472488	-0.49436	-0.495632	-0.494109	-0.529707	0.176802
Non-melanoma skin cancer	-0.222392	-0.678072	0	-0.222392	-0.215729	0.125531	0.321928	0.0931094	-0.120294	-0.243926	-0.304855	-0.523562	-0.767419	-1.00204	-1.11743	0.505555
Oesophagus	0	0	0	0	0.169925	0.0740006	-0.330149	-0.719892	-1.26303	-1.52154	-1.545	-1.48938	-1.44839	-1.36984	-1.3198	0.0614668
Pancreas	0	0	0	1.58496	0.36257	-0.387023	-0.343954	-0.238787	-1.03653	-0.89812	-0.798366	-0.736966	-0.69484	-0.570187	-0.433261	0.0850012
Salivary glands	0	-0.415038	0.192645	0.378512	0.36257	0.584963	0.142019	-0.0356239	-0.21818	-0.205114	-0.355095	-0.5025	-0.584963	-0.536053	-0.646363	0.402556
Gastric	-1	0	-0.584963	0	0.133267	0.0916305	0.125531	0.321928	-0.315502	-0.766637	-1.06926	-1.26773	-1.36225	-1.37583	-1.35531	0.74942
Thyroid	1	1.41504	1.79141	2.49596	2.15528	2	1.90689	1.94342	1.88753	1.86192	1.74272	1.61365	1.45066	1.30378	1.16008	0.607119

## Sheet: Supplementary Table 2
Supplementary Table 2: Gene lists associated with cancers with positive female / male curve peak and estrogen-response
Melanoma	Gastric Cancer	Thyroid Cancer	ESR1/ERa	Breast
https://www.genome.jp/dbget-bin/www_bget?hsa05218	https://www.genome.jp/dbget-bin/www_bget?pathway+hsa05226	https://www.genome.jp/dbget-bin/www_bget?pathway+hsa05216	https://string-db.org/cgi/network?taskId=bijaHAJu5ba2&sessionId=beKIEJOXHmQw	https://www.wikipathways.org/pathways/WP1984.html
AKT1	CDX2	RET	ACTB	ABC3G
AKT2	MUC2	CCDC6	AGR2	ABL1
AKT3	CDH17	NCOA4	AHR	AHR
ARAF	REG4	NTRK1	AKT1	AKT1
BAD	ABCB1	TPM3	AKT2	ALKB1
BAK1	SHH	TPR	AKT3	ANDR
BAX	TP53	TFG	ALB	ANXA1
BRAF	CDKN1A	HRAS	AR	AQP73
CCND1	GADD45A	NRAS	ARNT	AR
CDH1	GADD45B	KRAS	ATAD2	ATF1
CDK4	GADD45G	BRAF	ATF2	ATM
CDK6	BAX	MAP2K1	ATM	ATR
CDKN1A	BAK1	MAP2K2	AURKA	AURKA
CDKN2A	DDB2	MAPK1	AXIN1	BACH1
DDB2	POLK	MAPK3	BAG1	BAD
E2F1	RARB	PAX8	BARD1	BAK
E2F2	RXRA	PPARG	BCAR1	BARD1
E2F3	RXRB	RXRA	BCL2	BARD1
EGF	RXRG	RXRB	BRAF	BAX
EGFR	WNT1	RXRG	BRCA1	BCL2
FGF1	WNT2	TP53	BRCA2	BID
FGF10	WNT2B	CDKN1A	CALM1	BLM
FGF16	WNT3	GADD45A	CALM2	BMPR1A
FGF17	WNT3A	GADD45B	CALM3	BMPR2
FGF18	WNT4	GADD45G	CALML3	BRAF
FGF19	WNT5A	BAX	CALML4	BRCA1
FGF2	WNT5B	BAK1	CALML5	BRCA2
FGF20	WNT6	DDB2	CALML6	CASP3
FGF21	WNT7A	POLK	CARM1	CASP8
FGF22	WNT7B	CDH1	CASP3	CASP9
FGF23	WNT8A	CTNNB1	CAV1	CBP
FGF3	WNT8B	TCF7	CCDC170	CCND1
FGF4	WNT9A	TCF7L1	CCND1	CDC25A
FGF5	WNT9B	TCF7L2	CCNH	CDC42
FGF6	WNT10B	LEF1	CCNL2	CDH1
FGF7	WNT10A	MYC	CCNT1	CDK2
FGF8	WNT11	CCND1	CD44	CDK4
FGF9	WNT16		CDH1	CDK7
FGFR1	FZD1		CDK2	CERK
GADD45A	FZD7		CDK4	CERK1
GADD45B	FZD2		CDK7	CHK1
GADD45G	FZD3		CDKN1A	CHK2
HGF	FZD4		CDKN2A	CIP1
HRAS	FZD5		CEBPA	CREB
IGF1	FZD8		CEBPB	CSNK1D
IGF1R	FZD6		CHD9	CTNB1
KRAS	FZD10		CHUK	CYP19A1
MAP2K1	FZD9		CITED1	DAG1
MAP2K2	LRP5		CREB1	DCAKD
MAPK1	LRP6		CREBBP	DHT
MAPK3	DVL3		CSK	E2F1
MDM2	DVL2		CTCF	E2F1
MET	DVL1		CTNNB1	EGFR
MITF	FRAT1		CTSD	EP300
NRAS	FRAT2		CUEDC2	ER
P3R3URF-PIK3R3	GSK3B		CXCL12	ERAL1
PDGFA	AXIN1		CXCR4	ERK
PDGFB	AXIN2		CXXC5	ESR1
PDGFC	APC		CYP19A1	FADD
PDGFD	APC2		CYP1A1	FADD
PDGFRA	CTNNB1		CYP2D6	FLIP1
PDGFRB	CSNK1A1L		DDX17	FOSL2
PIK3CA	CSNK1A1		DDX5	FOXO1
PIK3CB	TCF7		DHRS11	fra-1
PIK3CD	TCF7L1		DNMT1	GADD45A
PIK3R1	TCF7L2		DNMT3B	GCR
PIK3R2	LEF1		DROSHA	GDI
PIK3R3	MYC		E2F1	GR
POLK	CCND1		EBAG9	GRN
PTEN	TERT		EGF	GSK3A
RAF1	TERC		EGFR	HDAC1
RB1	EGF		EP300	HDAC1/HDAC2
TP53	EGFR		EPAS1	HIPK2
	ERBB2		ERBB2	IKKA
	SHC1		ERBB3	IMPA1
	SHC2		ERBB4	IPKA
	SHC3		ESR1	IRS1
	SHC4		ESR2	ITPKC
	GRB2		ESRRA	JAK1
	SOS1		ESS2	JKIP1
	SOS2		EZH2	JUN
	HRAS		FASN	JUN
	KRAS		FCGR1A	KRAS
	NRAS		FGFR2	MAP3K13
	ARAF		FKBP4	MAPKs
	BRAF		FKBP5	MAX
	RAF1		FKBPL	MDM2
	MAP2K1		FLII	MMP1
	MAP2K2		FN1	MPIP1
	MAPK1		FOS	MPIP2
	MAPK3		FOXA1	MRE11
	PIK3CA		FOXM1	MSH2
	PIK3CD		FOXO1	MSH6
	PIK3CB		FOXO3	MTOR
	PIK3R1		FOXO4	MYC
	PIK3R2		FSHR	MYC
	PIK3R3		GAPDH	MYT1
	P3R3URF-PIK3R3		GATA3	NAB1
	AKT1		GNA13	NCOA2
	AKT2		GNRH1	NCOA3
	AKT3		GPER1	NF1
	MTOR		GRB2	NFKB1
	RPS6KB1		GREB1	NOXA1
	RPS6KB2		GRIP1	ODC1
	BCL2		GRM1	P13
	MLH1		GSK3B	P13K
	CDKN1B		GTF2A1	P38
	CDK2		GTF2B	P53
	CCNE1		GTF2E1	P85
	CCNE2		GTF2F2	P85A
	RB1		GTF2H3	PAK1
	E2F1		H2AC20	PHB
	E2F2		H2AX	PIAS1
	E2F3		H2AZ1	PKCB1
	TGFB1		H2BC21	PLK1
	TGFB2		H3-2	PLK3
	TGFB3		H3-3B	PLK3CA
	TGFBR1		H3-4	PML
	TGFBR2		H3-5	PPAR
	SMAD2		H3C12	PPRB/RB
	SMAD3		H3C13	PR
	SMAD4		H3C14	PTEN
	CDKN2B		H3C15	Q8NBS1
	CDH1		H4-16	RAC1
	CTNNA3		H4C1	RAD50
	CTNNA1		H4C11	RAD51
	CTNNA2		H4C12	RAD54L
	JUP		H4C13	RAF
	HGF		H4C14	RALA
	MET		H4C15	RALGAPA1
	FGF1		H4C2	RAP1A
	FGF2		H4C3	RASGEF1A
	FGF3		H4C4	RASGRP3
	FGF4		H4C5	RHEB
	FGF17		H4C6	RHO
	FGF6		H4C8	RHO
	FGF7		H4C9	RPP38
	FGF8		HDAC1	RRAS
	FGF9		HDAC2	SELK
	FGF10		HDAC3	SIRT1
	FGF16		HDAC4	SMAD1
	FGF5		HDAC7	SMAD2
	FGF18		HEATR6	SMAD3
	FGF20		HIF1A	SMAD4
	FGF22		HRAS	SMAD4
	FGF19		HSP90AA1	SMAD6
	FGF21		HSP90AB1	SMAD7
	FGF23		HSPA4	SMCA4
	FGFR2		HSPA8	SMEK1
	GAB1		HSPB1	SMEK2
			IGF1	SP1
			IGF1R	STAT1
			IGF2	STK11
			IKBKB	TAB1
			IL1B	TAK1L
			IL6	TFPI
			INS	TGFR1
			IQGAP1	TGFR2
			IRS1	TRADD
			IRS2	TSC1
			JAK2	TSC1
			JUN	TSC2
			KAT2A	UBE2F
			KAT2B	UBIM
			KAT5	UBP15
			KDM1A	UBP16
			KDM4B	UBP21
			KDM5B	VEGFA
			KDM6B	WEE1
			KMT2D	XRCC3
			KRAS	ZMIZ1
			KRT5	ZN655
			LCOR
			LEP
			LHCGR
			MACROD1
			MAPK1
			MAPK11
			MAPK12
			MAPK13
			MAPK14
			MAPK3
			MAPK8
			MAPK9
			MDM2
			MED1
			MED14
			MEN1
			MIER1
			MMP9
			MNAT1
			MTA1
			MTOR
			MUC1
			MYC
			NCOA1
			NCOA2
			NCOA3
			NCOA6
			NCOA7
			NCOR1
			NCOR2
			NDC80
			NELFB
			NFKB1
			NFKBIA
			NOS3
			NPM1
			NR0B2
			NR1H4
			NR2F1
			NR3C1
			NRAS
			NRIP1
			NTRK1
			OXT
			OXTR
			PARP1
			PDLIM1
			PELP1
			PGR
			PHB2
			PIAS1
			PIK3CA
			PIK3R1
			PIK3R2
			PLCG1
			PML
			POU2F1
			PPARA
			PPARG
			PPARGC1A
			PPARGC1B
			PPID
			PRDM2
			PRKACA
			PRKACB
			PRKACG
			PRKDC
			PRL
			PRMT1
			PTEN
			PTGES3
			PTK2
			PTPN11
			PXDN
			PXDNL
			RAF1
			RARA
			RB1
			RBFOX2
			RCOR1
			REL
			RELA
			RPS6KA3
			RPS6KA5
			RPS6KB1
			RPS6KB2
			RPTOR
			RUNX1
			RUNX2
			RXRA
			SAFB
			SAFB2
			SETD7
			SFN
			SHBG
			SHC1
			SIN3A
			SIRT1
			SMAD2
			SMAD3
			SMAD4
			SMARCA4
			SMARCE1
			SMYD3
			SNAI1
			SP1
			SP3
			SPOP
			SRC
			STAT1
			STAT3
			STAT5A
			STAT5B
			STRN
			STUB1
			SUV39H1
			SUZ12
			TAB2
			TAF10
			TAF3
			TAF7
			TBP
			TDG
			TFAP2A
			TFAP2C
			TFF1
			TLE3
			TNF
			TP53
			TRIM24
			TSC2
			TWIST1
			TXNDC9
			UBE2I
			UBE3A
			UIMC1
			USF1
			WT1
			XBP1
			XRCC6
			YWHAB
			YY1
			ZDHHC21
			ZEB1
			ZNF217

## Sheet: Supplementary Table 3
Supplementary Table 3: Differential expression analysis results of female ∆Ecad tumors versus female Ecad tumors.
EnsemblD	SYMBOL	baseMean	log2FoldChange	lfcSE	stat	pvalue	padj
ENSMUSG00000031364	Grpr	623.622	6.66163	0.718577	9.2706	1.85106e-20	3.32839e-16
ENSMUSG00000049583	Grm5	205.898	-4.68921	0.69004	-6.79557	1.07885e-11	9.69943e-08
ENSMUSG00000033715	Akr1c14	35.8112	3.10142	0.501068	6.18962	6.0309e-10	3.61472e-06
ENSMUSG00000029641	Rasl11a	97.7214	2.9246	0.514714	5.68198	1.33142e-08	5.17686e-05
ENSMUSG00000026235	Epha4	169.718	3.31001	0.584673	5.6613	1.50231e-08	5.17686e-05
ENSMUSG00000031548	Sfrp1	1469.94	3.40342	0.603732	5.63729	1.72744e-08	5.17686e-05
ENSMUSG00000052415	Tchh	855.311	4.03863	0.724291	5.57598	2.46143e-08	6.3227e-05
ENSMUSG00000000320	Alox12	217.076	3.35413	0.605543	5.53904	3.04127e-08	6.4378e-05
ENSMUSG00000022206	Npr3	318.644	3.39215	0.61353	5.52891	3.2223e-08	6.4378e-05
ENSMUSG00000021136	Smoc1	234.372	3.61504	0.656364	5.50767	3.63616e-08	6.53818e-05
ENSMUSG00000017002	Slpi	1664.48	-3.54925	0.648937	-5.46933	4.51735e-08	6.76888e-05
ENSMUSG00000033295	Ptprf	1380.8	3.29609	0.601774	5.4773	4.31874e-08	6.76888e-05
ENSMUSG00000001021	S100a3	118.591	3.601	0.665835	5.40825	6.3645e-08	8.80309e-05
ENSMUSG00000049404	Rarres1	293.071	3.47272	0.644178	5.39093	7.00947e-08	9.00267e-05
ENSMUSG00000021876	Rnase4	3107.35	1.78174	0.335619	5.30881	1.1034e-07	0.000132269
ENSMUSG00000038560	Sp6	198.207	3.06018	0.579337	5.28222	1.27629e-07	0.000134994
ENSMUSG00000025329	Padi1	79.8532	3.73361	0.706494	5.28471	1.25906e-07	0.000134994
ENSMUSG00000094797	Igkv6-15	116.863	-4.00641	0.766275	-5.22842	1.70965e-07	0.000139733
ENSMUSG00000067818	Myl9	883.968	2.24193	0.42829	5.23462	1.65326e-07	0.000139733
ENSMUSG00000070469	Adamtsl3	103.66	3.16462	0.601403	5.26205	1.42456e-07	0.000139733
ENSMUSG00000029859	Epha1	462.797	3.48543	0.666246	5.23144	1.68194e-07	0.000139733
ENSMUSG00000003469	Phyhip	297.197	3.67833	0.703362	5.22964	1.69844e-07	0.000139733
ENSMUSG00000001349	Cnn1	81.8031	3.10289	0.603544	5.14112	2.73101e-07	0.000196426
ENSMUSG00000025328	Padi3	111.994	3.80467	0.739313	5.14623	2.65774e-07	0.000196426
ENSMUSG00000021214	Akr1c18	129.636	3.82274	0.743398	5.14225	2.71468e-07	0.000196426
ENSMUSG00000043969	Emx2	47.944	3.06108	0.599302	5.10775	3.26017e-07	0.000212701
ENSMUSG00000048387	Osr1	195.014	3.15908	0.61885	5.10476	3.31218e-07	0.000212701
ENSMUSG00000028023	Pitx2	51.6856	3.63399	0.710759	5.11284	3.17352e-07	0.000212701
ENSMUSG00000062609	Kcnj15	171.451	2.67153	0.527227	5.06714	4.03845e-07	0.000246281
ENSMUSG00000099719	Gm28802	10.7954	3.33736	0.659057	5.06384	4.10902e-07	0.000246281
ENSMUSG00000020953	Coch	317.601	3.39905	0.672598	5.05362	4.33514e-07	0.000251452
ENSMUSG00000027315	Spint1	352.969	3.16168	0.628644	5.02937	4.92082e-07	0.000260239
ENSMUSG00000000739	Sult5a1	271.021	3.23379	0.642335	5.03443	4.79284e-07	0.000260239
ENSMUSG00000040714	Klc3	649.845	3.26496	0.648882	5.03167	4.86231e-07	0.000260239
ENSMUSG00000022505	Emp2	2474.63	2.43318	0.484993	5.01694	5.24999e-07	0.000269714
ENSMUSG00000048096	Lmod1	122.782	2.7738	0.554272	5.00441	5.60333e-07	0.000278154
ENSMUSG00000079186	Gzmc	174.978	3.2588	0.651719	5.00032	5.72365e-07	0.000278154
ENSMUSG00000037577	Ephx3	179.312	3.07647	0.624479	4.92645	8.37371e-07	0.000396231
ENSMUSG00000076612	Ighg2c	3126.04	-3.76756	0.767645	-4.90795	9.20356e-07	0.000424331
ENSMUSG00000032012	Nectin1	993.83	2.75453	0.561884	4.90231	9.47155e-07	0.00042577
ENSMUSG00000038020	Rapgefl1	969.034	3.25738	0.669156	4.86789	1.12793e-06	0.000494668
ENSMUSG00000006586	Runx1t1	40.2095	2.70306	0.558805	4.83722	1.31668e-06	0.000563697
ENSMUSG00000000942	Hoxa4	32.2661	3.00523	0.622214	4.82989	1.36607e-06	0.000564611
ENSMUSG00000025165	Sectm1a	209.142	3.27363	0.678101	4.82764	1.38162e-06	0.000564611
ENSMUSG00000028115	Bnipl	249.63	3.39816	0.707554	4.80269	1.56551e-06	0.000625542
ENSMUSG00000069808	Fam57a	849.115	1.69614	0.353898	4.79274	1.64522e-06	0.000640389
ENSMUSG00000040280	Ndufa4l2	1453.07	2.6536	0.554071	4.78927	1.67389e-06	0.000640389
ENSMUSG00000064179	Tnnt1	58.979	2.60125	0.543823	4.78325	1.72479e-06	0.000646115
ENSMUSG00000028654	Mycl	226.896	2.98339	0.626587	4.76134	1.92311e-06	0.000705702
ENSMUSG00000032591	Mst1	61.559	3.34673	0.704324	4.75169	2.0172e-06	0.000725425
ENSMUSG00000015619	Gata3	617.725	3.43235	0.723775	4.74229	2.11321e-06	0.000745051
ENSMUSG00000015957	Wnt11	92.4068	2.84554	0.600853	4.73584	2.18153e-06	0.000754347
ENSMUSG00000028860	Sytl1	550.312	3.19247	0.674796	4.73102	2.23398e-06	0.000757909
ENSMUSG00000020086	H2afy2	160.001	2.51141	0.532465	4.71657	2.39858e-06	0.000798683
ENSMUSG00000000792	Slc5a5	14.1667	3.00114	0.63933	4.69419	2.67663e-06	0.000875062
ENSMUSG00000062991	Nrg1	83.618	3.14661	0.671561	4.68552	2.79252e-06	0.000880916
ENSMUSG00000053024	Cntn2	20.5286	3.46597	0.739217	4.68871	2.74934e-06	0.000880916
ENSMUSG00000026831	1700007K13Rik	24.9708	2.19659	0.470113	4.67248	2.97584e-06	0.00092256
ENSMUSG00000021835	Bmp4	96.1033	2.49787	0.538994	4.63431	3.58129e-06	0.00105805
ENSMUSG00000039628	Hs3st6	88.091	2.83907	0.611929	4.63954	3.49181e-06	0.00105805
ENSMUSG00000038167	Plekhg6	114.547	3.06252	0.660903	4.63384	3.5894e-06	0.00105805
ENSMUSG00000001420	Tmem79	414.536	2.63215	0.570121	4.61682	3.89658e-06	0.00109476
ENSMUSG00000047898	Ccr4	31.2328	3.2356	0.699965	4.62251	3.79116e-06	0.00109476
ENSMUSG00000029372	Ppbp	166.885	3.24128	0.702019	4.61708	3.89185e-06	0.00109476
ENSMUSG00000044921	Rassf9	82.8135	2.75506	0.597864	4.60818	4.06208e-06	0.00110773
ENSMUSG00000097756	A730056A06Rik	8.47249	3.03419	0.658464	4.60798	4.06597e-06	0.00110773
ENSMUSG00000032492	Pth1r	246.25	2.28229	0.495885	4.60245	4.17554e-06	0.0011206
ENSMUSG00000032271	Nnmt	342.865	2.42206	0.527621	4.59053	4.42124e-06	0.00113569
ENSMUSG00000022754	Tmem45a	1099.48	2.76782	0.602813	4.59151	4.40055e-06	0.00113569
ENSMUSG00000110409	Gm9908	7.14053	3.08868	0.672153	4.5952	4.32326e-06	0.00113569
ENSMUSG00000006342	Susd2	1129.59	2.69177	0.587794	4.57945	4.6621e-06	0.00117891
ENSMUSG00000028039	Efna3	565.732	3.33585	0.729153	4.57496	4.76303e-06	0.00117891
ENSMUSG00000030303	Far2	358.46	3.38601	0.740282	4.57395	4.78619e-06	0.00117891
ENSMUSG00000048040	Arxes2	41.2849	2.61477	0.5734	4.56011	5.11262e-06	0.0012423
ENSMUSG00000027954	Efna1	668.931	2.17063	0.476763	4.55285	5.29251e-06	0.00126636
ENSMUSG00000001583	Tnk1	149.546	3.09126	0.679327	4.55047	5.35252e-06	0.00126636
ENSMUSG00000037995	Igsf9	327.728	3.12291	0.687239	4.54415	5.5158e-06	0.00128805
ENSMUSG00000044626	Liph	78.6446	2.41272	0.534291	4.51573	6.30988e-06	0.00143618
ENSMUSG00000034917	Tjp3	227.671	2.71325	0.600834	4.51582	6.30732e-06	0.00143618
ENSMUSG00000026220	Slc16a14	51.4195	3.16717	0.707756	4.47494	7.64316e-06	0.0017179
ENSMUSG00000038253	Hoxa5	128.305	2.79797	0.625713	4.47166	7.76151e-06	0.00172296
ENSMUSG00000029126	Nsg1	430.214	2.42357	0.543757	4.45707	8.30857e-06	0.00180028
ENSMUSG00000024039	Cbs	123.392	3.04347	0.682847	4.45704	8.31005e-06	0.00180028
ENSMUSG00000028100	Nudt17	115.986	2.63748	0.593309	4.44538	8.77365e-06	0.00185599
ENSMUSG00000020017	Hal	1126.75	3.20776	0.721278	4.44733	8.69456e-06	0.00185599
ENSMUSG00000056648	Hoxb8	119.409	2.66833	0.601024	4.43964	9.01082e-06	0.00188399
ENSMUSG00000001247	Lsr	439.893	2.65974	0.600412	4.42986	9.42932e-06	0.00194883
ENSMUSG00000034685	Fam171a2	325.203	2.02483	0.457814	4.42283	9.74178e-06	0.00199053
ENSMUSG00000058022	Adtrp	133.391	3.22497	0.731152	4.4108	1.02988e-05	0.0020807
ENSMUSG00000038146	Notch3	899.278	1.77902	0.40454	4.39764	1.09433e-05	0.00216233
ENSMUSG00000049872	Fam26e	107.077	2.61909	0.595491	4.3982	1.09154e-05	0.00216233
ENSMUSG00000055937	Krt28	238.388	3.30757	0.755607	4.37737	1.20122e-05	0.00234773
ENSMUSG00000001510	Dlx3	229.806	3.29662	0.753521	4.37496	1.21455e-05	0.00234826
ENSMUSG00000040564	Apoc1	1121.39	3.11716	0.713639	4.36797	1.25406e-05	0.00239886
ENSMUSG00000023046	Igfbp6	970.105	2.27288	0.520819	4.36406	1.27673e-05	0.00241652
ENSMUSG00000032085	Tagln	2242.22	2.24784	0.516402	4.35289	1.34355e-05	0.00251441
ENSMUSG00000049598	Vsig8	28.9255	3.06706	0.704941	4.3508	1.35642e-05	0.00251441
ENSMUSG00000090084	Srpx	264.445	2.25129	0.517834	4.34752	1.37687e-05	0.00252628
ENSMUSG00000028780	Sema3c	474.987	2.00326	0.461641	4.33943	1.42854e-05	0.00257974
ENSMUSG00000089789	Rdh1	63.1167	2.83014	0.652334	4.33848	1.4347e-05	0.00257974
ENSMUSG00000037005	Xpnpep2	41.3224	2.68531	0.619442	4.33504	1.45732e-05	0.00259446
ENSMUSG00000043811	Rtn4r	81.0127	2.73721	0.631736	4.33284	1.47196e-05	0.00259484
ENSMUSG00000034324	Tmem132c	52.7361	3.11263	0.719028	4.32894	1.49832e-05	0.00261566
ENSMUSG00000074121	Ntf5	37.119	2.92554	0.676408	4.32511	1.52455e-05	0.00263586
ENSMUSG00000020961	Ston2	81.9321	1.91033	0.442747	4.31472	1.59803e-05	0.00273456
ENSMUSG00000005958	Ephb3	575.833	2.03929	0.473156	4.30997	1.63277e-05	0.00273456
ENSMUSG00000022665	Ccdc80	960.905	2.18971	0.509054	4.30152	1.69628e-05	0.00273456
ENSMUSG00000062661	Ncs1	423.661	2.22715	0.51756	4.30318	1.68365e-05	0.00273456
ENSMUSG00000033377	Palmd	471.767	2.7038	0.627479	4.30899	1.64001e-05	0.00273456
ENSMUSG00000046056	Sbsn	3660.51	2.99935	0.697173	4.30217	1.69135e-05	0.00273456
ENSMUSG00000038354	Ankrd35	529.785	3.02576	0.703888	4.29864	1.71851e-05	0.00273456
ENSMUSG00000067613	Krt83	33.8125	3.12115	0.725328	4.30308	1.68438e-05	0.00273456
ENSMUSG00000042532	Golga7b	35.7694	3.16763	0.736756	4.29943	1.7124e-05	0.00273456
ENSMUSG00000024534	Sncaip	53.379	1.57195	0.366646	4.28738	1.80797e-05	0.00277855
ENSMUSG00000070576	Mn1	120.009	2.4816	0.578122	4.29251	1.76661e-05	0.00277855
ENSMUSG00000031995	St14	503.739	2.83601	0.661444	4.28761	1.80605e-05	0.00277855
ENSMUSG00000032315	Cyp1a1	24.1792	3.22981	0.75286	4.29006	1.78624e-05	0.00277855
ENSMUSG00000047641	Krt87	39.0626	2.91404	0.680761	4.28056	1.86423e-05	0.00284074
ENSMUSG00000054252	Fgfr3	863.758	2.97927	0.696938	4.2748	1.9131e-05	0.00288967
ENSMUSG00000036578	Fxyd7	398.035	3.12648	0.73168	4.27301	1.92848e-05	0.00288967
ENSMUSG00000076613	Ighg2b	4468.91	-3.26569	0.765751	-4.26469	2.00178e-05	0.00291889
ENSMUSG00000048251	Bcl11b	292.237	2.89837	0.679728	4.26401	2.0079e-05	0.00291889
ENSMUSG00000025504	Eps8l2	501.17	2.94635	0.690603	4.26635	1.98701e-05	0.00291889
ENSMUSG00000019359	Gdpd2	390.077	3.11467	0.73055	4.26345	2.01292e-05	0.00291889
ENSMUSG00000072596	Ear2	64.0495	2.76524	0.649101	4.2601	2.04331e-05	0.00293926
ENSMUSG00000027380	Acoxl	29.6588	3.15998	0.74394	4.24763	2.16041e-05	0.00308304
ENSMUSG00000021390	Ogn	165.554	2.90717	0.684978	4.24418	2.19389e-05	0.00310617
ENSMUSG00000027224	Duoxa1	74.0745	2.78385	0.656334	4.24152	2.22012e-05	0.00311875
ENSMUSG00000028392	Bspry	104.151	2.78989	0.658146	4.23902	2.24497e-05	0.00312921
ENSMUSG00000027253	Lrp4	545.073	2.0748	0.490154	4.23297	2.3063e-05	0.00315822
ENSMUSG00000027377	Mall	579.438	2.52315	0.596238	4.23178	2.31848e-05	0.00315822
ENSMUSG00000074259	Gramd2	88.591	2.76464	0.652809	4.23499	2.2856e-05	0.00315822
ENSMUSG00000020844	Nxn	944.623	1.72381	0.40796	4.22544	2.38475e-05	0.00315957
ENSMUSG00000034957	Cebpa	2532.53	2.16317	0.511482	4.22921	2.34514e-05	0.00315957
ENSMUSG00000048442	Smim5	82.9999	2.68028	0.634625	4.22341	2.40631e-05	0.00315957
ENSMUSG00000031906	Smpd3	208.521	2.96289	0.701707	4.22241	2.41706e-05	0.00315957
ENSMUSG00000049565	Aknad1	36.2278	2.98908	0.708225	4.22052	2.43739e-05	0.00315957
ENSMUSG00000059668	Krt4	12.1477	3.10582	0.735165	4.22466	2.39306e-05	0.00315957
ENSMUSG00000026327	Serpinb11	62.8773	3.15068	0.746753	4.21917	2.452e-05	0.00315957
ENSMUSG00000001655	Hoxc13	69.7685	3.18621	0.755305	4.21843	2.46004e-05	0.00315957
ENSMUSG00000033585	Ndn	135.821	1.92072	0.457572	4.19762	2.69729e-05	0.00339625
ENSMUSG00000040950	Mgl2	74.5465	2.65954	0.633476	4.19833	2.68894e-05	0.00339625
ENSMUSG00000055926	Gm14137	102.533	2.91845	0.695314	4.19732	2.70098e-05	0.00339625
ENSMUSG00000047253	Krtap1-5	22.9898	3.21242	0.766112	4.19315	2.75106e-05	0.00343519
ENSMUSG00000038112	AW551984	47.5274	2.1705	0.518071	4.18958	2.79466e-05	0.00346557
ENSMUSG00000001911	Nfix	3125.29	2.22455	0.532037	4.1812	2.89976e-05	0.00357128
ENSMUSG00000058216	Gstp3	64.37	2.60469	0.623298	4.17888	2.92945e-05	0.0035833
ENSMUSG00000076614	Ighg1	3004.34	-3.15516	0.755626	-4.17556	2.97249e-05	0.00358345
ENSMUSG00000027932	Slc27a3	562.097	2.09153	0.501272	4.17245	3.01346e-05	0.00358345
ENSMUSG00000037509	Arhgef4	299.056	2.31578	0.555576	4.16825	3.06951e-05	0.00358345
ENSMUSG00000038700	Hoxb5	70.6965	2.48798	0.596851	4.16851	3.06591e-05	0.00358345
ENSMUSG00000047904	Sstr2	6.94333	2.58837	0.621304	4.16602	3.09957e-05	0.00358345
ENSMUSG00000036960	Clca2	287.881	2.77714	0.665234	4.17469	2.9839e-05	0.00358345
ENSMUSG00000046070	Igfals	47.3981	2.83828	0.681404	4.16534	3.10894e-05	0.00358345
ENSMUSG00000043088	Il17re	122.486	2.89415	0.694363	4.16807	3.07196e-05	0.00358345
ENSMUSG00000050808	Muc15	45.7566	3.03079	0.727435	4.16641	3.09439e-05	0.00358345
ENSMUSG00000059325	Hopx	480.989	2.39347	0.575031	4.16233	3.15019e-05	0.00360787
ENSMUSG00000027199	Gatm	738.24	-2.61401	0.628653	-4.15811	3.20898e-05	0.00362897
ENSMUSG00000020159	Gabrp	44.1286	3.18718	0.76643	4.15848	3.20374e-05	0.00362897
ENSMUSG00000032033	Barx2	330.101	2.95195	0.710316	4.15583	3.24115e-05	0.00364244
ENSMUSG00000041449	Serpina3h	243.103	2.73665	0.658878	4.1535	3.27433e-05	0.00365688
ENSMUSG00000030666	Calcb	44.2084	3.1484	0.758936	4.14844	3.34743e-05	0.00371544
ENSMUSG00000026109	Tmeff2	69.874	1.63298	0.394907	4.13509	3.5482e-05	0.00388051
ENSMUSG00000018648	Dusp14	285.495	2.0887	0.505217	4.13427	3.56089e-05	0.00388051
ENSMUSG00000018727	Cpsf4l	15.1806	2.89888	0.700975	4.13549	3.542e-05	0.00388051
ENSMUSG00000038233	Fam198a	21.6595	2.59346	0.627618	4.13223	3.59266e-05	0.00389155
ENSMUSG00000057173	Rfx8	91.6693	-2.51484	0.609682	-4.12484	3.7099e-05	0.0039472
ENSMUSG00000021140	Pcnx	7661.84	-1.34815	0.326758	-4.12583	3.69398e-05	0.0039472
ENSMUSG00000039323	Igfbp2	283.888	2.80498	0.679594	4.12744	3.66825e-05	0.0039472
ENSMUSG00000033268	Duox1	109.302	2.81251	0.682103	4.12328	3.73508e-05	0.00395062
ENSMUSG00000038119	Cdon	272.926	2.15864	0.523886	4.12044	3.78153e-05	0.00397635
ENSMUSG00000091898	Tnnc1	28.5953	2.21688	0.53842	4.11737	3.83215e-05	0.00400615
ENSMUSG00000005360	Slc1a3	277.009	2.72152	0.661218	4.11592	3.85642e-05	0.00400823
ENSMUSG00000047250	Ptgs1	583.651	2.38736	0.580257	4.11432	3.8833e-05	0.00401297
ENSMUSG00000028716	Pdzk1ip1	659.895	2.95032	0.717936	4.10944	3.96612e-05	0.00407513
ENSMUSG00000109157	Gm44829	21.1161	-2.42869	0.591568	-4.10551	4.03417e-05	0.0041215
ENSMUSG00000038236	Hoxa7	310.818	2.54091	0.61951	4.10148	4.10519e-05	0.00416244
ENSMUSG00000026166	Ccl20	22.9439	3.00624	0.73322	4.10005	4.13059e-05	0.00416244
ENSMUSG00000048337	Npy4r	7.36308	3.02479	0.737876	4.09932	4.14369e-05	0.00416244
ENSMUSG00000039508	Fam26d	6.05596	3.01459	0.736153	4.09506	4.22052e-05	0.00421607
ENSMUSG00000042115	Klhdc8a	27.746	2.85442	0.697364	4.09315	4.25552e-05	0.00422754
ENSMUSG00000030513	Pcsk6	348.705	2.17532	0.531838	4.0902	4.3101e-05	0.00425824
ENSMUSG00000026110	Mgat4a	1014.43	-1.70742	0.41876	-4.07732	4.55574e-05	0.00438636
ENSMUSG00000041119	Pde9a	56.0012	2.05644	0.504094	4.07948	4.51365e-05	0.00438636
ENSMUSG00000003863	Ppfia3	232.791	2.46131	0.603888	4.07577	4.58615e-05	0.00438636
ENSMUSG00000047143	Dmrta2	92.8979	2.56911	0.630194	4.0767	4.56803e-05	0.00438636
ENSMUSG00000037185	Krt80	867.289	2.73185	0.669498	4.08045	4.49494e-05	0.00438636
ENSMUSG00000078144	Capns2	507.938	2.74155	0.672098	4.07909	4.52115e-05	0.00438636
ENSMUSG00000042357	Gjb5	338.256	2.89566	0.710812	4.07373	4.62665e-05	0.00440168
ENSMUSG00000024664	Fads3	1076.23	1.61664	0.397182	4.07027	4.69593e-05	0.00444408
ENSMUSG00000040258	Nxph4	62.6247	2.4805	0.609722	4.06825	4.73681e-05	0.00445929
ENSMUSG00000008153	Clstn3	83.0289	2.75711	0.679111	4.05988	4.90985e-05	0.00455072
ENSMUSG00000030792	Dkkl1	217.876	2.93907	0.723931	4.05988	4.90974e-05	0.00455072
ENSMUSG00000090637	Gm6189	7.82991	3.04139	0.749049	4.06034	4.90022e-05	0.00455072
ENSMUSG00000091243	Vgll3	198.648	2.32727	0.574444	4.05134	5.09253e-05	0.00469583
ENSMUSG00000029330	Cds1	397.161	2.60288	0.643666	4.04383	5.25841e-05	0.00482406
ENSMUSG00000034382	AI661453	426.816	2.59916	0.643578	4.03861	5.377e-05	0.00490781
ENSMUSG00000048368	Omd	13.7922	2.74993	0.681936	4.03254	5.51778e-05	0.00501087
ENSMUSG00000030643	Rab30	116.362	1.80343	0.447546	4.0296	5.58725e-05	0.00502711
ENSMUSG00000024379	Tslp	29.98	2.29327	0.569131	4.02942	5.59158e-05	0.00502711
ENSMUSG00000028871	Rspo1	31.1127	2.82092	0.700354	4.02785	5.62903e-05	0.0050356
ENSMUSG00000071847	Apcdd1	480.171	2.34901	0.58358	4.02518	5.69328e-05	0.00504685
ENSMUSG00000020411	Nipal4	239.218	2.8514	0.708424	4.02499	5.69774e-05	0.00504685
ENSMUSG00000051339	2900026A02Rik	772.163	1.6524	0.411026	4.02017	5.8155e-05	0.00507614
ENSMUSG00000004951	Hspb1	2334.81	2.175	0.540974	4.02053	5.80669e-05	0.00507614
ENSMUSG00000034282	Evpl	1455.97	2.87397	0.714746	4.02097	5.79595e-05	0.00507614
ENSMUSG00000052105	Mtcl1	102.594	2.38657	0.594069	4.01732	5.8863e-05	0.00510665
ENSMUSG00000041954	Tnfrsf18	146.956	2.52194	0.627896	4.01649	5.90725e-05	0.00510665
ENSMUSG00000052974	Cyp2f2	802.362	2.82034	0.702515	4.01464	5.95368e-05	0.00512216
ENSMUSG00000019102	Aldh3a1	353.12	2.88633	0.720256	4.00736	6.14002e-05	0.00525732
ENSMUSG00000075394	Hoxc4	132.718	2.57781	0.643561	4.00554	6.18767e-05	0.00527301
ENSMUSG00000021469	Msx2	68.9731	3.03821	0.759135	4.00221	6.27548e-05	0.00532261
ENSMUSG00000033579	Fa2h	473.107	3.00754	0.752539	3.99652	6.42795e-05	0.00540098
ENSMUSG00000049809	Krtap9-3	10.7873	3.05326	0.763831	3.9973	6.4068e-05	0.00540098
ENSMUSG00000020007	Il20ra	84.0121	2.81096	0.703918	3.99331	6.5157e-05	0.00542859
ENSMUSG00000043857	Mgat5b	73.6687	2.98364	0.747196	3.99311	6.52119e-05	0.00542859
ENSMUSG00000062515	Fabp4	8040.07	2.47078	0.61894	3.99195	6.5532e-05	0.00543009
ENSMUSG00000072115	Ang	244.77	1.78211	0.447226	3.98481	6.75355e-05	0.00557044
ENSMUSG00000023391	Dlx2	41.9673	2.99204	0.751159	3.98323	6.79836e-05	0.0055818
ENSMUSG00000098678	Mroh6	46.2576	2.56176	0.643789	3.9792	6.91484e-05	0.00559324
ENSMUSG00000022485	Hoxc5	94.4536	2.63964	0.663076	3.9809	6.86542e-05	0.00559324
ENSMUSG00000000248	Clec2g	33.5732	2.80256	0.704435	3.97845	6.93672e-05	0.00559324
ENSMUSG00000022123	Scel	444.446	2.94932	0.741031	3.98002	6.89082e-05	0.00559324
ENSMUSG00000044139	Prss53	23.7735	2.48872	0.626445	3.97277	7.10403e-05	0.00570257
ENSMUSG00000052271	Bhlha15	26.2739	-2.25635	0.56829	-3.97041	7.17477e-05	0.00573376
ENSMUSG00000022012	Enox1	56.6203	1.93256	0.487224	3.96646	7.29467e-05	0.00580378
ENSMUSG00000022594	Lynx1	302.34	1.87843	0.473718	3.96529	7.33073e-05	0.00580678
ENSMUSG00000032278	Paqr5	82.6907	2.95852	0.747324	3.95882	7.53201e-05	0.00594005
ENSMUSG00000021194	Chga	19.7935	2.8532	0.72116	3.9564	7.60886e-05	0.00597445
ENSMUSG00000034762	Glis1	37.8555	2.45358	0.620413	3.95475	7.66143e-05	0.00598958
ENSMUSG00000070867	Trabd2b	297.465	2.23354	0.56526	3.95135	7.77107e-05	0.00602291
ENSMUSG00000027456	Sdcbp2	207.941	2.37335	0.600503	3.95227	7.74129e-05	0.00602291
ENSMUSG00000021830	Txndc16	4092.23	-1.40957	0.357193	-3.94625	7.93849e-05	0.00604839
ENSMUSG00000030340	Scnn1a	305.908	2.01846	0.511366	3.94719	7.90752e-05	0.00604839
ENSMUSG00000037990	Sh3rf3	35.0596	2.60355	0.659393	3.94841	7.86732e-05	0.00604839
ENSMUSG00000031250	Tnmd	47.6096	2.6674	0.675827	3.94688	7.91778e-05	0.00604839
ENSMUSG00000022887	Masp1	164.076	2.7907	0.707636	3.9437	8.02339e-05	0.00608728
ENSMUSG00000048347	Pcdhb18	95.9867	-1.54081	0.391035	-3.94034	8.13664e-05	0.00609885
ENSMUSG00000049241	Hcar1	39.0878	2.72129	0.690642	3.94023	8.14039e-05	0.00609885
ENSMUSG00000020891	Alox8	24.3025	2.75923	0.700193	3.94067	8.12533e-05	0.00609885
ENSMUSG00000026890	Lhx6	95.5349	2.30154	0.584338	3.93871	8.19198e-05	0.00611203
ENSMUSG00000048142	Nat8l	564.209	2.62999	0.668382	3.93486	8.32441e-05	0.00618517
ENSMUSG00000047528	Als2cr12	7.68538	2.5118	0.639321	3.92885	8.53523e-05	0.00628984
ENSMUSG00000060621	Nkpd1	145.479	2.63233	0.66994	3.92921	8.52259e-05	0.00628984
ENSMUSG00000107756	Gm44164	18.3552	-2.57174	0.655113	-3.92565	8.64957e-05	0.00631334
ENSMUSG00000032261	Sh3bgrl2	417.585	1.66262	0.423911	3.92211	8.77779e-05	0.00631334
ENSMUSG00000043068	Fam89a	233.036	2.21118	0.56366	3.92289	8.74945e-05	0.00631334
ENSMUSG00000056133	Gm9992	11.2241	2.63536	0.671797	3.92285	8.7509e-05	0.00631334
ENSMUSG00000020963	Tshr	31.3327	2.87186	0.732146	3.92253	8.76236e-05	0.00631334
ENSMUSG00000068075	Gm10229	17.0252	2.99603	0.763836	3.92234	8.76928e-05	0.00631334
ENSMUSG00000005338	Cadm3	294.18	2.26092	0.5769	3.91909	8.88856e-05	0.00634227
ENSMUSG00000092572	Serpinb10	78.3689	2.86965	0.732132	3.91957	8.87063e-05	0.00634227
ENSMUSG00000046096	BC030336	1247.62	-0.881556	0.225022	-3.91764	8.94199e-05	0.00634929
ENSMUSG00000014704	Hoxa2	17.8099	2.8097	0.717325	3.91691	8.96903e-05	0.00634929
ENSMUSG00000024008	Cpne5	23.5031	2.61552	0.66879	3.91082	9.19843e-05	0.00646907
ENSMUSG00000070990	Foxe1	21.5652	2.98214	0.76278	3.90957	9.24616e-05	0.00646907
ENSMUSG00000078657	Crnn	77.0774	2.99737	0.766569	3.91011	9.22528e-05	0.00646907
ENSMUSG00000049709	Nlrp10	190.891	2.60936	0.667672	3.90815	9.30051e-05	0.00647653
ENSMUSG00000020702	Ccl1	26.032	2.71787	0.695568	3.90742	9.32885e-05	0.00647653
ENSMUSG00000052572	Dlg2	62.8508	2.17049	0.555926	3.90428	9.45058e-05	0.0065358
ENSMUSG00000040434	Large2	232.224	2.64563	0.677797	3.90328	9.48986e-05	0.00653783
ENSMUSG00000020875	Hoxb9	154.181	2.58048	0.661878	3.89873	9.66989e-05	0.00663642
ENSMUSG00000054065	Pkp3	2279.23	2.77826	0.713046	3.89633	9.766e-05	0.0066769
ENSMUSG00000032015	Pou2f3	282.855	2.90276	0.745484	3.89379	9.86914e-05	0.00672186
ENSMUSG00000032262	Elovl4	1462.42	2.82447	0.725987	3.89052	0.000100028	0.00676284
ENSMUSG00000021565	Slc6a19	56.9577	2.84351	0.730889	3.89048	0.000100045	0.00676284
ENSMUSG00000049685	Cyp2g1	298.4	2.88377	0.741436	3.88944	0.000100477	0.0067666
ENSMUSG00000029055	Plch2	693.006	2.79542	0.719456	3.88546	0.000102135	0.00685259
ENSMUSG00000033967	Rnf225	191.899	2.52691	0.650658	3.88362	0.000102911	0.00685349
ENSMUSG00000039070	Cpa4	429.028	2.65941	0.684776	3.88363	0.000102909	0.00685349
ENSMUSG00000067780	Pi15	83.1249	2.60746	0.671669	3.88207	0.000103571	0.00687201
ENSMUSG00000004864	Mapk13	816.413	2.49538	0.643108	3.88018	0.000104378	0.00690007
ENSMUSG00000020566	Atp6v1c2	459.738	2.61455	0.674324	3.87728	0.000105629	0.00695722
ENSMUSG00000003379	Cd79a	58.5321	-2.64359	0.682185	-3.87518	0.000106547	0.00699208
ENSMUSG00000057098	Ebf1	349.379	2.02868	0.523913	3.87218	0.000107867	0.00705294
ENSMUSG00000041479	Syt15	152.998	2.16324	0.559116	3.86904	0.000109266	0.0071185
ENSMUSG00000023886	Smoc2	1169.19	1.78854	0.462524	3.86691	0.000110225	0.00712936
ENSMUSG00000023918	Adgrf4	386.829	2.82753	0.731071	3.86765	0.000109887	0.00712936
ENSMUSG00000092178	Gm45351	7.85022	2.54167	0.657887	3.86339	0.000111824	0.00720686
ENSMUSG00000040734	Ppp1r13l	1065.73	1.81931	0.472055	3.85402	0.000116196	0.00732797
ENSMUSG00000040181	Fmo1	311.566	2.07593	0.538857	3.85247	0.000116932	0.00732797
ENSMUSG00000071604	Fam189a2	249.138	2.08177	0.539812	3.85647	0.000115037	0.00732797
ENSMUSG00000020140	Lgr5	79.1563	2.46112	0.638994	3.85155	0.000117371	0.00732797
ENSMUSG00000045871	Slitrk6	142.745	2.51562	0.652494	3.85539	0.000115546	0.00732797
ENSMUSG00000041986	Elmod1	102.121	2.73629	0.709245	3.85803	0.000114305	0.00732797
ENSMUSG00000034107	Ano7	53.4381	2.83049	0.733993	3.85628	0.000115124	0.00732797
ENSMUSG00000046474	Krtap4-16	11.1081	2.95491	0.76709	3.8521	0.000117111	0.00732797
ENSMUSG00000045109	Krtap4-7	14.6686	2.95693	0.767415	3.8531	0.000116631	0.00732797
ENSMUSG00000029026	Trp73	161.02	2.83659	0.736848	3.84963	0.000118297	0.00736021
ENSMUSG00000022865	Cxadr	438.066	2.79816	0.727187	3.84792	0.000119123	0.00738604
ENSMUSG00000072591	5930412G12Rik	28.2856	2.85617	0.743361	3.84224	0.000121916	0.00753326
ENSMUSG00000067889	Sptbn2	776.02	2.81946	0.734157	3.84041	0.000122829	0.00756369
ENSMUSG00000002799	Jag2	814.542	2.29389	0.597444	3.83951	0.000123281	0.00756558
ENSMUSG00000053580	Tanc2	718.841	1.297	0.338194	3.83506	0.000125532	0.00765147
ENSMUSG00000055782	Abcd2	190.171	2.0752	0.541053	3.83549	0.000125314	0.00765147
ENSMUSG00000070604	Vsig10l	264.823	1.70705	0.445546	3.83137	0.000127432	0.00774108
ENSMUSG00000020656	Grhl1	636.529	2.69648	0.704519	3.8274	0.000129504	0.00782142
ENSMUSG00000081683	Fzd10	145.689	2.87711	0.751759	3.82717	0.000129625	0.00782142
ENSMUSG00000031877	Ces2g	290.271	2.49662	0.652765	3.82468	0.000130942	0.00787444
ENSMUSG00000000247	Lhx2	84.5327	2.87961	0.753064	3.82386	0.000131379	0.00787444
ENSMUSG00000055301	Adh7	429.798	2.41916	0.633275	3.82008	0.000133408	0.00794306
ENSMUSG00000054459	Vsnl1	37.9378	2.87686	0.752928	3.82089	0.00013297	0.00794306
ENSMUSG00000075270	Pde11a	1189.63	-2.44502	0.640606	-3.81673	0.000135234	0.0079988
ENSMUSG00000020607	Fam84a	376.606	2.83387	0.74239	3.81722	0.000134964	0.0079988
ENSMUSG00000051314	Ffar2	49.8307	2.62849	0.689134	3.81418	0.000136634	0.00805511
ENSMUSG00000026840	Lamc3	53.0895	2.50015	0.655704	3.81292	0.000137336	0.00807007
ENSMUSG00000006411	Nectin4	631.57	2.54531	0.667706	3.81202	0.000137836	0.00807307
ENSMUSG00000050108	Bpifc	464.626	2.78001	0.72986	3.80896	0.000139552	0.00814701
ENSMUSG00000031849	Comp	59.3287	1.94554	0.511696	3.80214	0.00014345	0.00834751
ENSMUSG00000000690	Hoxb6	109.493	2.39855	0.631115	3.8005	0.000144405	0.00837593
ENSMUSG00000028369	Svep1	1179.85	1.9533	0.5141	3.79945	0.000145019	0.00838454
ENSMUSG00000039196	Orm1	599.154	2.70019	0.711073	3.79734	0.000146255	0.00842889
ENSMUSG00000038721	Hoxb7	72.2355	2.11643	0.558206	3.79148	0.00014975	0.00852108
ENSMUSG00000032500	Dclk3	15.23	2.54653	0.671459	3.79253	0.000149122	0.00852108
ENSMUSG00000032368	Zic1	150.539	2.74318	0.723087	3.7937	0.000148418	0.00852108
ENSMUSG00000041737	Tmem45b	57.5976	2.798	0.737846	3.79212	0.000149368	0.00852108
ENSMUSG00000004885	Crabp2	623.744	2.48816	0.65646	3.79028	0.000150479	0.00853552
ENSMUSG00000022456	2003-09-01	38.397	2.09497	0.553391	3.7857	0.000153277	0.00866691
ENSMUSG00000020838	Slc6a4	107.006	2.47907	0.655771	3.78039	0.000156583	0.00882605
ENSMUSG00000095771	Igkv14-111	198.986	-2.9012	0.76772	-3.77898	0.000157473	0.00884851
ENSMUSG00000109555	Gm44891	12.9844	2.4829	0.657194	3.77803	0.000158075	0.00885469
ENSMUSG00000037686	Aspg	238.454	2.35731	0.624113	3.77707	0.000158687	0.00886133
ENSMUSG00000094335	Igkv1-117	189.534	-2.89484	0.767191	-3.7733	0.000161104	0.00895182
ENSMUSG00000038295	Atg9b	597.799	2.62281	0.695153	3.77299	0.000161303	0.00895182
ENSMUSG00000054083	Capn12	30.1641	2.32775	0.617183	3.77157	0.000162224	0.00897523
ENSMUSG00000029120	Ppp2r2c	66.2584	2.82845	0.750141	3.77056	0.000162884	0.00898412
ENSMUSG00000043333	Rhbdl2	78.7796	2.09715	0.556668	3.76732	0.000165008	0.00907342
ENSMUSG00000079355	Ackr4	292.916	2.72574	0.723931	3.76519	0.000166421	0.00912321
ENSMUSG00000040471	Ggt6	145.225	2.82332	0.750044	3.7642	0.00016708	0.00913153
ENSMUSG00000028617	Lrrc42	568.461	0.9508	0.252647	3.76335	0.000167651	0.00913497
ENSMUSG00000089960	Ugt1a1	32.0377	2.82102	0.749805	3.76234	0.00016833	0.00914421
ENSMUSG00000038600	Atp6v0a4	138.739	2.57221	0.684439	3.75813	0.000171185	0.0092713
ENSMUSG00000043419	Chd3os	317.283	1.78546	0.475245	3.75692	0.000172017	0.00928838
ENSMUSG00000026638	Irf6	621.704	2.68663	0.71569	3.7539	0.000174107	0.0093731
ENSMUSG00000029370	Rassf6	28.2167	2.51227	0.669617	3.75179	0.000175574	0.00942388
ENSMUSG00000034308	Sdr42e1	417.895	2.21081	0.589735	3.74881	0.000177674	0.00950819
ENSMUSG00000011118	Panx3	41.4659	2.87726	0.767671	3.74804	0.000178219	0.00950909
ENSMUSG00000022512	Cldn1	845.423	2.43438	0.649842	3.74611	0.000179599	0.00954861
ENSMUSG00000025202	Scd3	132.065	2.59094	0.691745	3.74552	0.000180022	0.00954861
ENSMUSG00000029228	Lnx1	60.7651	2.54101	0.679169	3.74136	0.00018303	0.00967961
ENSMUSG00000079560	Hoxa3	81.0649	2.40185	0.642603	3.73769	0.000185719	0.00979298
ENSMUSG00000028601	Echdc2	292.585	2.00146	0.535646	3.73654	0.00018657	0.0097988
ENSMUSG00000028782	Adgrb2	73.8179	2.26844	0.607172	3.73607	0.000186919	0.0097988
ENSMUSG00000031904	Slc7a6	778.594	1.35513	0.363433	3.7287	0.000192468	0.0100604
ENSMUSG00000089876	Tmem102	77.7094	2.7463	0.73828	3.71986	0.000199333	0.010389
ENSMUSG00000022309	Angpt1	48.5107	1.8596	0.500379	3.71637	0.000202103	0.0104769
ENSMUSG00000031312	Itgb1bp2	122.75	2.41884	0.650878	3.71627	0.000202184	0.0104769
ENSMUSG00000079018	Ly6c1	1369.72	1.98321	0.533763	3.71553	0.000202782	0.0104777
ENSMUSG00000033774	Npbwr1	11.1181	2.79808	0.753477	3.71356	0.000204368	0.0105293
ENSMUSG00000039942	Ptger4	225.355	2.03705	0.54897	3.71067	0.000206711	0.0105768
ENSMUSG00000000730	Dnmt3l	35.583	2.28329	0.6154	3.71025	0.000207054	0.0105768
ENSMUSG00000035686	Thrsp	332.889	2.66649	0.718416	3.71163	0.00020593	0.0105768
ENSMUSG00000026676	Ccdc3	187.675	2.11257	0.569511	3.70945	0.000207713	0.0105804
ENSMUSG00000095298	Gm12407	15.1604	2.63925	0.711701	3.70836	0.000208605	0.0105959
ENSMUSG00000035274	Tpbg	402.107	2.47593	0.668404	3.70424	0.000212028	0.0107211
ENSMUSG00000028786	Tmem54	296.428	2.74908	0.7422	3.70396	0.000212264	0.0107211
ENSMUSG00000050762	Prss27	108.851	2.75074	0.742924	3.70258	0.000213419	0.0107493
ENSMUSG00000030849	Fgfr2	567.644	2.63189	0.711205	3.7006	0.000215088	0.0108031
ENSMUSG00000016028	Celsr1	399.507	2.47389	0.668696	3.69957	0.000215967	0.010817
ENSMUSG00000044405	Adig	169.654	2.69597	0.728867	3.69886	0.000216572	0.0108172
ENSMUSG00000028996	Rbp7	72.5186	1.94454	0.526065	3.69638	0.000218695	0.0108629
ENSMUSG00000039518	Cdsn	2358.28	2.76533	0.74803	3.69681	0.000218323	0.0108629
ENSMUSG00000073758	Sh3d21	280.358	2.22259	0.601478	3.69522	0.000219698	0.0108688
ENSMUSG00000061100	Retnla	100.379	2.65326	0.718098	3.69484	0.000220023	0.0108688
ENSMUSG00000020758	Itgb4	1942.4	2.23389	0.604995	3.69241	0.000222135	0.0109431
ENSMUSG00000019866	Aim1	918.072	2.23391	0.605313	3.69051	0.000223808	0.0109953
ENSMUSG00000076569	Igkv5-39	387.606	-2.70288	0.732829	-3.68828	0.000225771	0.0110315
ENSMUSG00000057530	Ece1	2726.96	1.54398	0.418596	3.68847	0.00022561	0.0110315
ENSMUSG00000111496	RP23-331E5.10	22.7881	-1.79779	0.488273	-3.68193	0.000231473	0.0112794
ENSMUSG00000021219	Rgs6	6.38683	2.68432	0.72938	3.68027	0.000232988	0.0113226
ENSMUSG00000035456	Prdm8	12.3198	2.30443	0.626813	3.67642	0.000236531	0.0114638
ENSMUSG00000086390	1810019D21Rik	73.7033	2.59912	0.707426	3.67404	0.000238742	0.0115089
ENSMUSG00000036687	Tmem184a	107.296	2.63036	0.715832	3.67455	0.000238265	0.0115089
ENSMUSG00000111888	RP23-378J3.3	12.2344	2.20583	0.600874	3.67103	0.000241571	0.0115428
ENSMUSG00000023064	Sncg	261.169	2.23594	0.608821	3.67258	0.000240112	0.0115428
ENSMUSG00000031780	Ccl17	11.6149	2.4481	0.666953	3.67057	0.000242013	0.0115428
ENSMUSG00000032373	Car12	953.779	2.57915	0.702548	3.67113	0.00024148	0.0115428
ENSMUSG00000104213	Ighd	45.2073	-2.51041	0.685555	-3.66187	0.000250381	0.0116635
ENSMUSG00000060029	4930473A02Rik	11.5261	-1.59153	0.434489	-3.663	0.000249275	0.0116635
ENSMUSG00000041144	Dnah7b	405.108	-1.53568	0.418802	-3.66683	0.000245573	0.0116635
ENSMUSG00000026031	Cflar	5459.5	-0.959813	0.261938	-3.66427	0.000248042	0.0116635
ENSMUSG00000027463	Slc52a3	98.1159	1.83865	0.501712	3.66475	0.000247581	0.0116635
ENSMUSG00000031380	Vegfd	352.085	2.22724	0.608209	3.66196	0.00025029	0.0116635
ENSMUSG00000029844	Hoxa1	19.8901	2.23457	0.610065	3.66285	0.000249428	0.0116635
ENSMUSG00000023232	Serinc2	512.983	2.36903	0.646267	3.66571	0.000246656	0.0116635
ENSMUSG00000045087	S1pr5	96.9598	2.75107	0.751245	3.66201	0.000250242	0.0116635
ENSMUSG00000027071	P2rx3	12.3841	1.8216	0.497676	3.66022	0.000251998	0.0117042
ENSMUSG00000059900	Tmem40	471.648	2.14384	0.585803	3.65965	0.000252557	0.0117042
ENSMUSG00000031220	Awat2	50.6052	2.28743	0.62575	3.6555	0.000256684	0.0118649
ENSMUSG00000012123	Aim1l	284.683	2.69751	0.739778	3.64638	0.00026596	0.0122621
ENSMUSG00000006344	Ggt5	230.009	1.75074	0.480341	3.64479	0.000267607	0.0122751
ENSMUSG00000073530	Pappa2	30.6651	2.3059	0.632652	3.64481	0.000267586	0.0122751
ENSMUSG00000099889	Mrgprb11-ps	26.6454	2.77027	0.76032	3.64355	0.0002689	0.012303
ENSMUSG00000021130	Galnt16	201.872	1.62454	0.446151	3.64124	0.000271329	0.0123827
ENSMUSG00000049556	Lingo1	55.5732	2.00901	0.552289	3.6376	0.000275189	0.0124639
ENSMUSG00000026574	Dpt	1600.44	2.29649	0.631228	3.63813	0.000274623	0.0124639
ENSMUSG00000039364	Sectm1b	66.1073	2.74538	0.754598	3.63821	0.000274542	0.0124639
ENSMUSG00000078202	Nrarp	810.298	1.96363	0.540818	3.63085	0.000282488	0.0127624
ENSMUSG00000038370	Pcp4l1	80.8447	2.16616	0.597748	3.62387	0.000290231	0.0130793
ENSMUSG00000110020	Gm45441	14.5073	2.19557	0.60632	3.62113	0.000293314	0.0131686
ENSMUSG00000025407	Gli1	337.862	2.27949	0.629612	3.62047	0.000294071	0.0131686
ENSMUSG00000031844	Hsd17b2	28.5228	2.75732	0.761656	3.62017	0.000294409	0.0131686
ENSMUSG00000024899	Papss2	210.366	1.73026	0.478451	3.61639	0.000298738	0.0132186
ENSMUSG00000047414	Flrt2	405.232	2.07254	0.572808	3.61821	0.000296644	0.0132186
ENSMUSG00000007279	Scube2	25.155	2.43637	0.673691	3.61644	0.000298681	0.0132186
ENSMUSG00000035095	Fam167a	337.277	2.49924	0.691093	3.61636	0.000298778	0.0132186
ENSMUSG00000100349	Gm28188	12.3794	2.61851	0.724146	3.61599	0.000299202	0.0132186
ENSMUSG00000014496	Ankrd28	4989.57	-1.03666	0.28704	-3.61155	0.000304376	0.0134134
ENSMUSG00000089727	Klra8	14.2134	2.38331	0.660142	3.61029	0.00030585	0.0134134
ENSMUSG00000041660	Bbox1	206.619	2.6646	0.737978	3.61068	0.000305399	0.0134134
ENSMUSG00000031007	Atp6ap2	9633.01	-1.61082	0.446367	-3.60873	0.000307705	0.0134292
ENSMUSG00000044433	Camsap3	582.048	2.44214	0.676645	3.60919	0.000307156	0.0134292
ENSMUSG00000031778	Cx3cl1	640.31	1.7543	0.486334	3.6072	0.000309524	0.0134433
ENSMUSG00000037621	Atoh8	131.356	2.02211	0.560517	3.60759	0.00030906	0.0134433
ENSMUSG00000009092	Derl3	69.7089	-2.02974	0.562957	-3.6055	0.000311555	0.0134497
ENSMUSG00000074364	Ehd2	3002.72	1.4704	0.407859	3.60518	0.000311935	0.0134497
ENSMUSG00000022574	Naprt	302.171	1.65867	0.460019	3.60566	0.000311365	0.0134497
ENSMUSG00000027220	Syt13	119.066	2.65978	0.737889	3.60458	0.000312663	0.0134497
ENSMUSG00000022878	Adipoq	1200.02	2.59815	0.72174	3.59984	0.000318416	0.0136645
ENSMUSG00000020312	Shc2	321.378	1.91585	0.532562	3.59742	0.000321393	0.0137595
ENSMUSG00000056569	Mpz	201.799	2.34248	0.651463	3.59572	0.000323492	0.0137837
ENSMUSG00000021950	Anxa8	4291.03	2.65928	0.739525	3.59593	0.000323237	0.0137837
ENSMUSG00000002565	Scin	239.393	2.50535	0.698319	3.58768	0.000333628	0.014182
ENSMUSG00000090799	Klhl33	25.3654	2.43624	0.679206	3.58689	0.000334646	0.0141917
ENSMUSG00000034235	Usp54	2315.17	-1.17659	0.32853	-3.58136	0.000341811	0.0142258
ENSMUSG00000028040	Efna4	230.962	1.65914	0.463256	3.58148	0.000341659	0.0142258
ENSMUSG00000042684	Npl	436.259	1.79206	0.500467	3.58078	0.000342572	0.0142258
ENSMUSG00000006205	Htra1	3035.05	2.11454	0.590337	3.58192	0.000341074	0.0142258
ENSMUSG00000021340	Gpld1	209.125	2.21235	0.617708	3.58154	0.000341572	0.0142258
ENSMUSG00000038879	Nipal2	181.323	2.55786	0.713901	3.58293	0.000339759	0.0142258
ENSMUSG00000021118	Plek2	189.096	2.62228	0.731573	3.58444	0.000337798	0.0142258
ENSMUSG00000071341	Egr4	7.30606	2.62462	0.732737	3.58194	0.000341047	0.0142258
ENSMUSG00000026167	Wnt10a	193.403	2.65445	0.740563	3.58437	0.000337889	0.0142258
ENSMUSG00000017204	Gsdma	564.308	2.68618	0.750458	3.57938	0.000344409	0.0142615
ENSMUSG00000058172	Krtap6-1	9.11379	2.74642	0.767387	3.57892	0.000345017	0.0142615
ENSMUSG00000109877	Gm45609	30.649	2.63614	0.736961	3.57704	0.000347502	0.0143313
ENSMUSG00000051375	Pcdh1	893.486	1.56296	0.437176	3.57514	0.000350038	0.0144028
ENSMUSG00000050345	4930486L24Rik	28.4322	1.69228	0.473497	3.574	0.000351574	0.014433
ENSMUSG00000030672	Mylpf	5412.86	2.55201	0.714224	3.57312	0.000352752	0.0144484
ENSMUSG00000030543	Mesp2	19.1596	2.32175	0.649999	3.57194	0.000354351	0.0144809
ENSMUSG00000026347	Tmem163	30.0357	-2.407	0.674325	-3.56949	0.000357681	0.0145838
ENSMUSG00000015882	Lcorl	732.109	-1.40034	0.392447	-3.56822	0.000359411	0.0145882
ENSMUSG00000021636	Marveld2	70.1695	2.22157	0.6225	3.56878	0.000358645	0.0145882
ENSMUSG00000071042	Rasgrp3	3090.09	-2.0765	0.582155	-3.56691	0.000361211	0.0145954
ENSMUSG00000059632	Krtap8-1	46.0609	2.73855	0.767686	3.56728	0.000360709	0.0145954
ENSMUSG00000017897	Eya2	96.9858	2.38958	0.670518	3.56378	0.000365557	0.0146068
ENSMUSG00000030137	Tuba8	476.206	2.52448	0.708269	3.56429	0.000364836	0.0146068
ENSMUSG00000020327	Fgf22	42.3983	2.5292	0.709423	3.56514	0.000363657	0.0146068
ENSMUSG00000052951	C130021I20Rik	22.4585	2.57745	0.723231	3.5638	0.000365524	0.0146068
ENSMUSG00000045027	Prss22	64.7208	2.64144	0.740769	3.56581	0.00036274	0.0146068
ENSMUSG00000025104	Hdgfrp3	179.633	1.83768	0.515946	3.56177	0.000368361	0.0146766
ENSMUSG00000022510	Trp63	861.863	2.65695	0.746048	3.56136	0.000368934	0.0146766
ENSMUSG00000084128	Esrp2	616.389	2.65774	0.746493	3.5603	0.000370433	0.0147036
ENSMUSG00000073888	Ccl27a	359.933	2.14119	0.601719	3.55846	0.000373034	0.0147743
ENSMUSG00000072572	Slc39a2	74.5213	1.84656	0.519186	3.55664	0.000375632	0.0148445
ENSMUSG00000030747	Dgat2	1248.58	2.07983	0.585621	3.5515	0.000383042	0.0150711
ENSMUSG00000024747	Aldh1a7	51.0352	2.17046	0.611064	3.55193	0.000382415	0.0150711
ENSMUSG00000108255	Gm16499	11.5182	2.38866	0.672869	3.54996	0.00038529	0.0150935
ENSMUSG00000064023	Klk8	548.211	2.44341	0.688215	3.55036	0.000384698	0.0150935
ENSMUSG00000038618	Rassf7	336.467	1.85026	0.521572	3.54748	0.000388942	0.01517
ENSMUSG00000028464	Tpm2	8607.52	2.31583	0.652958	3.54668	0.000390124	0.01517
ENSMUSG00000029830	Svopl	16.1713	2.32239	0.654975	3.54577	0.000391462	0.01517
ENSMUSG00000005917	Otx1	13.9962	2.43912	0.687872	3.54589	0.000391296	0.01517
ENSMUSG00000042268	Slc26a9	38.7336	2.6445	0.745353	3.54798	0.000388192	0.01517
ENSMUSG00000014773	Dll1	212.888	1.85173	0.522367	3.54488	0.000392792	0.0151888
ENSMUSG00000034463	Scara3	440.442	1.74445	0.492421	3.5426	0.000396197	0.0152743
ENSMUSG00000033419	Snap91	10.8997	2.63097	0.742735	3.54227	0.000396702	0.0152743
ENSMUSG00000078963	Hsbp1l1	28.3805	2.5102	0.708786	3.54155	0.000397788	0.0152834
ENSMUSG00000010066	Cacna2d2	20.2658	2.62622	0.741792	3.54037	0.000399568	0.015319
ENSMUSG00000049892	Rasd1	125.12	2.24514	0.634484	3.53853	0.000402362	0.0153933
ENSMUSG00000032561	Acpp	933.127	2.48106	0.701376	3.53741	0.00040407	0.0154259
ENSMUSG00000096490	Igkv10-94	81.4639	-2.61805	0.740298	-3.53648	0.0004055	0.0154476
ENSMUSG00000021939	Ctsb	187417	-1.187	0.336008	-3.53266	0.000411404	0.0155797
ENSMUSG00000005148	Klf5	208.79	2.03238	0.575418	3.532	0.000412432	0.0155797
ENSMUSG00000033576	Apol6	181.656	2.4114	0.682622	3.53255	0.000411566	0.0155797
ENSMUSG00000044951	Mylk4	173.21	2.6285	0.743983	3.53302	0.000410846	0.0155797
ENSMUSG00000032013	Trim29	3481.91	2.61552	0.740692	3.53119	0.000413697	0.0155947
ENSMUSG00000056880	Gadl1	194.402	2.64415	0.74904	3.53005	0.000415482	0.0156293
ENSMUSG00000020218	Wif1	170.524	2.49004	0.706116	3.5264	0.000421256	0.0158134
ENSMUSG00000021594	Srd5a1	348.669	1.2775	0.362529	3.52385	0.000425325	0.0158187
ENSMUSG00000010476	Ebf3	104.129	1.71604	0.487019	3.52356	0.000425797	0.0158187
ENSMUSG00000032380	Dapk2	172.862	1.90104	0.539296	3.52504	0.000423425	0.0158187
ENSMUSG00000084844	Hoxb3os	81.3112	2.19761	0.623632	3.52388	0.000425271	0.0158187
ENSMUSG00000022218	Tgm1	546.93	2.27105	0.644245	3.52513	0.000423277	0.0158187
ENSMUSG00000047281	Sfn	5539.24	2.44234	0.693415	3.52219	0.000428004	0.0158353
ENSMUSG00000020096	Tbata	9.32482	2.50381	0.710774	3.52265	0.000427248	0.0158353
ENSMUSG00000046623	Gjb4	435.287	2.66415	0.756593	3.52125	0.000429514	0.0158585
ENSMUSG00000063564	Col23a1	680.417	1.59664	0.453593	3.51998	0.000431574	0.0159019
ENSMUSG00000041658	Rragb	54.3243	-2.11961	0.602555	-3.51771	0.000435295	0.0159104
ENSMUSG00000038457	Tmem255b	45.1035	1.93253	0.549376	3.51768	0.000435343	0.0159104
ENSMUSG00000016262	Sertad4	337.273	1.95915	0.556775	3.51875	0.000433584	0.0159104
ENSMUSG00000103567	Pcdhga5	52.0895	2.04794	0.581969	3.51898	0.000433203	0.0159104
ENSMUSG00000031489	Adrb3	209.59	2.6684	0.758698	3.51708	0.000436317	0.0159136
ENSMUSG00000030231	Plekha5	4770.74	-1.13213	0.322021	-3.51572	0.000438569	0.0159311
ENSMUSG00000042195	Slc35f2	45.7027	2.24339	0.638027	3.51614	0.000437871	0.0159311
ENSMUSG00000095630	Igkv6-23	212.974	-2.63712	0.751059	-3.5112	0.000446089	0.0159819
ENSMUSG00000104435	Gm37422	15.1693	-1.52602	0.434874	-3.5091	0.00044962	0.0159819
ENSMUSG00000038495	Otud7b	2863.65	-0.703834	0.200526	-3.50994	0.000448208	0.0159819
ENSMUSG00000049791	Fzd4	754.155	1.45749	0.415305	3.50944	0.000449057	0.0159819
ENSMUSG00000005611	Mrvi1	83.9663	1.52785	0.435383	3.50921	0.000449433	0.0159819
ENSMUSG00000030222	Rerg	83.3316	1.73079	0.493312	3.50851	0.000450632	0.0159819
ENSMUSG00000046491	C1qtnf2	139.486	1.8484	0.526596	3.5101	0.000447942	0.0159819
ENSMUSG00000024136	Dnase1l2	326.142	1.97884	0.563632	3.51088	0.000446626	0.0159819
ENSMUSG00000044244	Il20rb	577.481	2.09633	0.597379	3.50921	0.000449445	0.0159819
ENSMUSG00000024972	Lgals12	122.861	2.59209	0.737951	3.51256	0.000443815	0.0159819
ENSMUSG00000086549	Gm13648	31.2515	2.67263	0.761736	3.5086	0.000450471	0.0159819
ENSMUSG00000027869	Hsd3b6	24.2807	2.68485	0.765219	3.5086	0.000450466	0.0159819
ENSMUSG00000035258	Abi3bp	387.321	2.07825	0.592528	3.50744	0.000452445	0.0159831
ENSMUSG00000092540	Gm8738	35.5898	2.25177	0.641946	3.50773	0.00045194	0.0159831
ENSMUSG00000025198	Erlin1	828.078	0.879828	0.25089	3.50683	0.000453478	0.0159882
ENSMUSG00000039676	Capsl	10.6328	2.59558	0.740639	3.50451	0.00045745	0.0160967
ENSMUSG00000040525	Cblc	107.254	2.61589	0.746547	3.50398	0.000458352	0.0160969
ENSMUSG00000032092	Mpzl2	257.552	2.56365	0.732647	3.49915	0.000466736	0.0163594
ENSMUSG00000015568	Lpl	3053.82	2.0192	0.57769	3.4953	0.000473534	0.0165012
ENSMUSG00000074345	Tnfaip8l3	27.5853	2.15733	0.61705	3.4962	0.000471935	0.0165012
ENSMUSG00000061517	Sox21	128.156	2.64778	0.757415	3.49581	0.000472626	0.0165012
ENSMUSG00000028977	Casz1	581.319	2.41144	0.690479	3.49241	0.000478681	0.0166161
ENSMUSG00000047564	Krtap3-1	15.9784	2.68054	0.767477	3.49267	0.000478221	0.0166161
ENSMUSG00000030351	Tspan11	546.027	2.0245	0.580235	3.4891	0.000484646	0.0167908
ENSMUSG00000028517	Plpp3	2558.75	1.59592	0.457646	3.48725	0.000488023	0.0168429
ENSMUSG00000045394	Epcam	777.345	2.57892	0.739464	3.48755	0.000487466	0.0168429
ENSMUSG00000003352	Cacnb3	503.823	1.57152	0.450987	3.48462	0.00049283	0.0169762
ENSMUSG00000025810	Nrp1	1000.04	1.24326	0.35722	3.48037	0.000500727	0.017142
ENSMUSG00000020451	Limk2	1990.9	1.27553	0.366587	3.47947	0.000502411	0.017142
ENSMUSG00000078486	Perm1	107.202	2.35692	0.677301	3.47987	0.000501656	0.017142
ENSMUSG00000017607	Tns4	1096.25	2.51059	0.721432	3.48001	0.000501386	0.017142
ENSMUSG00000090121	Abhd12b	131.93	2.59756	0.746429	3.47999	0.000501439	0.017142
ENSMUSG00000018500	Adora2b	94.4312	1.83302	0.526901	3.47888	0.000503512	0.017147
ENSMUSG00000072618	Gm10384	29.8916	-2.25984	0.649735	-3.47809	0.000505	0.0171471
ENSMUSG00000026765	Lypd6b	95.912	2.5881	0.744163	3.47787	0.00050542	0.0171471
ENSMUSG00000031355	Arhgap6	1046.39	-1.58535	0.455977	-3.47681	0.00050741	0.0171822
ENSMUSG00000020251	Glt8d2	42.5195	1.78868	0.514726	3.47502	0.000510821	0.0172652
ENSMUSG00000015405	Ace2	137.88	2.58818	0.745202	3.47312	0.000514441	0.0173549
ENSMUSG00000094546	Ighv1-26	69.9594	-2.66158	0.767033	-3.46997	0.00052051	0.0175268
ENSMUSG00000104347	Gm37689	20.0765	-2.16178	0.623449	-3.46745	0.000525427	0.0176439
ENSMUSG00000029381	Shroom3	160.954	1.98854	0.573532	3.46718	0.000525951	0.0176439
ENSMUSG00000038296	Galnt18	382.681	1.40829	0.406278	3.46632	0.00052763	0.0176672
ENSMUSG00000023452	Pisd	2275.37	-0.726398	0.209594	-3.46574	0.000528771	0.0176725
ENSMUSG00000093598	A730085K08Rik	10.2495	2.48848	0.718242	3.46469	0.000530843	0.0177089
ENSMUSG00000037661	Gpr160	124.915	1.98049	0.571863	3.46322	0.000533762	0.0177404
ENSMUSG00000054753	AU018091	11.0557	2.64806	0.764597	3.46334	0.000533508	0.0177404
ENSMUSG00000003872	Lin7b	27.8455	2.10685	0.608699	3.46124	0.000537696	0.0178203
ENSMUSG00000042976	9930038B18Rik	7.46401	2.24405	0.648379	3.46101	0.000538148	0.0178203
ENSMUSG00000033187	BC016579	49.2142	2.61919	0.757097	3.45952	0.000541142	0.0178865
ENSMUSG00000032204	Aqp9	115.786	2.35225	0.680427	3.45702	0.000546182	0.0180039
ENSMUSG00000037681	Esyt3	166.904	2.42045	0.700207	3.45677	0.000546696	0.0180039
ENSMUSG00000052581	Lrrtm4	29.3607	-2.59885	0.752294	-3.45457	0.000551165	0.0181179
ENSMUSG00000022441	Efcab6	15.9088	2.21599	0.642129	3.451	0.000558516	0.0182927
ENSMUSG00000057719	Sh3rf2	169.581	2.56932	0.744458	3.45127	0.000557964	0.0182927
ENSMUSG00000031365	Zfp275	1286.89	-1.14345	0.331789	-3.44631	0.000568293	0.0185564
ENSMUSG00000025432	Avil	62.0781	1.71195	0.496772	3.44615	0.000568631	0.0185564
ENSMUSG00000005481	Ddx39	1987.55	0.792108	0.230137	3.44189	0.000577655	0.0187294
ENSMUSG00000029822	Osbpl3	449.459	1.84952	0.537389	3.44169	0.0005781	0.0187294
ENSMUSG00000022330	Osr2	148.436	2.26837	0.65899	3.44219	0.000577021	0.0187294
ENSMUSG00000040680	Kremen2	27.1277	2.49999	0.726076	3.44315	0.000574985	0.0187294
ENSMUSG00000031273	Col4a6	117.694	2.58898	0.752607	3.44002	0.000581677	0.0188114
ENSMUSG00000034936	Arl4d	287.239	1.75472	0.510254	3.43891	0.00058406	0.0188464
ENSMUSG00000030029	Lrig1	782.763	1.99615	0.580605	3.43805	0.000585924	0.0188464
ENSMUSG00000038765	Lmx1b	19.6617	2.22407	0.646987	3.43757	0.000586951	0.0188464
ENSMUSG00000000402	Egfl6	23.9741	2.44358	0.710687	3.43834	0.000585298	0.0188464
ENSMUSG00000020592	Sdc1	4300.12	1.6812	0.489359	3.4355	0.000591454	0.0189571
ENSMUSG00000045333	Zfp423	95.0137	1.39304	0.405709	3.4336	0.000595626	0.0190373
ENSMUSG00000040447	Spns2	941.409	1.72217	0.501735	3.43243	0.000598191	0.0190373
ENSMUSG00000021765	Fst	483.833	2.34936	0.68443	3.43257	0.000597886	0.0190373
ENSMUSG00000037440	Vnn1	13.8303	2.37372	0.691419	3.43312	0.00059668	0.0190373
ENSMUSG00000103098	Gm37559	25.1705	-1.9289	0.562276	-3.43053	0.000602405	0.0191119
ENSMUSG00000029196	Tada2b	1132.92	-1.06709	0.311067	-3.43041	0.000602662	0.0191119
ENSMUSG00000093507	Gm20627	44.5239	2.32293	0.677353	3.42942	0.000604875	0.0191483
ENSMUSG00000037706	Cd81	18499.8	-0.960387	0.280238	-3.42705	0.000610183	0.0192486
ENSMUSG00000075410	Prcd	12.6565	1.60579	0.46854	3.42722	0.000609791	0.0192486
ENSMUSG00000035615	Frmpd1	128.932	2.33135	0.680969	3.42357	0.00061804	0.0194623
ENSMUSG00000033508	Asprv1	4844	2.53628	0.741155	3.42207	0.00062146	0.0195358
ENSMUSG00000029188	Slc34a2	105.99	2.59949	0.759807	3.42126	0.000623323	0.0195602
ENSMUSG00000024784	Gpha2	19.122	2.27266	0.664401	3.42061	0.0006248	0.0195723
ENSMUSG00000040289	Hey1	113.407	1.14223	0.334068	3.41916	0.000628147	0.019643
ENSMUSG00000045790	Ccdc149	192.64	-1.05469	0.308673	-3.41685	0.000633501	0.0197491
ENSMUSG00000004473	Clec11a	160.989	1.62259	0.474893	3.41675	0.000633738	0.0197491
ENSMUSG00000031791	Tmem38a	1183.4	1.74316	0.511053	3.41092	0.000647441	0.0201412
ENSMUSG00000046714	Foxc2	98.9052	2.02377	0.593642	3.40908	0.000651833	0.0201774
ENSMUSG00000036598	Ccdc113	13.7222	2.36721	0.694206	3.40995	0.000649736	0.0201774
ENSMUSG00000041782	Lad1	1026.08	2.47361	0.725607	3.40902	0.000651969	0.0201774
ENSMUSG00000031779	Ccl22	71.5361	2.04667	0.600837	3.40636	0.000658359	0.0203052
ENSMUSG00000040432	Ltb4r2	45.9841	2.52719	0.741867	3.40653	0.000657931	0.0203052
ENSMUSG00000033177	Tmprss7	16.6777	2.49004	0.731276	3.40506	0.00066149	0.0203527
ENSMUSG00000067614	Krt86	26.9945	2.59318	0.761629	3.40479	0.000662161	0.0203527
ENSMUSG00000024770	Lipn	27.7925	2.50223	0.735378	3.40265	0.000667367	0.0204777
ENSMUSG00000036856	Wnt4	771.384	2.13892	0.628937	3.40084	0.000671784	0.0205431
ENSMUSG00000070868	Skint3	129.125	2.5583	0.752201	3.40109	0.000671183	0.0205431
ENSMUSG00000034177	Rnf43	85.2725	2.32048	0.682647	3.39924	0.000675724	0.0206285
ENSMUSG00000090458	Gm17122	20.8369	-1.82514	0.537186	-3.39759	0.000679819	0.0207184
ENSMUSG00000018554	Ybx2	19.6195	2.37273	0.699399	3.39252	0.000692534	0.0210701
ENSMUSG00000003051	Elf3	59.0734	2.54268	0.750084	3.38987	0.00069927	0.0212391
ENSMUSG00000020032	Nuak1	522.244	1.1108	0.327912	3.38751	0.000705309	0.0212528
ENSMUSG00000056481	Cd248	1462.92	1.85387	0.547368	3.38687	0.000706937	0.0212528
ENSMUSG00000026674	Ddr2	1793.12	2.02917	0.5992	3.38646	0.000707993	0.0212528
ENSMUSG00000046971	Pla2g4f	390.711	2.45468	0.724678	3.38727	0.000705925	0.0212528
ENSMUSG00000085095	Gm15635	24.3721	2.45808	0.725371	3.38873	0.000702183	0.0212528
ENSMUSG00000053522	Lgals7	14555.6	2.5423	0.750468	3.38762	0.000705025	0.0212528
ENSMUSG00000047586	Nccrp1	1222.47	2.55365	0.753851	3.38747	0.000705411	0.0212528
ENSMUSG00000039476	Prrx2	104.104	1.74068	0.514123	3.38573	0.000709902	0.0212746
ENSMUSG00000040543	Pitpnm3	87.6108	2.43884	0.720686	3.38406	0.000714225	0.0213685
ENSMUSG00000008601	Rab25	685.99	2.46429	0.728621	3.38213	0.000719271	0.0214837
ENSMUSG00000026880	Stom	2540.66	1.03646	0.306546	3.3811	0.000721973	0.0215228
ENSMUSG00000052180	Serpinb6c	79.5981	2.27818	0.673874	3.38072	0.000722971	0.0215228
ENSMUSG00000017057	Il13ra1	1041.35	1.59338	0.471537	3.37912	0.000727171	0.021595
ENSMUSG00000031673	Cdh11	997.71	2.14045	0.633646	3.37798	0.000730202	0.021595
ENSMUSG00000036972	Zic4	28.9288	2.37508	0.703068	3.37816	0.000729717	0.021595
ENSMUSG00000039457	Ppl	1606.94	2.46993	0.731045	3.37863	0.000728472	0.021595
ENSMUSG00000042724	Map3k9	190.172	2.04927	0.607086	3.37558	0.00073659	0.0217482
ENSMUSG00000063430	Wscd2	20.0299	2.17952	0.645788	3.37498	0.000738223	0.0217606
ENSMUSG00000012705	Retn	378.595	2.46196	0.730357	3.3709	0.000749231	0.0220037
ENSMUSG00000003309	Ap1m2	254.869	2.47737	0.734903	3.37102	0.000748902	0.0220037
ENSMUSG00000042306	S100a14	2002.2	2.52764	0.749915	3.37057	0.000750139	0.0220037
ENSMUSG00000059602	Syn3	27.6299	-1.23174	0.365864	-3.36667	0.000760811	0.0222804
ENSMUSG00000066364	Serpina3b	204.763	2.5773	0.765864	3.36522	0.000764828	0.0223616
ENSMUSG00000047880	Cxcr5	8.61516	-2.40812	0.715766	-3.3644	0.000767103	0.0223917
ENSMUSG00000022840	Adcy5	130.318	1.78729	0.531512	3.36265	0.000771972	0.0224246
ENSMUSG00000048402	Gli2	177.766	1.84668	0.549045	3.36344	0.000769768	0.0224246
ENSMUSG00000033327	Tnxb	1680.83	1.98569	0.590456	3.36299	0.00077104	0.0224246
ENSMUSG00000015672	Mrpl32	631.621	0.560011	0.166573	3.36196	0.000773916	0.0224448
ENSMUSG00000087075	A230065H16Rik	169.518	-2.34068	0.696444	-3.3609	0.000776883	0.0224946
ENSMUSG00000037469	Acp7	130.369	2.37867	0.708017	3.35962	0.0007805	0.022563
ENSMUSG00000020264	Slc36a2	104.003	2.01562	0.600176	3.35839	0.000783991	0.0226275
ENSMUSG00000032855	Pkd1	6707.16	-0.67977	0.202514	-3.35666	0.000788896	0.0227326
ENSMUSG00000058952	Cfi	50.1607	2.11422	0.63086	3.35133	0.000804256	0.0231381
ENSMUSG00000030788	Rnf141	2095.64	-0.86218	0.257344	-3.3503	0.000807235	0.0231867
ENSMUSG00000034006	Pqlc1	816.341	1.14429	0.341679	3.34903	0.00081096	0.0232566
ENSMUSG00000053886	Sh2d4a	118.183	2.44293	0.729546	3.34856	0.000812321	0.0232585
ENSMUSG00000064427	Gm22748	14.3577	-1.82452	0.545253	-3.34619	0.000819309	0.0232733
ENSMUSG00000024479	Mal2	193.86	2.30766	0.689635	3.34621	0.00081925	0.0232733
ENSMUSG00000026697	Myoc	205.917	2.45831	0.73439	3.34742	0.000815668	0.0232733
ENSMUSG00000045569	Mc2r	9.53626	2.45983	0.73484	3.34744	0.000815627	0.0232733
ENSMUSG00000053654	Krt42	14.9341	2.56056	0.765117	3.34662	0.000818027	0.0232733
ENSMUSG00000029154	Cwh43	183.135	2.54891	0.761872	3.34559	0.000821065	0.0232864
ENSMUSG00000038530	Rgs4	143.282	1.40372	0.419798	3.3438	0.000826406	0.0233556
ENSMUSG00000056498	Tmem154	484.522	1.77365	0.530499	3.34336	0.00082769	0.0233556
ENSMUSG00000023039	Krt7	42.6089	2.12867	0.63675	3.34303	0.0008287	0.0233556
ENSMUSG00000032091	Tmprss4	706.668	2.52979	0.756532	3.34393	0.000825993	0.0233556
ENSMUSG00000097414	B130046B21Rik	7.0692	-1.70996	0.511784	-3.34117	0.000834274	0.0234026
ENSMUSG00000024998	Plce1	121.343	1.48551	0.44456	3.34153	0.000833191	0.0234026
ENSMUSG00000040441	Slc26a10	11.8037	2.03852	0.610109	3.34124	0.000834041	0.0234026
ENSMUSG00000021508	Cxcl14	2689.02	1.69407	0.507609	3.33735	0.000845802	0.0236522
ENSMUSG00000019368	Sec14l4	87.2224	2.54696	0.763154	3.33741	0.000845626	0.0236522
ENSMUSG00000094420	Igkv10-96	244.296	-2.53456	0.759598	-3.33672	0.00084774	0.0236696
ENSMUSG00000058486	Wdr91	5168.5	-1.88258	0.564357	-3.3358	0.000850547	0.0237111
ENSMUSG00000101337	Dnah7c	7.58217	-1.96069	0.587863	-3.33528	0.00085213	0.0237185
ENSMUSG00000042734	Ttc9	200.387	1.34447	0.403305	3.33364	0.000857168	0.0238219
ENSMUSG00000047963	Stbd1	95.5793	1.60971	0.48352	3.32914	0.000871148	0.0240689
ENSMUSG00000023972	Ptk7	955.979	1.85839	0.558298	3.32868	0.000872597	0.0240689
ENSMUSG00000106743	Gm42847	25.2477	2.48379	0.746192	3.32863	0.000872751	0.0240689
ENSMUSG00000078706	Gm53	178.073	2.51844	0.756579	3.32872	0.000872461	0.0240689
ENSMUSG00000030544	Mesp1	8.18857	2.54283	0.763881	3.32883	0.00087211	0.0240689
ENSMUSG00000028255	Clca1	9.06561	2.476	0.743999	3.32796	0.000874831	0.0240893
ENSMUSG00000042474	Fcmr	13.7013	-2.38735	0.718077	-3.32464	0.000885329	0.0241229
ENSMUSG00000055421	Pcdh9	122.025	-1.88008	0.565281	-3.32591	0.0008813	0.0241229
ENSMUSG00000032578	Cish	307.814	1.46511	0.440556	3.32559	0.000882303	0.0241229
ENSMUSG00000022941	Ripply3	38.1816	1.47046	0.442296	3.3246	0.000885443	0.0241229
ENSMUSG00000024658	Gm9750	4.47558	2.27085	0.682926	3.32518	0.000883604	0.0241229
ENSMUSG00000038980	Rbbp8nl	14.144	2.54507	0.765502	3.32471	0.000885101	0.0241229
ENSMUSG00000022931	Krtap15	18.7815	2.55384	0.767617	3.32697	0.000877963	0.0241229
ENSMUSG00000102143	Gm38057	92.0548	-1.82463	0.549331	-3.32155	0.000895199	0.0243151
ENSMUSG00000038086	Hspb2	113.058	1.76973	0.532787	3.32164	0.000894909	0.0243151
ENSMUSG00000022801	Lrch3	3083.59	-0.85164	0.256461	-3.32073	0.000897809	0.0243492
ENSMUSG00000056427	Slit3	1058.46	1.67172	0.503769	3.31843	0.000905244	0.024477
ENSMUSG00000070419	Cyp3a57	15.7809	2.54389	0.766556	3.31859	0.000904719	0.024477
ENSMUSG00000074758	Gm5535	11.242	-1.86593	0.562667	-3.31622	0.000912436	0.0245239
ENSMUSG00000020123	Avpr1a	86.5989	1.91806	0.578343	3.31648	0.000911596	0.0245239
ENSMUSG00000049107	Ntf3	14.53	2.32411	0.70063	3.31717	0.000909327	0.0245239
ENSMUSG00000001504	Irx2	650.617	2.36221	0.712237	3.3166	0.000911196	0.0245239
ENSMUSG00000064247	Plcxd1	100.795	2.1836	0.658766	3.31468	0.000917495	0.0246231
ENSMUSG00000019853	Hebp2	483.961	1.61775	0.488604	3.31097	0.000929745	0.0249147
ENSMUSG00000032053	Pou2af1	68.7122	-2.40286	0.727546	-3.30269	0.000957634	0.0255858
ENSMUSG00000022178	Ajuba	1118.23	1.09184	0.33058	3.3028	0.000957245	0.0255858
ENSMUSG00000040596	Pogk	1984.24	-0.901091	0.272886	-3.30207	0.000959735	0.0256038
ENSMUSG00000028909	Ptpru	96.8958	1.93991	0.587632	3.30123	0.000962623	0.0256428
ENSMUSG00000044017	Adgrd1	281.662	1.65027	0.500492	3.2973	0.000976184	0.0259656
ENSMUSG00000068011	Mkrn2os	14.4807	2.50524	0.760794	3.29293	0.000991498	0.026334
ENSMUSG00000022367	Has2	70.5992	1.81874	0.552668	3.29083	0.000998938	0.0264535
ENSMUSG00000031543	Ank1	201.345	1.99877	0.607368	3.29087	0.00099879	0.0264535
ENSMUSG00000008307	1700109H08Rik	77.5741	-1.58293	0.481234	-3.28932	0.00100429	0.0264608
ENSMUSG00000033102	Cdc14b	853.853	-1.12953	0.343434	-3.28891	0.00100575	0.0264608
ENSMUSG00000062312	Erbb2	1422.58	1.22055	0.371138	3.28868	0.00100657	0.0264608
ENSMUSG00000021728	Emb	1168.94	1.64936	0.501465	3.28909	0.00100512	0.0264608
ENSMUSG00000061144	Spink12	10.2098	2.52289	0.767018	3.28922	0.00100465	0.0264608
ENSMUSG00000110350	Gm10252	121.439	-1.59086	0.483916	-3.28747	0.00101092	0.0265255
ENSMUSG00000050377	Il31ra	17.6405	2.42528	0.737802	3.28717	0.00101198	0.0265255
ENSMUSG00000036995	Asap3	257.264	1.5175	0.461863	3.28561	0.00101762	0.0265385
ENSMUSG00000045657	Pcdhb10	115.117	1.86585	0.567921	3.2854	0.00101838	0.0265385
ENSMUSG00000031910	Has3	75.2612	1.87182	0.56964	3.28597	0.00101631	0.0265385
ENSMUSG00000024526	Cidea	152.933	2.49944	0.760734	3.28557	0.00101778	0.0265385
ENSMUSG00000052688	Rab7b	789.755	1.54347	0.469918	3.28454	0.00102148	0.0265806
ENSMUSG00000002459	Rgs20	57.9126	2.41395	0.735829	3.28058	0.00103592	0.0269175
ENSMUSG00000021203	Otub2	267.423	1.18063	0.360004	3.2795	0.00103993	0.0269826
ENSMUSG00000037166	Ppp1r14a	76.3803	1.51611	0.462467	3.2783	0.00104434	0.0270581
ENSMUSG00000001520	Nrip2	16.9574	1.73397	0.529168	3.27678	0.00104998	0.0271651
ENSMUSG00000048249	Crebrf	2130.54	-1.22802	0.37501	-3.27464	0.00105798	0.0273328
ENSMUSG00000025478	Dpysl4	10.9326	2.30446	0.704024	3.27327	0.00106312	0.027426
ENSMUSG00000074923	Pak6	330.97	2.41959	0.739696	3.27105	0.00107148	0.0276021
ENSMUSG00000024743	Syt7	49.9366	1.85289	0.566893	3.26851	0.00108117	0.0278119
ENSMUSG00000026527	Rgs7	9.82853	2.36702	0.724454	3.26731	0.00108573	0.0278495
ENSMUSG00000036169	Sostdc1	237.113	2.48566	0.760726	3.26748	0.00108509	0.0278495
ENSMUSG00000014599	Csf1	2845.34	1.73402	0.531012	3.26551	0.00109268	0.0279879
ENSMUSG00000050240	Hic2	225.566	-0.71483	0.219009	-3.26393	0.00109878	0.0280643
ENSMUSG00000078915	Hsp25-ps1	11.3017	2.0041	0.613951	3.26427	0.00109745	0.0280643
ENSMUSG00000112430	RP23-243G3.1	22.8751	-2.05459	0.629679	-3.26292	0.0011027	0.0281244
ENSMUSG00000055022	Cntn1	142.309	-2.34459	0.719334	-3.25939	0.00111653	0.0284142
ENSMUSG00000105572	Gm43300	44.3828	-1.91004	0.586115	-3.25881	0.0011188	0.0284142
ENSMUSG00000027134	Lpcat4	231.936	1.17031	0.359083	3.25916	0.00111744	0.0284142
ENSMUSG00000030205	Gprc5d	12.8651	2.297	0.70558	3.25547	0.00113205	0.0287099
ENSMUSG00000022074	Tnfrsf10b	484.544	0.97785	0.300582	3.25319	0.00114118	0.0289007
ENSMUSG00000030108	Slc6a13	15.3733	2.33919	0.719183	3.25256	0.00114369	0.0289237
ENSMUSG00000089665	Fcor	34.1385	1.89883	0.584164	3.2505	0.00115201	0.029093
ENSMUSG00000085180	AI838599	19.1545	2.19961	0.677297	3.24763	0.00116369	0.0293469
ENSMUSG00000041287	Sox15	55.4271	2.28139	0.702818	3.24606	0.00117016	0.0294686
ENSMUSG00000011267	Zfp296	72.3192	1.6827	0.518479	3.24545	0.00117267	0.0294905
ENSMUSG00000068876	Cgn	188.945	2.34871	0.724014	3.24401	0.00117861	0.0295332
ENSMUSG00000049848	Ceacam19	176.605	2.41544	0.744702	3.24349	0.00118074	0.0295332
ENSMUSG00000025064	Col17a1	6557.52	2.44673	0.754362	3.24345	0.00118093	0.0295332
ENSMUSG00000011632	Pinlyp	310.305	2.4901	0.767629	3.24389	0.0011791	0.0295332
ENSMUSG00000002980	Bcam	1709.67	1.76699	0.545461	3.23945	0.00119759	0.0299081
ENSMUSG00000030200	Bcl2l14	20.3545	1.92119	0.593689	3.23601	0.00121211	0.0302289
ENSMUSG00000106416	Gm5857	16.8618	-1.20804	0.373368	-3.23552	0.0012142	0.0302389
ENSMUSG00000004530	Coro1c	17133.7	-0.846361	0.261634	-3.2349	0.00121685	0.0302433
ENSMUSG00000014846	Tppp3	1980.05	1.83462	0.567171	3.23469	0.00121774	0.0302433
ENSMUSG00000052957	Gas1	2002.22	2.09193	0.646947	3.23354	0.00122267	0.0302821
ENSMUSG00000032224	Fam81a	136.654	2.26515	0.700509	3.23357	0.00122251	0.0302821
ENSMUSG00000033227	Wnt6	40.094	2.01038	0.621913	3.23258	0.00122678	0.0303422
ENSMUSG00000027907	S100a11	6460.02	1.1713	0.362478	3.23138	0.00123195	0.0304158
ENSMUSG00000007682	Dio2	288.572	1.92685	0.596345	3.2311	0.00123314	0.0304158
ENSMUSG00000034783	Cd207	35.4686	2.44724	0.757759	3.22957	0.00123975	0.0305369
ENSMUSG00000041607	Mbp	449.957	1.72452	0.534102	3.22882	0.00124302	0.0305505
ENSMUSG00000024548	Setbp1	152.647	1.88272	0.583126	3.22866	0.0012437	0.0305505
ENSMUSG00000078612	1700024P16Rik	13.7206	2.40564	0.745675	3.22612	0.00125479	0.0307809
ENSMUSG00000024353	Mzb1	103.074	-2.3492	0.728637	-3.22411	0.00126367	0.0308304
ENSMUSG00000042594	Sh2b3	4658.74	-0.916997	0.284412	-3.22419	0.00126331	0.0308304
ENSMUSG00000020839	Tmigd1	31.8746	1.95867	0.607396	3.2247	0.00126104	0.0308304
ENSMUSG00000042477	Tfap2e	79.9387	2.45971	0.762762	3.22474	0.00126087	0.0308304
ENSMUSG00000051397	Tacstd2	1287.55	2.43203	0.75446	3.22354	0.00126619	0.03085
ENSMUSG00000105895	Gm42829	46.2754	-1.18161	0.367102	-3.21875	0.00128751	0.0312425
ENSMUSG00000090958	Lrrc32	1089.36	1.36579	0.424235	3.21942	0.00128452	0.0312425
ENSMUSG00000076441	Ass1	1611.77	1.53348	0.476397	3.21891	0.00128678	0.0312425
ENSMUSG00000040488	Ltbp4	3790.5	1.48392	0.461246	3.21721	0.00129445	0.0313264
ENSMUSG00000056350	Krtap13-1	12.6352	2.46933	0.767507	3.21735	0.00129382	0.0313264
ENSMUSG00000041886	Macc1	71.0058	2.41884	0.752873	3.21282	0.00131439	0.0317663
ENSMUSG00000020846	Rflnb	562.038	1.199	0.373297	3.21193	0.00131846	0.0318218
ENSMUSG00000050471	Fam118b	595.482	0.658927	0.205237	3.21056	0.00132477	0.0318885
ENSMUSG00000025784	Clec3b	553.937	2.19849	0.684689	3.21093	0.00132308	0.0318885
ENSMUSG00000050157	Gm867	45.8186	2.03987	0.635514	3.20979	0.00132832	0.0319311
ENSMUSG00000109390	Gm45718	20.1501	-1.3483	0.420405	-3.20714	0.00134061	0.0320323
ENSMUSG00000031393	Mecp2	2622.9	-0.921748	0.287368	-3.20755	0.0013387	0.0320323
ENSMUSG00000039328	Rnf122	260.426	0.983585	0.306578	3.20827	0.00133536	0.0320323
ENSMUSG00000086606	Gm13205	14.4404	1.40987	0.439472	3.20811	0.0013361	0.0320323
ENSMUSG00000047747	Rnf150	329.09	1.51034	0.470956	3.20697	0.00134143	0.0320323
ENSMUSG00000039217	Il18	375.446	1.56486	0.488207	3.20532	0.00134911	0.0321729
ENSMUSG00000101939	Gm28438	65.6624	1.48482	0.463322	3.20474	0.00135186	0.0321957
ENSMUSG00000010064	Slc38a3	96.5328	2.07676	0.648133	3.20421	0.00135433	0.0322119
ENSMUSG00000040003	Magi2	224.721	-0.771694	0.240991	-3.20217	0.00136394	0.032355
ENSMUSG00000030587	2200002D01Rik	117.664	1.59267	0.497335	3.20241	0.00136284	0.032355
ENSMUSG00000108256	Gm43923	14.6633	-2.02358	0.632119	-3.20126	0.0013683	0.0324155
ENSMUSG00000033478	Fam160b1	1901.57	-1.1568	0.361538	-3.19968	0.00137583	0.0325019
ENSMUSG00000086448	9330162012Rik	50.5955	2.10975	0.659395	3.19952	0.00137656	0.0325019
ENSMUSG00000026971	Itgb6	66.5172	2.34796	0.733886	3.19935	0.00137737	0.0325019
ENSMUSG00000011884	Gltp	4959.4	1.17397	0.367057	3.19833	0.00138227	0.0325748
ENSMUSG00000069769	Msi2	2685.78	-0.711001	0.222419	-3.19667	0.00139023	0.0326767
ENSMUSG00000027318	Adam33	553.36	2.01109	0.629106	3.19673	0.00138993	0.0326767
ENSMUSG00000040265	Dnm3	102.594	1.37231	0.429589	3.19447	0.00140087	0.0327682
ENSMUSG00000026573	Xcl1	21.7217	1.97823	0.619356	3.19401	0.00140311	0.0327682
ENSMUSG00000026621	Marc1	22.8569	2.09476	0.655779	3.19431	0.00140166	0.0327682
ENSMUSG00000020704	Asic2	4.08135	2.3012	0.720156	3.19542	0.00139629	0.0327682
ENSMUSG00000050520	Cldn8	14.5847	2.45119	0.767439	3.19399	0.00140323	0.0327682
ENSMUSG00000096934	Gm26658	44.9854	-1.60204	0.501821	-3.19245	0.0014107	0.0328574
ENSMUSG00000019590	Cyb561	461.586	1.82495	0.571604	3.19268	0.0014096	0.0328574
ENSMUSG00000022225	Cma1	516.849	2.29193	0.718069	3.19179	0.00141392	0.0328577
ENSMUSG00000056706	Krtap7-1	52.5612	2.44998	0.767608	3.1917	0.00141438	0.0328577
ENSMUSG00000073489	Ifi204	521.887	1.68549	0.528303	3.19038	0.00142088	0.0329663
ENSMUSG00000034910	Pygo1	962.188	-0.97151	0.304749	-3.1879	0.00143311	0.0331218
ENSMUSG00000026051	1500015O10Rik	152.848	2.11028	0.661955	3.18795	0.00143284	0.0331218
ENSMUSG00000003555	Cyp17a1	88.0937	2.44562	0.767127	3.18803	0.00143247	0.0331218
ENSMUSG00000019558	Slc6a8	10344.3	-1.11725	0.350562	-3.18701	0.00143753	0.0331388
ENSMUSG00000019312	Grb7	176.622	2.36629	0.742471	3.18704	0.00143736	0.0331388
ENSMUSG00000037379	Spon2	127.014	2.08676	0.65508	3.18551	0.001445	0.0332683
ENSMUSG00000063171	Rps4l	271.293	1.75459	0.551036	3.18416	0.00145173	0.0333805
ENSMUSG00000045062	Pcdhb7	84.1694	1.57199	0.494299	3.18024	0.00147152	0.0336206
ENSMUSG00000042510	AA986860	306.274	1.60961	0.506019	3.18092	0.00146808	0.0336206
ENSMUSG00000034112	Atp2c2	111.335	2.22141	0.698477	3.18036	0.00147094	0.0336206
ENSMUSG00000110462	Gm45755	19.5047	2.41977	0.760803	3.18054	0.00147	0.0336206
ENSMUSG00000044294	Krt84	11.7849	2.42345	0.761923	3.18071	0.00146916	0.0336206
ENSMUSG00000061048	Cdh3	427.269	2.20992	0.695149	3.17906	0.00147754	0.0337153
ENSMUSG00000007122	Casq1	800.306	2.35405	0.740853	3.17749	0.00148556	0.0338416
ENSMUSG00000065546	Mir196a-1	20.7844	2.43263	0.765643	3.17724	0.00148684	0.0338416
ENSMUSG00000063415	Cyp26b1	661	1.58722	0.499811	3.17564	0.00149506	0.0338999
ENSMUSG00000110547	Gm45891	18.8423	2.14351	0.67493	3.17591	0.0014937	0.0338999
ENSMUSG00000031098	Syt8	53.4261	2.15815	0.679458	3.17629	0.00149172	0.0338999
ENSMUSG00000073471	Rsph3a	489.812	-0.898161	0.282902	-3.17482	0.0014993	0.0339532
ENSMUSG00000001507	Itga3	855.706	1.56463	0.492927	3.17416	0.0015027	0.0339876
ENSMUSG00000045917	Tmem268	1974.64	-0.968975	0.305497	-3.1718	0.00151497	0.0339879
ENSMUSG00000034321	Exosc1	616.8	0.571787	0.180205	3.17299	0.00150877	0.0339879
ENSMUSG00000027868	Tbx15	525.019	1.82077	0.57374	3.17351	0.0015061	0.0339879
ENSMUSG00000103749	Pcdhgb5	25.9194	1.92591	0.606913	3.17328	0.00150726	0.0339879
ENSMUSG00000060600	Eno3	2720.18	1.97544	0.62285	3.17161	0.00151595	0.0339879
ENSMUSG00000024059	Clip4	567.678	2.14288	0.675621	3.17171	0.00151542	0.0339879
ENSMUSG00000067615	Krt81	28.7409	2.43109	0.766328	3.1724	0.00151187	0.0339879
ENSMUSG00000085829	Gm4285	97.673	-0.98374	0.310505	-3.16819	0.00153392	0.0343053
ENSMUSG00000000223	Drp2	72.5712	1.66161	0.52445	3.1683	0.00153334	0.0343053
ENSMUSG00000021185	9030617O03Rik	280.621	1.23849	0.391045	3.16713	0.00153954	0.0343881
ENSMUSG00000074766	Ism1	142.3	2.09921	0.663263	3.16497	0.00155097	0.0346005
ENSMUSG00000056043	Rgs9bp	15.9562	1.79796	0.568353	3.16345	0.00155912	0.0347392
ENSMUSG00000055333	Fat2	499.932	2.42132	0.765571	3.16277	0.00156276	0.0347771
ENSMUSG00000052371	Hoxd3os1	58.2172	1.70325	0.538756	3.16145	0.00156987	0.0348491
ENSMUSG00000024409	Psors1c2	123.387	2.29597	0.726172	3.16174	0.00156827	0.0348491
ENSMUSG00000029708	Gcc1	1749.07	-1.4723	0.466076	-3.15893	0.00158352	0.0351089
ENSMUSG00000047992	Fam69c	12.8595	2.12984	0.674446	3.1579	0.00158909	0.0351889
ENSMUSG00000022546	Gpt	469.39	1.49857	0.475163	3.1538	0.00161161	0.035567
ENSMUSG00000028337	Coro2a	449.036	1.78116	0.564828	3.15346	0.00161346	0.035567
ENSMUSG00000053004	Hrh1	24.2638	1.79452	0.569083	3.15335	0.00161407	0.035567
ENSMUSG00000042377	Fam83g	814.249	2.33724	0.740941	3.15442	0.0016082	0.035567
ENSMUSG00000052135	Foxo6	36.4811	1.90058	0.602924	3.15228	0.00162003	0.0356545
ENSMUSG00000029832	Nfe2l3	118.144	2.20485	0.699698	3.15114	0.00162632	0.0357492
ENSMUSG00000094872	Igkv9-120	36.3789	-2.38338	0.756523	-3.15044	0.00163026	0.0357543
ENSMUSG00000051802	Krtap19-5	9.69681	2.41771	0.767432	3.15039	0.00163053	0.0357543
ENSMUSG00000038418	Egr1	2864.21	-1.71462	0.544589	-3.14847	0.00164127	0.0359461
ENSMUSG00000026072	Il1r1	1166.11	1.75937	0.558971	3.14752	0.00164664	0.0359761
ENSMUSG00000079604	Gm13219	11.4613	2.40506	0.764043	3.14781	0.00164497	0.0359761
ENSMUSG00000021217	Tshz3	180.87	1.65357	0.525427	3.1471	0.00164899	0.0359835
ENSMUSG00000046523	Kctd4	57.099	2.38297	0.757292	3.1467	0.00165123	0.0359889
ENSMUSG00000051497	Kcnj16	22.9181	2.39398	0.760888	3.1463	0.00165352	0.0359952
ENSMUSG00000038072	Galnt11	1018.39	-0.67509	0.214604	-3.14575	0.0016566	0.0360184
ENSMUSG00000020186	Csrp2	844.866	1.21897	0.387661	3.14442	0.00166418	0.0361213
ENSMUSG00000015702	Anxa9	585.136	1.55181	0.493592	3.14391	0.00166708	0.0361213
ENSMUSG00000031258	Xkrx	174.649	2.05885	0.654879	3.14386	0.00166735	0.0361213
ENSMUSG00000021708	Rasgrf2	62.0979	1.64256	0.52265	3.14274	0.00167372	0.036172
ENSMUSG00000027016	Zfp385b	12.4146	2.0886	0.664542	3.14291	0.00167275	0.036172
ENSMUSG00000031886	Ces2e	21.0974	1.44692	0.460502	3.14204	0.00167773	0.0362153
ENSMUSG00000020774	Aspa	1309.87	-1.7921	0.570647	-3.14046	0.00168682	0.0363678
ENSMUSG00000073010	Gm5127	9.88253	2.23708	0.712566	3.13947	0.00169255	0.0364476
ENSMUSG00000030306	Tmtc1	145.875	1.56788	0.499552	3.13858	0.0016977	0.0364712
ENSMUSG00000027102	Hoxd8	345.831	1.60572	0.5116	3.13864	0.00169737	0.0364712
ENSMUSG00000044647	Csrnp3	21.7883	-2.06385	0.657685	-3.13805	0.00170075	0.0364931
ENSMUSG00000045092	S1pr1	866.679	1.04114	0.331858	3.1373	0.00170509	0.0365425
ENSMUSG00000085786	Gm15987	47.5686	2.09003	0.666349	3.13654	0.00170953	0.0365942
ENSMUSG00000106636	Gm43813	27.5173	2.12338	0.67743	3.13447	0.00172165	0.0368097
ENSMUSG00000102748	Pcdhgb2	339.155	-1.81045	0.577685	-3.13397	0.00172459	0.0368289
ENSMUSG00000066607	6030419C18Rik	162.884	1.68863	0.539188	3.1318	0.00173737	0.0370221
ENSMUSG00000086541	Has2os	11.5652	2.096	0.669278	3.13174	0.00173776	0.0370221
ENSMUSG00000033644	Piwil2	73.8295	1.56001	0.498839	3.12728	0.0017643	0.0375431
ENSMUSG00000022114	Spry2	2347.38	-0.970182	0.310329	-3.1263	0.00177022	0.0376245
ENSMUSG00000030510	Cers3	156.14	2.18003	0.697418	3.12585	0.00177291	0.0376371
ENSMUSG00000074577	Fam65c	226.9	1.93991	0.620775	3.12497	0.00177821	0.0377051
ENSMUSG00000019986	Ahi1	688.029	-0.91014	0.291415	-3.12318	0.00178911	0.0377821
ENSMUSG00000006464	Bbs1	291.203	-0.547421	0.175288	-3.12299	0.00179024	0.0377821
ENSMUSG00000033389	Arhgap44	151.815	1.75098	0.56053	3.1238	0.00178531	0.0377821
ENSMUSG00000061068	Mcpt4	986.338	2.26952	0.726696	3.12306	0.00178981	0.0377821
ENSMUSG00000070424	Art5	264.494	-1.94835	0.624239	-3.12115	0.00180144	0.0379738
ENSMUSG00000026255	Efhd1	88.1508	1.13486	0.3641	3.1169	0.00182766	0.0383021
ENSMUSG00000047821	Trim16	334.219	1.52113	0.487873	3.11787	0.00182163	0.0383021
ENSMUSG00000023153	Tmem52	95.3796	2.26204	0.725453	3.1181	0.0018202	0.0383021
ENSMUSG00000055976	Cldn23	55.4626	2.28305	0.732353	3.11742	0.0018244	0.0383021
ENSMUSG00000071506	Tmem139	19.7489	2.28849	0.734172	3.1171	0.00182637	0.0383021
ENSMUSG00000056313	1810011O10Rik	514.287	1.59569	0.512092	3.11603	0.00183305	0.0383703
ENSMUSG00000084965	Gm13857	12.1697	-2.35645	0.7565	-3.11493	0.00183986	0.0384681
ENSMUSG00000039481	Nrtn	371.892	2.0182	0.648003	3.11449	0.00184266	0.0384818
ENSMUSG00000032228	Tcf12	7499.87	-0.949251	0.304864	-3.11368	0.00184768	0.0384972
ENSMUSG00000021890	Eaf1	3081.24	-0.755176	0.24251	-3.114	0.00184567	0.0384972
ENSMUSG00000055978	Fut2	106.526	2.3455	0.753469	3.11294	0.00185234	0.0385496
ENSMUSG00000075602	Ly6a	3327.24	1.65648	0.532215	3.11242	0.00185559	0.0385726
ENSMUSG00000026090	2010300C02Rik	75.0375	1.87034	0.601079	3.11164	0.0018605	0.0386197
ENSMUSG00000032281	Acsbg1	1021.34	2.05739	0.661246	3.11138	0.00186215	0.0386197
ENSMUSG00000046275	Tusc5	177.645	1.75336	0.563988	3.10886	0.00187811	0.0389058
ENSMUSG00000028359	Orm3	10.9439	2.29441	0.738525	3.10674	0.00189161	0.0390505
ENSMUSG00000025783	4930412O13Rik	16.6477	2.35496	0.757929	3.1071	0.00188932	0.0390505
ENSMUSG00000055561	Spink5	974.079	2.35841	0.75907	3.10697	0.00189013	0.0390505
ENSMUSG00000098814	Igkv19-93	115.501	-2.26454	0.729231	-3.10538	0.00190037	0.0390796
ENSMUSG00000087221	BC037032	44.7668	-0.912905	0.293981	-3.10532	0.00190071	0.0390796
ENSMUSG00000002797	Ggct	974.043	1.59883	0.514894	3.10517	0.00190171	0.0390796
ENSMUSG00000073565	Prr16	35.2821	1.76186	0.567378	3.10527	0.00190109	0.0390796
ENSMUSG00000021559	Dapk1	544.928	1.60874	0.518201	3.10447	0.00190623	0.0391277
ENSMUSG00000093409	Gm25193	7.49535	-1.50063	0.483542	-3.10341	0.00191302	0.0391593
ENSMUSG00000070691	Runx3	284.392	1.63953	0.528326	3.10325	0.00191407	0.0391593
ENSMUSG00000074625	Arhgap40	122.994	2.37457	0.765196	3.10322	0.0019143	0.0391593
ENSMUSG00000071537	Klrg2	118.003	1.78594	0.575853	3.10138	0.00192618	0.0393331
ENSMUSG00000042041	2010003K11Rik	9.40128	2.32104	0.748425	3.10123	0.00192717	0.0393331
ENSMUSG00000097558	Gm26902	15.3094	2.04329	0.659218	3.09956	0.00193807	0.0395106
ENSMUSG00000001657	Hoxc8	149.52	2.07502	0.669834	3.09781	0.00194958	0.0397003
ENSMUSG00000001300	Efnb2	708.319	1.26192	0.407407	3.09744	0.00195202	0.0397051
ENSMUSG00000044042	Fmn1	4114.17	-1.57182	0.507603	-3.09656	0.00195783	0.0397783
ENSMUSG00000050640	Tmem150c	40.0265	1.5756	0.508971	3.09566	0.00196373	0.0398516
ENSMUSG00000022490	Ppp1r1a	136.868	2.22457	0.718683	3.09534	0.00196588	0.0398516
ENSMUSG00000048503	Tmem136	399.876	-1.24985	0.403867	-3.09471	0.00197007	0.0398918
ENSMUSG00000031613	Hpgd	245.591	1.94449	0.629125	3.09079	0.00199625	0.0403309
ENSMUSG00000091376	Aadacl2	32.5369	2.35457	0.761739	3.09104	0.00199455	0.0403309
ENSMUSG00000026764	Kif5c	46.0546	1.28812	0.416994	3.08907	0.00200786	0.0404746
ENSMUSG00000081169	Gm12551	19.0838	2.32969	0.754098	3.08938	0.00200578	0.0404746
ENSMUSG00000070547	Mrgprb1	99.0491	2.10381	0.6815	3.08703	0.00202165	0.040707
ENSMUSG00000062078	Qk	5727.49	-1.04233	0.337826	-3.0854	0.00203278	0.0408701
ENSMUSG00000029231	Pdgfra	1030.59	1.58888	0.515005	3.08518	0.0020343	0.0408701
ENSMUSG00000061353	Cxcl12	4460.99	1.68627	0.546702	3.08444	0.00203934	0.04089
ENSMUSG00000067001	Serpinb7	146.305	2.35031	0.762006	3.08437	0.00203984	0.04089
ENSMUSG00000087574	C030037D09Rik	106.592	-0.853901	0.276946	-3.08327	0.00204738	0.0409955
ENSMUSG00000032415	Ube2cbp	65.0414	0.919037	0.298189	3.08206	0.0020557	0.0411163
ENSMUSG00000095794	Igkv6-17	39.6444	-2.34183	0.760011	-3.08131	0.00206094	0.0411753
ENSMUSG00000037872	Ackr1	167.995	1.99134	0.646359	3.08086	0.00206405	0.0411916
ENSMUSG00000063296	Tmem117	622.074	-1.19355	0.387629	-3.0791	0.00207625	0.0412975
ENSMUSG00000048706	Lurap1l	357.766	1.48291	0.481566	3.07936	0.00207448	0.0412975
ENSMUSG00000095493	A630023A22Rik	8.08074	2.28308	0.741359	3.07959	0.00207286	0.0412975
ENSMUSG00000037664	Cdkn1c	1837.59	2.00452	0.651485	3.07684	0.00209206	0.0415438
ENSMUSG00000036172	Cd200r3	15.2449	2.12758	0.691521	3.07667	0.00209325	0.0415438
ENSMUSG00000056758	Hmga2	5403.52	-1.64163	0.533783	-3.07545	0.00210184	0.0416683
ENSMUSG00000022676	Snai2	335.523	1.40172	0.455911	3.07454	0.00210825	0.0417035
ENSMUSG00000014791	Elmo3	323.307	1.57013	0.51068	3.07459	0.00210791	0.0417035
ENSMUSG00000096001	2610528A11Rik	623.72	2.31933	0.754702	3.07318	0.00211792	0.0418486
ENSMUSG00000024935	Slc1a1	46.8526	1.66134	0.540726	3.07243	0.00212324	0.0418619
ENSMUSG00000056973	Ces1d	285.695	2.3188	0.754682	3.07255	0.0021224	0.0418619
ENSMUSG00000041220	Elovl6	1577.61	1.4927	0.486047	3.07111	0.00213267	0.0420017
ENSMUSG00000046546	Fam43a	749.81	1.29618	0.422204	3.07003	0.00214039	0.0420615
ENSMUSG00000056270	Prr9	211.416	2.3484	0.764907	3.07018	0.00213931	0.0420615
ENSMUSG00000107320	Gm42549	27.4944	-1.68915	0.550386	-3.06903	0.00214754	0.0420749
ENSMUSG00000010461	Eya4	90.712	1.98933	0.648281	3.06863	0.00215043	0.0420749
ENSMUSG00000033510	Otud7a	26.2612	2.19978	0.716674	3.06942	0.00214473	0.0420749
ENSMUSG00000003271	Sult2b1	260.043	2.28349	0.744089	3.06884	0.00214895	0.0420749
ENSMUSG00000008136	Fhl2	328.832	1.72067	0.561033	3.06697	0.00216241	0.0422634
ENSMUSG00000023802	Nox3	115.133	-2.2628	0.738632	-3.06349	0.00218768	0.0425721
ENSMUSG00000107428	Gm44154	24.1867	-2.14784	0.701042	-3.06378	0.00218557	0.0425721
ENSMUSG00000068263	Efcc1	37.3339	1.93074	0.630222	3.06358	0.00218704	0.0425721
ENSMUSG00000039209	Rpl39l	220.685	2.03148	0.66295	3.06431	0.00218175	0.0425721
ENSMUSG00000002057	Foxn1	59.8688	2.34388	0.765325	3.06259	0.00219431	0.0426549
ENSMUSG00000004085	Map3k20	1419.6	0.898685	0.293667	3.06022	0.00221176	0.0429477
ENSMUSG00000066278	Vps37b	2106.76	-0.984858	0.321895	-3.05957	0.00221657	0.0429947
ENSMUSG00000085696	Hoxaas3	9.9363	1.88606	0.616973	3.05696	0.00223592	0.0433234
ENSMUSG00000049382	Krt8	7.48337	2.28406	0.747318	3.05633	0.00224061	0.0433676
ENSMUSG00000058368	Krtap21-1	9.17699	2.34431	0.767278	3.05536	0.00224788	0.0434614
ENSMUSG00000030110	Ret	77.0673	1.85649	0.607975	3.05356	0.0022614	0.0436758
ENSMUSG00000087400	Gm15270	271.954	-1.48932	0.487983	-3.05199	0.00227331	0.0437826
ENSMUSG00000000532	Acvr1b	1353.31	0.952331	0.312049	3.05187	0.00227423	0.0437826
ENSMUSG00000020937	Plcd3	260.839	1.37771	0.451362	3.05233	0.0022707	0.0437826
ENSMUSG00000024130	Abca3	2694.3	-0.667252	0.218716	-3.05077	0.00228254	0.0438956
ENSMUSG00000035476	Tab3	539.768	-1.18751	0.389305	-3.05033	0.00228588	0.0439129
ENSMUSG00000073599	Ecscr	445.396	1.1464	0.376111	3.04804	0.00230342	0.0441645
ENSMUSG00000054404	Slfn5	1027.08	1.53688	0.504231	3.04797	0.00230389	0.0441645
ENSMUSG00000024673	Ms4a1	20.9999	-2.33427	0.766139	-3.04679	0.00231297	0.0442914
ENSMUSG00000006731	B4galnt1	1089.54	1.3601	0.446603	3.04544	0.00232337	0.0443906
ENSMUSG00000032291	Crabp1	286.784	2.16164	0.709861	3.04516	0.00232556	0.0443906
ENSMUSG00000101026	D730001G18Rik	32.1063	2.32285	0.762776	3.04526	0.00232478	0.0443906
ENSMUSG00000030527	Crtc3	2562.91	-0.832849	0.27355	-3.0446	0.00232991	0.0444018
ENSMUSG00000047604	Frat2	130.987	0.977079	0.320938	3.04445	0.00233109	0.0444018
ENSMUSG00000034818	Celf5	28.6937	1.48627	0.488548	3.04222	0.00234838	0.0446839
ENSMUSG00000074647	Fam83c	151.618	2.31754	0.761879	3.04188	0.00235109	0.0446882
ENSMUSG00000111664	RP24-86H7.3	13.7773	-1.68196	0.553666	-3.03785	0.00238269	0.0449922
ENSMUSG00000016239	Lonrf3	308.912	-1.22795	0.40429	-3.0373	0.00238711	0.0449922
ENSMUSG00000093577	Gm20632	138.794	-1.21777	0.400833	-3.03809	0.00238084	0.0449922
ENSMUSG00000001768	Rin2	4626.4	-1.12184	0.369326	-3.03753	0.00238525	0.0449922
ENSMUSG00000090523	Gypc	398.365	1.22633	0.40352	3.03907	0.00237312	0.0449922
ENSMUSG00000018566	Slc2a4	494.386	2.04842	0.674121	3.03864	0.00237645	0.0449922
ENSMUSG00000029195	Klb	12.1685	2.14074	0.704813	3.03731	0.00238697	0.0449922
ENSMUSG00000026415	Fcamr	11.7782	2.31916	0.763131	3.03901	0.0023736	0.0449922
ENSMUSG00000045725	Prr15	36.1831	-1.49504	0.492456	-3.03588	0.00239831	0.0450666
ENSMUSG00000041911	Dlx1	36.1187	2.18043	0.71818	3.03605	0.00239701	0.0450666
ENSMUSG00000066867	Oas1e	8.75418	2.31047	0.761063	3.03585	0.00239857	0.0450666
ENSMUSG00000027375	Mal	94.6748	2.04872	0.675199	3.03425	0.00241138	0.0452127
ENSMUSG00000096534	Krtap16-3	7.04051	2.32225	0.765315	3.03437	0.00241039	0.0452127
ENSMUSG00000045975	C2cd2	841.875	0.966152	0.31852	3.03325	0.00241934	0.0452676
ENSMUSG00000024411	Aqp4	22.1631	2.31959	0.764713	3.03329	0.00241905	0.0452676
ENSMUSG00000047591	Mafa	34.3667	1.55573	0.512956	3.03287	0.00242237	0.0452772
ENSMUSG00000010830	Kdelr3	462.455	1.57877	0.520731	3.03184	0.00243071	0.0453858
ENSMUSG00000047394	Odf3b	6.70177	1.93014	0.636904	3.03051	0.00244144	0.045539
ENSMUSG00000041731	Pgm5	104.846	1.82955	0.603816	3.02998	0.00244569	0.0455709
ENSMUSG00000031309	Rps6ka3	5875.32	-1.12415	0.371101	-3.02923	0.00245176	0.0456368
ENSMUSG00000007379	Dennd2c	412.74	0.959627	0.316865	3.0285	0.00245769	0.0456525
ENSMUSG00000006642	Tcf23	7.7908	2.19285	0.724043	3.02861	0.00245679	0.0456525
ENSMUSG00000078671	Chd2	2770.5	-1.21203	0.400572	-3.02576	0.00248008	0.0458238
ENSMUSG00000019989	Enpp3	111.264	1.51718	0.50141	3.02583	0.00247955	0.0458238
ENSMUSG00000043300	B3galnt1	183.552	1.62286	0.536156	3.02685	0.0024712	0.0458238
ENSMUSG00000111977	RP24-373J20.5	45.0219	1.69625	0.56065	3.0255	0.00248219	0.0458238
ENSMUSG00000034792	Gna15	170.956	1.74341	0.576031	3.0266	0.00247324	0.0458238
ENSMUSG00000054537	Tmprss11e	17.1599	2.30337	0.761198	3.02598	0.00247826	0.0458238
ENSMUSG00000094433	Igkv5-43	65.3203	-2.25767	0.746434	-3.0246	0.0024896	0.0459133
ENSMUSG00000040867	Begain	92.4309	1.6022	0.530044	3.02278	0.00250468	0.0460497
ENSMUSG00000038453	Srcin1	237.948	1.96298	0.649375	3.02288	0.00250384	0.0460497
ENSMUSG00000030546	Plin1	511.48	2.2352	0.739414	3.02294	0.00250333	0.0460497
ENSMUSG00000035969	Rusc2	5333.15	-0.795771	0.263419	-3.02093	0.00251996	0.046095
ENSMUSG00000061559	Wdr61	1528.87	0.488259	0.161604	3.02133	0.00251663	0.046095
ENSMUSG00000032548	Slco2a1	1013.28	1.46922	0.486297	3.02124	0.0025174	0.046095
ENSMUSG00000022803	Popdc2	64.7397	1.60635	0.53168	3.02128	0.00251711	0.046095
ENSMUSG00000030825	Hsd17b14	44.3195	1.86164	0.616102	3.02165	0.00251405	0.046095
ENSMUSG00000022802	Lmln	186.369	-0.521974	0.172843	-3.01992	0.00252838	0.046202
ENSMUSG00000021678	F2rl1	369.901	1.94381	0.643877	3.01892	0.00253678	0.0462146
ENSMUSG00000021803	Cdhr1	60.5911	1.9821	0.656558	3.01892	0.00253674	0.0462146
ENSMUSG00000094634	Gm3468	5.28028	2.22379	0.736569	3.01912	0.00253509	0.0462146
ENSMUSG00000085987	Gm13403	13.4039	-2.10028	0.695897	-3.01808	0.00254378	0.0462953
ENSMUSG00000097660	Gm26762	48.9704	-1.72959	0.573525	-3.01571	0.00256376	0.0465177
ENSMUSG00000000126	Wnt9a	95.0466	1.47271	0.488261	3.01624	0.00255932	0.0465177
ENSMUSG00000067199	Frat1	54.2507	1.53055	0.507494	3.0159	0.00256214	0.0465177
ENSMUSG00000074623	Gm826	6.34665	2.10495	0.698576	3.0132	0.0025851	0.0468575
ENSMUSG00000043391	2510009E07Rik	1619.85	-0.901049	0.299189	-3.01163	0.00259845	0.0470048
ENSMUSG00000030800	Prss8	168.903	2.29998	0.763628	3.01191	0.00259607	0.0470048
ENSMUSG00000020785	Camkk1	186.467	1.66547	0.553213	3.01054	0.00260781	0.0471267
ENSMUSG00000039166	Akap7	683.513	-0.716739	0.238167	-3.00939	0.0026177	0.047258
ENSMUSG00000098749	Gm27477	7.5014	1.90932	0.634537	3.00899	0.00262114	0.0472726
ENSMUSG00000040703	Cyp2s1	132.592	2.07683	0.690511	3.00767	0.00263261	0.0474318
ENSMUSG00000060459	Kng2	78.5077	1.50842	0.501845	3.00574	0.00264933	0.0476853
ENSMUSG00000041605	5730559C18Rik	281.057	1.76024	0.585784	3.00493	0.00265644	0.0477654
ENSMUSG00000027559	Car3	5039.53	2.20543	0.734817	3.00133	0.00268804	0.0482853
ENSMUSG00000031937	Vstm5	244.708	1.84125	0.613651	3.00049	0.00269546	0.0483703
ENSMUSG00000053040	Aph1c	2306.78	-1.25628	0.418791	-2.99977	0.00270183	0.0484363
ENSMUSG00000036339	Tmem260	1632.25	-0.939375	0.313181	-2.99946	0.00270456	0.048437
ENSMUSG00000002266	Zim1	30.6428	2.09699	0.6992	2.99912	0.00270756	0.0484425
ENSMUSG00000023806	Rsph3b	399.124	-0.912483	0.304318	-2.99845	0.00271356	0.0484827
ENSMUSG00000058260	Serpina9	40.7874	2.263	0.754769	2.99827	0.0027152	0.0484827
ENSMUSG00000042763	Maneal	21.0993	1.71	0.57055	2.99711	0.0027255	0.0486183
ENSMUSG00000097789	Gm2115	6695.5	-1.37693	0.459594	-2.99596	0.00273581	0.0487538
ENSMUSG00000035441	Myo1d	499.621	1.36668	0.456401	2.99447	0.00274918	0.0489436
ENSMUSG00000078252	Krtap17-1	15.1551	2.29637	0.767382	2.99247	0.00276726	0.0492167
ENSMUSG00000025785	Exosc7	690.072	0.649793	0.217179	2.99197	0.00277181	0.0492489
ENSMUSG00000043719	Col6a6	33.4708	2.16897	0.725083	2.99134	0.00277752	0.0492531
ENSMUSG00000091212	Krtap11-1	35.3685	2.28971	0.765424	2.99143	0.00277671	0.0492531
ENSMUSG00000029074	Ttll10	21.0085	2.2893	0.765456	2.99076	0.00278282	0.0492984
ENSMUSG00000074604	Mgst2	265.783	1.91359	0.640255	2.98879	0.00280084	0.0495688
ENSMUSG00000019761	Krt10	28609.2	2.28195	0.7637	2.98802	0.00280793	0.0496454
ENSMUSG00000027435	Cd93	2850.44	-1.35352	0.453107	-2.98719	0.00281554	0.0497105
ENSMUSG00000030401	Rtn2	766.193	1.87594	0.628031	2.98702	0.00281714	0.0497105
ENSMUSG00000075304	Sp5	55.4216	2.19231	0.734075	2.98649	0.00282198	0.0497472
ENSMUSG00000055322	Tns1	3944.71	1.27545	0.42728	2.98505	0.00283532	0.0499333
ENSMUSG00000063060	Sox7	230.242	1.62041	0.542993	2.98422	0.00284304	0.0500202
ENSMUSG00000029535	Triap1	671.272	0.644264	0.215918	2.98383	0.00284661	0.0500341
ENSMUSG00000038485	Socs7	1583.57	-0.553113	0.185492	-2.98186	0.002865	0.0503081
ENSMUSG00000041609	Bicdl1	388.312	1.23574	0.414509	2.98121	0.0028711	0.0503661
ENSMUSG00000083679	Gm12892	152.131	2.07307	0.695529	2.98057	0.00287711	0.0503744
ENSMUSG00000024383	Map3k2	1325.57	-0.866808	0.290848	-2.98028	0.00287984	0.0503744
ENSMUSG00000022584	Ly6c2	194.216	-2.05685	0.690155	-2.98027	0.00287998	0.0503744
ENSMUSG00000045071	E130308A19Rik	390.278	-0.810592	0.27209	-2.97913	0.00289064	0.0504594
ENSMUSG00000061535	C1qtnf7	55.6392	1.60959	0.540305	2.97904	0.00289156	0.0504594
ENSMUSG00000062524	Ncr1	10.0062	1.97874	0.66433	2.97855	0.00289615	0.0504594
ENSMUSG00000037493	Cib2	428.249	1.44506	0.485184	2.97838	0.00289777	0.0504594
ENSMUSG00000030495	Slc7a10	146.084	2.21389	0.74343	2.97794	0.00290194	0.0504594
ENSMUSG00000024936	Kcnk7	76.1439	2.11173	0.709145	2.97785	0.00290277	0.0504594
ENSMUSG00000026586	Prrx1	2166.99	1.79255	0.601997	2.97767	0.00290448	0.0504594
ENSMUSG00000025279	Dnase1l3	151.462	2.01811	0.677916	2.97693	0.00291148	0.0505321
ENSMUSG00000043673	Kcns3	43.6808	1.90513	0.64009	2.97635	0.00291697	0.0505787
ENSMUSG00000022849	Hspbap1	179.238	1.1261	0.378408	2.9759	0.00292129	0.0506048
ENSMUSG00000066060	Gm12866	14.098	2.25748	0.758712	2.97541	0.00292594	0.0506364
ENSMUSG00000071723	Gspt2	289.225	-1.08612	0.365242	-2.97371	0.0029422	0.0508689
ENSMUSG00000019790	Stxbp5	3441.34	-0.937058	0.315168	-2.9732	0.00294712	0.0509051
ENSMUSG00000041735	Gm13178	41.0439	2.27609	0.765849	2.97198	0.00295883	0.0510181
ENSMUSG00000026100	Mstn	89.292	2.27555	0.765682	2.97193	0.00295934	0.0510181
ENSMUSG00000048416	Mlf1	138.083	1.4699	0.494717	2.97121	0.00296634	0.0510493
ENSMUSG00000046909	Tefm	210.423	0.512335	0.172436	2.97115	0.00296683	0.0510493
ENSMUSG00000022321	Cdh10	32.759	-2.21467	0.74559	-2.97035	0.00297457	0.0511335
ENSMUSG00000030043	Tacr1	207.361	1.68818	0.568521	2.96942	0.00298363	0.0512404
ENSMUSG00000074825	Itpripl1	447.678	0.798613	0.26906	2.96816	0.00299592	0.0513714
ENSMUSG00000050463	Krt78	512.263	2.25663	0.760336	2.96794	0.00299806	0.0513714
ENSMUSG00000039372	March4	120.987	-2.23356	0.752647	-2.9676	0.00300134	0.0513714
ENSMUSG00000023330	Dtwd1	241.939	0.513445	0.173025	2.96746	0.00300269	0.0513714
ENSMUSG00000021319	Sfrp4	316.07	1.75663	0.592388	2.96533	0.00302354	0.0516789
ENSMUSG00000035592	Krt33a	32.2924	2.27551	0.767678	2.96415	0.0030352	0.0518251
ENSMUSG00000096336	Igkv1-135	100.298	-2.17276	0.733079	-2.96388	0.00303785	0.0518251
ENSMUSG00000076564	Igkv12-46	81.3703	-2.14579	0.724245	-2.96279	0.00304862	0.0519595
ENSMUSG00000062400	Krtap6-5	11.2099	2.27254	0.767252	2.96193	0.0030572	0.0520452
ENSMUSG00000046490	Rnf222	53.0025	2.24281	0.757271	2.9617	0.00305944	0.0520452
ENSMUSG00000070803	Cited4	182.047	1.93355	0.653216	2.96005	0.00307585	0.0522592
ENSMUSG00000005225	Plekha8	1398.03	-1.02592	0.346678	-2.95929	0.00308353	0.0522592
ENSMUSG00000037188	Grhl3	228.14	2.17856	0.736178	2.95928	0.00308361	0.0522592
ENSMUSG00000028536	2610528J11Rik	49.8595	2.26021	0.763866	2.95891	0.00308727	0.0522592
ENSMUSG00000058298	Mcm9	511.222	-0.542354	0.183296	-2.95891	0.00308733	0.0522592
ENSMUSG00000022096	Hr	3294.09	1.69453	0.572731	2.95868	0.00308958	0.0522592
ENSMUSG00000006386	Tek	263.199	1.33433	0.451077	2.9581	0.00309543	0.0522592
ENSMUSG00000045287	Rtn4rl1	150.163	1.35783	0.459047	2.95793	0.00309713	0.0522592
ENSMUSG00000097816	Gm26811	6.7429	-1.47644	0.499165	-2.95783	0.00309818	0.0522592
ENSMUSG00000024044	Epb41l3	548.501	1.84125	0.622589	2.9574	0.00310241	0.0522815
ENSMUSG00000031089	Slc6a14	112.355	2.26536	0.766624	2.95498	0.00312684	0.052644
ENSMUSG00000103523	2210017I01Rik	52.3315	2.265	0.766671	2.95433	0.00313352	0.0527071
ENSMUSG00000004814	Ccl24	13.986	1.85629	0.628734	2.95243	0.00315287	0.052983
ENSMUSG00000026817	Ak1	1656.39	1.22391	0.414648	2.95168	0.00316054	0.0530623
ENSMUSG00000037989	Wnk2	273.36	1.86602	0.632678	2.94941	0.00318384	0.0533959
ENSMUSG00000024424	Ttc39c	249.016	1.36548	0.463034	2.94898	0.00318827	0.0533959
ENSMUSG00000040694	Apobec2	498.608	2.23185	0.756846	2.94888	0.00318932	0.0533959
ENSMUSG00000025082	Vwa2	70.9678	2.25654	0.765537	2.94766	0.00320191	0.0535567
ENSMUSG00000031119	Gpc4	685.917	1.5385	0.522113	2.94667	0.00321211	0.0536775
ENSMUSG00000111264	RP24-282C4.9	19.5854	-1.59042	0.539983	-2.94531	0.00322627	0.0538452
ENSMUSG00000057967	Fgf18	16.5269	2.02911	0.688975	2.94512	0.00322833	0.0538452
ENSMUSG00000037973	Ccdc129	22.8208	2.06715	0.701955	2.94485	0.00323113	0.0538452
ENSMUSG00000018341	Il12rb2	30.6679	2.03567	0.691357	2.94446	0.00323517	0.0538626
ENSMUSG00000032420	Nt5e	793.216	-1.81871	0.617837	-2.94368	0.00324338	0.0539493
ENSMUSG00000022385	Gtse1	775.922	1.07553	0.365413	2.94333	0.00324704	0.0539603
ENSMUSG00000069806	Cacng7	160.88	1.63761	0.556727	2.94149	0.00326633	0.0542308
ENSMUSG00000076934	Iglv1	309.419	-2.25107	0.765604	-2.94026	0.00327938	0.0543972
ENSMUSG00000091754	Gm3636	10.4023	1.89112	0.64333	2.93959	0.00328651	0.0544653
ENSMUSG00000069873	4930438A08Rik	92.5169	2.18024	0.742003	2.93831	0.00330003	0.0546389
ENSMUSG00000029684	Wasl	3327.31	-1.29356	0.440293	-2.93796	0.00330382	0.0546513
ENSMUSG00000020042	Btbd11	223.151	1.76991	0.602518	2.93753	0.00330838	0.0546764
ENSMUSG00000041012	Cmtm8	57.7212	1.54318	0.525577	2.93616	0.00332305	0.0548447
ENSMUSG00000026162	Nhej1	107.204	0.782046	0.266364	2.93601	0.00332466	0.0548447
ENSMUSG00000024485	Slc4a9	12.9108	2.25177	0.767034	2.93569	0.00332812	0.0548514
ENSMUSG00000078776	9530053A07Rik	13.8105	1.8777	0.639725	2.93517	0.00333362	0.05486
ENSMUSG00000055415	Atp10b	96.394	1.97451	0.672732	2.93507	0.00333474	0.05486
ENSMUSG00000047986	Palm3	21.9876	1.83185	0.624375	2.93389	0.00334739	0.0550178
ENSMUSG00000038677	Scube3	76.7113	1.55123	0.528882	2.93303	0.00335667	0.0551198
ENSMUSG00000037353	Letmd1	1784.28	-0.515808	0.176082	-2.92936	0.00339664	0.0557253
ENSMUSG00000031981	Capn9	24.1167	1.78798	0.61049	2.92876	0.00340319	0.0557819
ENSMUSG00000041120	Nbl1	2366.45	1.28718	0.439593	2.92812	0.00341016	0.0558452
ENSMUSG00000027901	Dennd2d	169.131	1.63193	0.557591	2.92675	0.00342522	0.0560409
ENSMUSG00000021990	Spata13	1438.32	-1.07149	0.366237	-2.92566	0.00343723	0.0561861
ENSMUSG00000027459	Fam110a	477.609	0.938181	0.320761	2.92486	0.00344612	0.0562804
ENSMUSG00000063388	BC023105	67.4566	2.10589	0.720122	2.92436	0.00345169	0.0562863
ENSMUSG00000040794	C1qtnf4	54.5546	1.84755	0.6318	2.92426	0.00345274	0.0562863
ENSMUSG00000009394	Syn2	53.5202	1.45721	0.498925	2.92069	0.00349256	0.0568838
ENSMUSG00000020866	Cacna1g	194.932	2.00819	0.687784	2.9198	0.00350256	0.056967
ENSMUSG00000075588	Hoxb2	139.341	1.73333	0.593702	2.91952	0.0035057	0.056967
ENSMUSG00000042750	Bex2	9.57676	-1.98062	0.678436	-2.91939	0.00350717	0.056967
ENSMUSG00000033200	Tpsg1	17.3051	2.19362	0.751578	2.91869	0.0035151	0.0570443
ENSMUSG00000095279	Gm10067	100.617	-1.94007	0.665033	-2.91725	0.00353132	0.0571768
ENSMUSG00000034258	Mfsd7c	29.2435	1.58172	0.542217	2.91714	0.00353259	0.0571768
ENSMUSG00000036412	Arsi	275.866	1.93569	0.663616	2.91688	0.00353551	0.0571768
ENSMUSG00000079013	Serpina3j	232.639	2.22276	0.762043	2.91684	0.00353599	0.0571768
ENSMUSG00000021108	Prkch	475.103	1.30521	0.447622	2.91588	0.00354683	0.0573006
ENSMUSG00000028435	Aqp3	1521.44	2.17231	0.74541	2.91425	0.00356543	0.0574993
ENSMUSG00000043782	Bicdl2	149.156	2.20943	0.758203	2.91404	0.00356788	0.0574993
ENSMUSG00000103469	Gm9910	13.6489	2.03332	0.697839	2.91374	0.00357125	0.0574993
ENSMUSG00000020649	Rrm2	2172.14	1.41979	0.487284	2.91368	0.00357192	0.0574993
ENSMUSG00000078234	Klhdc7a	85.37	2.16717	0.744184	2.91215	0.00358955	0.0577053
ENSMUSG00000022436	Sh3bp1	1001.26	1.20371	0.41337	2.91196	0.00359173	0.0577053
ENSMUSG00000000318	Clec10a	832.076	1.91389	0.657304	2.91173	0.00359435	0.0577053
ENSMUSG00000004633	Chn2	1332.07	-1.44235	0.49552	-2.91078	0.00360524	0.0578286
ENSMUSG00000026205	Slc23a3	33.5506	1.79875	0.618245	2.90945	0.00362066	0.0580242
ENSMUSG00000020902	Ntn1	718.924	1.57722	0.54216	2.90915	0.00362418	0.0580288
ENSMUSG00000028635	Edn2	15.19	2.22836	0.766187	2.90838	0.00363307	0.0581195
ENSMUSG00000030161	Gabarapl1	9009.9	-0.920323	0.316516	-2.90766	0.00364139	0.0581592
ENSMUSG00000022686	B3gnt5	46.11	-1.97154	0.678064	-2.90761	0.00364202	0.0581592
ENSMUSG00000017817	Jph2	522.391	1.81415	0.624323	2.90578	0.00366337	0.0584482
ENSMUSG00000033044	Dhrs7c	94.7091	2.22121	0.764521	2.90536	0.0036683	0.0584749
ENSMUSG00000084890	A830036E02Rik	25.5498	2.20901	0.760473	2.90478	0.00367508	0.058531
ENSMUSG00000026582	Sele	48.5643	1.78249	0.613722	2.90439	0.00367964	0.0585519
ENSMUSG00000070385	Ampd1	232.323	2.08034	0.716364	2.90402	0.00368401	0.0585696
ENSMUSG00000069170	Adgrv1	9.53546	1.59601	0.5497	2.90343	0.00369103	0.0585975
ENSMUSG00000032640	Chsy1	553.799	1.13193	0.389931	2.9029	0.00369721	0.0585975
ENSMUSG00000032338	Hcn4	18.0396	1.95691	0.674154	2.90277	0.00369876	0.0585975
ENSMUSG00000018923	Med11	520.45	0.938798	0.323415	2.90277	0.00369881	0.0585975
ENSMUSG00000029503	P2rx2	20.8225	2.12791	0.733199	2.90223	0.00370512	0.0585979
ENSMUSG00000051048	P4ha3	237.117	2.00128	0.689568	2.90221	0.00370534	0.0585979
ENSMUSG00000006527	Sfmbt1	930.991	-0.713425	0.245862	-2.90173	0.0037111	0.0586373
ENSMUSG00000032788	Pdxk	3220.57	-0.839515	0.289374	-2.90114	0.00371805	0.0586956
ENSMUSG00000058793	Cds2	6000.12	-0.76117	0.262436	-2.9004	0.0037269	0.0587561
ENSMUSG00000038371	Sbf2	3936.93	-0.684769	0.236105	-2.90027	0.00372842	0.0587561
ENSMUSG00000029190	D5Ertd579e	1799.03	-0.578135	0.199498	-2.89794	0.00375617	0.0591416
ENSMUSG00000087626	Gm15050	7.51227	2.0221	0.698203	2.89614	0.00377779	0.0594099
ENSMUSG00000029335	Bmp3	39.5389	2.05518	0.709667	2.89598	0.00377982	0.0594099
ENSMUSG00000021982	Cdadc1	926.51	-0.587524	0.202939	-2.89507	0.00379074	0.0595296
ENSMUSG00000034354	Mtmr3	5166.19	-0.719372	0.248565	-2.8941	0.00380244	0.0596336
ENSMUSG00000093306	Gm23802	5.3538	-1.82108	0.629325	-2.89371	0.00380719	0.0596336
ENSMUSG00000014158	Trpv4	360.637	1.28207	0.443055	2.8937	0.00380732	0.0596336
ENSMUSG00000039470	Zdhhc2	246.109	1.76424	0.609793	2.89318	0.00381363	0.059666
ENSMUSG00000058145	Adamts17	14.6447	1.60884	0.556172	2.89271	0.0038194	0.059666
ENSMUSG00000030278	Cidec	1439.68	2.17872	0.753242	2.89245	0.00382249	0.059666
ENSMUSG00000036492	Rnf39	291.174	2.15006	0.74334	2.89244	0.00382266	0.059666
ENSMUSG00000003476	Crhr2	57.4975	1.96978	0.681507	2.89033	0.00384834	0.0600147
ENSMUSG00000041592	Sdk2	47.6902	1.51879	0.525594	2.88966	0.00385663	0.0600919
ENSMUSG00000104445	Rhbg	17.0747	2.20945	0.764863	2.88869	0.00386849	0.0602245
ENSMUSG00000051076	Vtcn1	9.77529	2.20376	0.763005	2.88827	0.0038737	0.0602317
ENSMUSG00000030865	Chp2	96.0527	1.77289	0.613909	2.88787	0.00387858	0.0602317
ENSMUSG00000074928	Krtap14	8.26908	2.21016	0.76544	2.88744	0.00388393	0.0602317
ENSMUSG00000026984	Il1f6	59.0535	2.21285	0.766428	2.88723	0.00388651	0.0602317
ENSMUSG00000052656	Rnf103	1633.94	-0.798488	0.276583	-2.88698	0.0038896	0.0602317
ENSMUSG00000103366	C630004L07Rik	7.50214	1.84389	0.638695	2.88696	0.00388988	0.0602317
ENSMUSG00000028758	Kif17	14.2911	1.60882	0.55731	2.88675	0.0038924	0.0602317
ENSMUSG00000048916	Gm5540	9.68026	-1.28044	0.443756	-2.88545	0.00390855	0.0604297
ENSMUSG00000023009	Nckap5l	3632.68	-0.899641	0.311968	-2.88376	0.00392961	0.060703
ENSMUSG00000020160	Meis1	210.31	1.20593	0.418459	2.88183	0.00395379	0.0610241
ENSMUSG00000017412	Cacnb4	101.042	1.94545	0.675196	2.8813	0.00396032	0.0610302
ENSMUSG00000047669	Msl3l2	247.777	-0.939649	0.326142	-2.8811	0.00396286	0.0610302
ENSMUSG00000030711	Sult1a1	362.639	1.71269	0.594535	2.88072	0.00396773	0.0610302
ENSMUSG00000026388	3110009E18Rik	84.8588	1.10771	0.384525	2.88071	0.00396776	0.0610302
ENSMUSG00000070526	Peg12	14.9936	1.51366	0.525498	2.88043	0.00397139	0.0610339
ENSMUSG00000097937	Gm6967	5.76288	2.16374	0.751375	2.8797	0.00398054	0.0611222
ENSMUSG00000029119	Man2b2	4766.99	-0.817132	0.284087	-2.87634	0.00402315	0.0617238
ENSMUSG00000049265	Kcnk3	34.7297	1.71079	0.595091	2.87484	0.00404233	0.0619519
ENSMUSG00000106665	Gm43389	12.4939	-1.63625	0.5692	-2.87464	0.00404491	0.0619519
ENSMUSG00000002221	Paxip1	1414.22	-0.803269	0.279654	-2.87237	0.00407408	0.0623456
ENSMUSG00000076609	Igkc	12728.7	-2.17502	0.757323	-2.87199	0.00407895	0.062367
ENSMUSG00000000325	Arvcf	435.345	1.14403	0.398732	2.86917	0.00411549	0.0628722
ENSMUSG00000019970	Sgk1	2948.05	1.31113	0.457083	2.86846	0.00412469	0.0629594
ENSMUSG00000034613	Ppm1h	1293.39	-0.885384	0.308709	-2.86802	0.00413047	0.0629941
ENSMUSG00000112794	RP24-105I7.2	23.4865	1.43013	0.498706	2.86769	0.00413482	0.063007
ENSMUSG00000079055	Slc8a3	54.3818	1.78632	0.623042	2.86709	0.00414262	0.0630723
ENSMUSG00000043336	Filip1l	624.898	1.61768	0.564312	2.86664	0.00414849	0.0631083
ENSMUSG00000036545	Adamts2	2049.56	1.37481	0.479667	2.86617	0.00415467	0.0631489
ENSMUSG00000019326	Aoc3	593.46	1.45349	0.50726	2.86538	0.00416513	0.0632543
ENSMUSG00000058056	Palld	1081.6	1.60546	0.560375	2.86498	0.00417039	0.0632808
ENSMUSG00000103467	Gm38245	6.85084	-1.68776	0.589417	-2.86344	0.00419073	0.0635358
ENSMUSG00000108624	Gm45091	14.8332	1.65508	0.578099	2.86296	0.00419698	0.0635749
ENSMUSG00000039601	Rcan2	136.55	1.52596	0.53308	2.86254	0.00420255	0.0635749
ENSMUSG00000090582	Gm17024	30.3976	-1.45322	0.507685	-2.86244	0.00420391	0.0635749
ENSMUSG00000032735	Ablim3	277.639	1.55574	0.543695	2.86142	0.00421742	0.0636893
ENSMUSG00000030228	Pik3c2g	6.48668	2.04446	0.71455	2.86118	0.00422071	0.0636893
ENSMUSG00000085395	Gm13056	7.62961	1.74094	0.608491	2.86107	0.0042221	0.0636893
ENSMUSG00000011589	Fsd1	10.167	2.01014	0.702857	2.85995	0.00423709	0.0637424
ENSMUSG00000019899	Lama2	628.865	1.49406	0.522449	2.85972	0.00424014	0.0637424
ENSMUSG00000037754	Ppp1r16b	1812.38	-1.49278	0.522014	-2.85965	0.00424105	0.0637424
ENSMUSG00000060560	Ces4a	97.6407	2.19466	0.767496	2.85951	0.00424293	0.0637424
ENSMUSG00000071531	Gprin2	6.32765	2.10692	0.736849	2.85936	0.00424492	0.0637424
ENSMUSG00000029755	Dlx5	39.881	2.11258	0.738868	2.85922	0.00424689	0.0637424
ENSMUSG00000034435	Tmem30b	93.334	2.11248	0.739162	2.85794	0.00426399	0.0639456
ENSMUSG00000047884	Klk9	291.158	2.14754	0.751577	2.85738	0.00427158	0.0639662
ENSMUSG00000044279	Crb3	88.9607	2.03111	0.710846	2.85731	0.00427248	0.0639662
ENSMUSG00000071489	Ptgdr	17.0994	2.18231	0.76386	2.85695	0.00427739	0.0639865
ENSMUSG00000031494	Cd209a	65.2384	2.02451	0.709317	2.85417	0.00431495	0.0644904
ENSMUSG00000040310	Alx4	27.931	1.99638	0.69952	2.85392	0.00431828	0.0644904
ENSMUSG00000038415	Foxq1	183.787	2.19062	0.767652	2.85366	0.00432184	0.0644904
ENSMUSG00000039092	Sptlc3	96.6769	2.18091	0.764356	2.85326	0.00432728	0.0645181
ENSMUSG00000047330	Kcne4	109.462	1.39415	0.488864	2.85182	0.00434693	0.0647574
ENSMUSG00000031495	Cd209d	147.768	2.07185	0.726582	2.8515	0.00435138	0.0647701
ENSMUSG00000032656	March3	186.93	1.12686	0.395336	2.85039	0.00436652	0.0649416
ENSMUSG00000030317	Timp4	223.995	1.94551	0.683067	2.84819	0.00439685	0.0653386
ENSMUSG00000015665	Awat1	132.629	2.14944	0.75479	2.84773	0.00440322	0.0653792
ENSMUSG00000062859	Tcp11	7.49746	1.87086	0.657128	2.84702	0.00441304	0.065471
ENSMUSG00000057174	Krtap19-9b	8.2833	2.1815	0.766337	2.84666	0.00441802	0.0654909
ENSMUSG00000070570	Slc17a7	7.43613	1.3555	0.47626	2.84615	0.00442519	0.0655431
ENSMUSG00000006204	5430419D17Rik	108.533	-2.10964	0.74132	-2.84579	0.00443017	0.0655629
ENSMUSG00000066705	Fxyd6	348.19	1.67926	0.590303	2.84474	0.00444473	0.0657243
ENSMUSG00000020648	Dus4l	186.219	0.830638	0.292206	2.84265	0.00447407	0.0661037
ENSMUSG00000040462	Os9	9365.42	-0.630071	0.221745	-2.84142	0.00449135	0.0662308
ENSMUSG00000079598	Clec2l	17.0596	1.50403	0.529343	2.84131	0.00449284	0.0662308
ENSMUSG00000107529	Gm44291	8.22309	1.94512	0.684602	2.84125	0.00449372	0.0662308
ENSMUSG00000087692	Gm11940	30.4779	2.0772	0.731403	2.84003	0.00451096	0.0663767
ENSMUSG00000022598	Psca	13.4087	2.1602	0.760628	2.84003	0.004511	0.0663767
ENSMUSG00000095690	Rab11b-ps2	7.2519	-1.00224	0.353004	-2.83917	0.00452307	0.0664513
ENSMUSG00000056031	9330154J02Rik	16.9566	1.99184	0.701564	2.83914	0.00452346	0.0664513
ENSMUSG00000059991	Nptx2	25.5593	1.89733	0.66835	2.83883	0.00452793	0.0664627
ENSMUSG00000037979	Ccdc92	103.673	1.07289	0.378059	2.83789	0.00454122	0.0665573
ENSMUSG00000038242	Aox4	47.8414	2.11748	0.746156	2.83785	0.00454178	0.0665573
ENSMUSG00000068697	Myoz1	1092.77	2.11163	0.744459	2.83646	0.00456167	0.0667943
ENSMUSG00000037868	Egr2	436.715	1.54738	0.545804	2.83506	0.00458175	0.0670167
ENSMUSG00000031099	Smarca1	112.82	-1.31303	0.463168	-2.83488	0.00458432	0.0670167
ENSMUSG00000034634	Ly6d	3827.76	2.11974	0.747897	2.83426	0.00459319	0.0670741
ENSMUSG00000085421	4732490B19Rik	9.2579	1.7836	0.62934	2.83409	0.0045957	0.0670741
ENSMUSG00000010760	Phlda2	16.6696	2.09029	0.737859	2.83291	0.00461257	0.0672302
ENSMUSG00000036832	Lpar3	33.5937	1.91548	0.676175	2.83282	0.00461387	0.0672302
ENSMUSG00000046687	Gm5424	38.581	1.4775	0.522273	2.82898	0.00466972	0.0679889
ENSMUSG00000035861	Tmprss11b	10.7742	2.10322	0.743561	2.82858	0.00467549	0.0679988
ENSMUSG00000037095	Lrg1	2055.21	1.6064	0.56795	2.82841	0.00467797	0.0679988
ENSMUSG00000031392	Irak1	3760.33	-0.56876	0.201215	-2.82663	0.00470407	0.068276
ENSMUSG00000033446	Lpar6	313.401	1.04019	0.368003	2.82659	0.00470463	0.068276
ENSMUSG00000024678	Ms4a4d	193.374	1.37537	0.486661	2.82613	0.00471137	0.0683186
ENSMUSG00000022146	Osmr	2640.94	1.46361	0.518031	2.82534	0.00472309	0.0684331
ENSMUSG00000043122	A530016L24Rik	208.834	2.0015	0.708475	2.82508	0.00472687	0.0684331
ENSMUSG00000084616	Gm25047	19.3009	-1.64813	0.583449	-2.8248	0.00473098	0.0684374
ENSMUSG00000059479	B3gnt8	200.827	1.45789	0.516237	2.82406	0.00474194	0.0685146
ENSMUSG00000085766	2810430I11Rik	11.6911	1.73067	0.61286	2.82393	0.00474393	0.0685146
ENSMUSG00000020882	Cacnb1	345.982	1.26464	0.447963	2.8231	0.00475617	0.0686306
ENSMUSG00000045534	Kcna5	22.0958	1.62915	0.577155	2.82273	0.00476165	0.0686306
ENSMUSG00000061126	Cyp4f39	114.084	2.16062	0.765479	2.82257	0.00476409	0.0686306
ENSMUSG00000020405	Fabp6	9.82699	2.15156	0.762329	2.82236	0.00476723	0.0686306
ENSMUSG00000054942	Miga1	684.588	-0.76724	0.271917	-2.82159	0.00477859	0.0687391
ENSMUSG00000021388	Aspn	398.353	1.65277	0.58625	2.81922	0.00481403	0.0691935
ENSMUSG00000022498	Txndc11	1854.65	-0.473906	0.168135	-2.8186	0.00482333	0.0692189
ENSMUSG00000046826	Fam187b	18.2974	1.69427	0.601106	2.81859	0.0048235	0.0692189
ENSMUSG00000006445	Epha2	553.312	1.4352	0.509239	2.81832	0.00482753	0.0692215
ENSMUSG00000025790	Slco3a1	1624.4	1.53761	0.545742	2.81746	0.00484047	0.0693518
ENSMUSG00000079445	B3gnt7	128.945	1.76499	0.627228	2.81396	0.00489357	0.0700567
ENSMUSG00000092586	Ly6g6c	1539.16	2.15586	0.766596	2.81225	0.00491958	0.0703731
ENSMUSG00000034040	Wbscr17	156.353	1.40417	0.499425	2.81157	0.0049301	0.0704674
ENSMUSG00000075020	Mir670hg	46.4201	-1.83011	0.651096	-2.81081	0.00494168	0.0705769
ENSMUSG00000033444	Specc1l	2933.93	-0.741249	0.26374	-2.81053	0.00494594	0.0705818
ENSMUSG00000050315	Synpo2	876.402	1.72771	0.615178	2.80847	0.00497773	0.0709791
ENSMUSG00000028807	Zbtb8a	143.149	1.04921	0.373676	2.80781	0.00498804	0.0710697
ENSMUSG00000109498	Gm45222	14.289	-1.29681	0.461955	-2.80721	0.00499728	0.0711449
ENSMUSG00000039629	Strip2	58.7467	-1.64823	0.587394	-2.806	0.00501599	0.0713549
ENSMUSG00000070546	Mrgprb3	11.0021	2.15352	0.767552	2.8057	0.00502077	0.0713663
ENSMUSG00000031936	Hephl1	80.4314	2.12201	0.756414	2.80536	0.00502605	0.071385
ENSMUSG00000007867	Ift43	827.858	0.659012	0.235017	2.80411	0.00504561	0.0716062
ENSMUSG00000053675	Tgm5	121.045	2.14596	0.765699	2.80262	0.00506896	0.0718809
ENSMUSG00000029868	Trpv6	25.7129	2.15046	0.767597	2.80154	0.00508586	0.0720637
ENSMUSG00000030433	Sbk2	102.423	1.74277	0.622232	2.80084	0.00509699	0.0720995
ENSMUSG00000022394	L3mbtl2	1670.64	-0.840475	0.300086	-2.80078	0.00509792	0.0720995
ENSMUSG00000042444	Fam63b	4898.22	-0.927172	0.331059	-2.80062	0.00510042	0.0720995
ENSMUSG00000022519	Srl	856.216	1.81108	0.646814	2.8	0.00511021	0.0721812
ENSMUSG00000021294	Kif26a	284.652	1.45286	0.519151	2.79853	0.00513358	0.0724544
ENSMUSG00000030785	Cox6a2	550.63	2.00352	0.716	2.79821	0.00513874	0.0724703
ENSMUSG00000105677	Gm43328	80.08	-1.26609	0.45274	-2.79651	0.00516574	0.0727941
ENSMUSG00000033589	Reep4	1736.97	0.754579	0.269894	2.79583	0.00517658	0.0728897
ENSMUSG00000046807	Lrrc75b	48.16	1.57619	0.563899	2.79516	0.00518732	0.0729838
ENSMUSG00000026077	Npas2	68.4386	1.55076	0.554902	2.79465	0.00519557	0.0730426
ENSMUSG00000023961	Enpp4	982.456	-1.07618	0.38522	-2.79367	0.00521142	0.0732082
ENSMUSG00000031554	Adam5	8.46557	1.67892	0.601038	2.79337	0.00521616	0.0732177
ENSMUSG00000020334	Slc22a4	177.251	1.52441	0.546007	2.79191	0.00523973	0.0734741
ENSMUSG00000095139	Pou3f2	44.6168	-2.14234	0.767385	-2.79174	0.0052426	0.0734741
ENSMUSG00000030693	Klk10	572.123	2.12295	0.760571	2.79126	0.00525037	0.0735257
ENSMUSG00000038754	Elovl3	149.301	2.13021	0.763496	2.79007	0.00526965	0.0737381
ENSMUSG00000032311	Nrg4	44.2195	1.68102	0.602723	2.78904	0.00528647	0.0739161
ENSMUSG00000024066	Xdh	3213.66	1.43364	0.514141	2.78841	0.00529671	0.0740016
ENSMUSG00000018822	Sfrp5	120.643	1.89928	0.681208	2.7881	0.00530179	0.0740151
ENSMUSG00000043430	Psapl1	1900.84	2.13892	0.767317	2.78753	0.00531121	0.0740892
ENSMUSG00000084835	Gm12352	25.4507	1.44562	0.518724	2.78687	0.00532198	0.0741818
ENSMUSG00000009772	Nuak2	205.334	1.41907	0.509288	2.78638	0.00533006	0.0742368
ENSMUSG00000031757	Mt4	128.913	2.13361	0.765908	2.78572	0.00534085	0.0743296
ENSMUSG00000021367	Edn1	102.881	1.51029	0.542877	2.78201	0.00540229	0.0751264
ENSMUSG00000029096	Htra3	1560.19	1.25198	0.450294	2.78035	0.00542997	0.075453
ENSMUSG00000085604	Dhx58os	20.6542	1.35772	0.488626	2.77864	0.00545863	0.0757927
ENSMUSG00000004988	Fxyd4	52.7306	2.13236	0.767593	2.77799	0.00546969	0.0757969
ENSMUSG00000050234	Gja4	220.903	1.24516	0.448228	2.77796	0.00547006	0.0757969
ENSMUSG00000018821	Avpi1	1314.25	1.2205	0.439395	2.77767	0.00547501	0.0757969
ENSMUSG00000106647	Gm42523	7.47597	-1.90357	0.685322	-2.77762	0.00547579	0.0757969
ENSMUSG00000042851	Zc3h6	409.58	-1.15878	0.417379	-2.77633	0.00549766	0.076041
ENSMUSG00000028278	Rragd	1646.65	-1.28771	0.463906	-2.7758	0.00550663	0.0761066
ENSMUSG00000030553	Pgpep1l	7.68643	1.6248	0.585511	2.77501	0.00551995	0.0761824
ENSMUSG00000050737	Ptges	884.249	1.6393	0.590742	2.77498	0.00552059	0.0761824
ENSMUSG00000050761	Gp1bb	98.9274	1.18663	0.427867	2.77336	0.00554809	0.0763832
ENSMUSG00000035020	Epgn	43.1501	1.8938	0.682905	2.77316	0.00555152	0.0763832
ENSMUSG00000050192	Eif5a2	467.292	-0.908832	0.327728	-2.77313	0.00555197	0.0763832
ENSMUSG00000086231	Rapgef4os3	9.28119	1.87277	0.675328	2.77312	0.00555213	0.0763832
ENSMUSG00000097993	Ptprv	99.5368	1.70464	0.614764	2.77283	0.00555706	0.0763926
ENSMUSG00000004044	Ptrf	8620	1.0812	0.389962	2.77257	0.00556161	0.0763944
ENSMUSG00000018126	Baiap2l2	19.459	1.64527	0.593463	2.77233	0.00556569	0.0763944
ENSMUSG00000053897	Slc39a8	275.536	1.43467	0.517553	2.77202	0.00557102	0.0764093
ENSMUSG00000027615	Hps3	2177.86	-0.99262	0.358195	-2.77117	0.00558551	0.0765495
ENSMUSG00000051510	Mafg	4325.21	-0.499663	0.180405	-2.76967	0.00561136	0.0768452
ENSMUSG00000020905	Usp43	66.1171	1.81234	0.654421	2.76937	0.00561643	0.0768562
ENSMUSG00000063975	Slco1a5	14.4478	2.04509	0.73864	2.76873	0.00562759	0.0769267
ENSMUSG00000063661	Krt73	300.911	2.09039	0.755039	2.76858	0.00563014	0.0769267
ENSMUSG00000090527	Gm5538	30.0819	2.12404	0.7673	2.7682	0.00563661	0.0769566
ENSMUSG00000110635	Gm45853	6.37361	-1.93491	0.699154	-2.76751	0.00564871	0.0770495
ENSMUSG00000034413	Neurl1b	322.914	1.17417	0.424333	2.76709	0.0056559	0.0770495
ENSMUSG00000045777	Ifitm10	59.6843	1.29778	0.469008	2.76707	0.00565626	0.0770495
ENSMUSG00000033533	Acsm1	6.23945	2.12261	0.767284	2.76639	0.00566805	0.0771102
ENSMUSG00000020000	Moxd1	561.633	1.56149	0.564464	2.76632	0.0056693	0.0771102
ENSMUSG00000062694	Cav3	51.4334	1.97433	0.71391	2.76552	0.00568326	0.0772416
ENSMUSG00000032068	Plet1	366.783	2.06735	0.747643	2.76516	0.00568945	0.0772673
ENSMUSG00000020990	Cdkl1	7.03543	1.40197	0.507074	2.76482	0.00569549	0.077291
ENSMUSG00000006218	Fam131c	12.4229	1.8993	0.687642	2.76205	0.00574395	0.077888
ENSMUSG00000026596	Abl2	2500.53	-0.825839	0.299021	-2.76181	0.00574814	0.077888
ENSMUSG00000002831	Plin4	1383.15	1.89207	0.685204	2.76133	0.00575663	0.0779321
ENSMUSG00000001604	Tcea3	123.573	1.81136	0.656021	2.76114	0.00576007	0.0779321
ENSMUSG00000020892	Aloxe3	265.533	1.93853	0.702233	2.76052	0.00577096	0.0779774
ENSMUSG00000046845	Il1f10	14.9025	2.08726	0.756176	2.76029	0.00577506	0.0779774
ENSMUSG00000039968	Rsbn1l	607.928	-0.866916	0.314076	-2.76021	0.00577643	0.0779774
ENSMUSG00000032648	Pygm	3473.4	1.97317	0.715051	2.75949	0.00578922	0.0780818
ENSMUSG00000007659	Bcl2l1	13005.8	-1.03379	0.37466	-2.75928	0.00579284	0.0780818
ENSMUSG00000027412	Lpin3	325.994	1.46381	0.530877	2.75734	0.00582732	0.0784877
ENSMUSG00000041798	Gck	55.175	1.65926	0.6019	2.75671	0.00583868	0.0785819
ENSMUSG00000002249	Tead3	942.083	1.0159	0.36861	2.75603	0.00585074	0.0786852
ENSMUSG00000029659	Medag	226.702	1.28841	0.467579	2.7555	0.00586033	0.0786899
ENSMUSG00000055235	Wdr86	34.8656	1.49925	0.544098	2.75548	0.00586069	0.0786899
ENSMUSG00000078238	Gm12854	12.1253	1.30398	0.473267	2.75528	0.00586422	0.0786899
ENSMUSG00000020241	Col6a2	9506.35	1.39051	0.50477	2.75474	0.00587396	0.0787619
ENSMUSG00000032372	Plscr2	464.15	1.77314	0.643786	2.75423	0.00588297	0.0788239
ENSMUSG00000028347	Tmeff1	89.2389	1.5911	0.577807	2.75369	0.00589281	0.078897
ENSMUSG00000026603	Smyd2	4176.88	-0.576818	0.209577	-2.7523	0.00591788	0.0791736
ENSMUSG00000078253	Krtap16-1	9.05184	2.11054	0.767346	2.75044	0.00595156	0.0795651
ENSMUSG00000029553	Tfec	85.1569	1.35198	0.491657	2.74984	0.00596239	0.0796506
ENSMUSG00000007033	Hspa1l	61.8915	1.71395	0.623515	2.74885	0.00598053	0.0798336
ENSMUSG00000061780	Cfd	7742.94	2.0341	0.74013	2.7483	0.0059906	0.0799088
ENSMUSG00000075296	Aldh3b2	422.948	2.10554	0.766465	2.74707	0.00601299	0.0800688
ENSMUSG00000043342	Hoxd9	182.912	1.3506	0.491658	2.74704	0.00601356	0.0800688
ENSMUSG00000068079	Tcf15	21.8548	1.68243	0.612578	2.74647	0.00602407	0.0800688
ENSMUSG00000000392	Fap	186.686	1.20437	0.438533	2.74637	0.00602588	0.0800688
ENSMUSG00000029658	Wdr95	24.1987	1.50582	0.548381	2.74593	0.00603391	0.0800688
ENSMUSG00000026536	Ifi211	154.328	1.54583	0.562974	2.74583	0.00603579	0.0800688
ENSMUSG00000104784	Gm42984	34.3687	-0.706376	0.257291	-2.74544	0.00604301	0.0800688
ENSMUSG00000104605	Gm42922	36.9452	-0.911003	0.331835	-2.74535	0.00604465	0.0800688
ENSMUSG00000035498	Cdcp1	324.78	2.08813	0.760641	2.74522	0.00604708	0.0800688
ENSMUSG00000078599	Skint8	49.3172	2.10724	0.767606	2.74521	0.00604713	0.0800688
ENSMUSG00000020547	Bzw2	2183.71	0.931822	0.339616	2.74375	0.00607423	0.0803684
ENSMUSG00000081434	Gm14165	15.4537	1.3074	0.476676	2.74274	0.00609289	0.0805476
ENSMUSG00000107696	Gm44171	32.3913	-1.98655	0.724387	-2.74239	0.00609935	0.0805476
ENSMUSG00000099609	Gm29008	7.30376	2.10235	0.766704	2.74206	0.00610552	0.0805476
ENSMUSG00000042436	Mfap4	602.831	1.83373	0.668798	2.74183	0.00610979	0.0805476
ENSMUSG00000051879	Krt71	1878.33	2.04606	0.746244	2.74181	0.00611017	0.0805476
ENSMUSG00000026985	Il1f8	85.901	2.10351	0.767298	2.74146	0.00611676	0.0805754
ENSMUSG00000028600	Podn	368.905	1.4785	0.539492	2.74054	0.00613387	0.0806892
ENSMUSG00000027533	Fabp5	12854.8	1.41098	0.514861	2.74051	0.00613437	0.0806892
ENSMUSG00000022514	Il1rap	4330.62	-0.934523	0.341084	-2.73986	0.00614647	0.0807431
ENSMUSG00000059898	Dsc3	1716	2.097	0.76538	2.73981	0.00614745	0.0807431
ENSMUSG00000032131	Abcg4	55.4501	1.53623	0.561309	2.73686	0.00620281	0.0814107
ENSMUSG00000022894	Adamts5	923.585	1.08225	0.395616	2.73562	0.00622637	0.081572
ENSMUSG00000058997	Vwa8	2312.18	-0.646371	0.236287	-2.73554	0.00622784	0.081572
ENSMUSG00000000567	Sox9	459.229	1.51593	0.554172	2.73549	0.00622871	0.081572
ENSMUSG00000034810	Scn7a	261.301	1.38417	0.50608	2.73507	0.00623664	0.0816165
ENSMUSG00000038663	Fsd2	132.56	1.88198	0.688301	2.73424	0.00625245	0.0817572
ENSMUSG00000086283	2810433D01Rik	13.037	1.69537	0.620099	2.73403	0.00625649	0.0817572
ENSMUSG00000017588	Krt27	949.196	2.02442	0.740575	2.73358	0.00626508	0.0818101
ENSMUSG00000063628	Gm7665	18.8667	1.23428	0.451628	2.73295	0.00627702	0.0819065
ENSMUSG00000031327	Chic1	467.779	-0.93545	0.342362	-2.73234	0.00628858	0.0819978
ENSMUSG00000079597	Gm5483	15.4743	1.98859	0.727887	2.73201	0.006295	0.082022
ENSMUSG00000018570	2810408A11Rik	58.6637	1.47864	0.541438	2.73095	0.00631527	0.0822265
ENSMUSG00000032508	Myd88	1428.99	0.573232	0.209947	2.73036	0.00632644	0.0822707
ENSMUSG00000001020	S100a4	603.619	1.48479	0.54385	2.73015	0.0063306	0.0822707
ENSMUSG00000103553	Gm38218	8.93947	-1.22377	0.448258	-2.73005	0.00633239	0.0822707
ENSMUSG00000032577	Mapkapk3	1332.07	1.07433	0.393618	2.72938	0.0063453	0.0823789
ENSMUSG00000048271	Rbm33	2772.86	-0.771325	0.282792	-2.72754	0.00638088	0.0826268
ENSMUSG00000084228	Gm8080	20.3134	2.09311	0.767439	2.7274	0.00638355	0.0826268
ENSMUSG00000107470	Gm3375	11.9929	1.31912	0.483683	2.72724	0.00638659	0.0826268
ENSMUSG00000046733	Gprc5a	90.0061	1.43585	0.526513	2.72709	0.00638949	0.0826268
ENSMUSG00000087799	Gm25961	13.3049	1.86008	0.682085	2.72706	0.00639018	0.0826268
ENSMUSG00000030116	Mfap5	694.388	1.20009	0.440146	2.72656	0.00639982	0.0826268
ENSMUSG00000000058	Cav2	4498.23	-0.984257	0.360993	-2.72652	0.00640052	0.0826268
ENSMUSG00000079049	Serpinb1c	9.07548	1.95594	0.717412	2.72638	0.00640329	0.0826268
ENSMUSG00000056605	Krt72	85.8897	2.06116	0.756039	2.72626	0.00640575	0.0826268
ENSMUSG00000044122	Proca1	32.8135	1.43723	0.527581	2.72418	0.00644607	0.0830481
ENSMUSG00000001119	Col6a1	12870.9	1.40848	0.517045	2.7241	0.00644765	0.0830481
ENSMUSG00000057723	Krt33b	18.8946	2.09014	0.767626	2.72286	0.00647192	0.0833011
ENSMUSG00000030325	Klrb1c	85.5623	-1.60775	0.590531	-2.72255	0.00647798	0.0833195
ENSMUSG00000035373	Ccl7	367.965	1.61267	0.59261	2.7213	0.00650248	0.0835748
ENSMUSG00000026420	Il24	7.44304	2.08437	0.76636	2.71983	0.00653161	0.0838012
ENSMUSG00000088226	Gm22596	15.5952	-1.33789	0.491906	-2.7198	0.00653213	0.0838012
ENSMUSG00000015085	Entpd2	408.066	1.49688	0.550422	2.71952	0.00653763	0.0838012
ENSMUSG00000089773	Skint1	93.1166	2.08774	0.767704	2.71947	0.00653874	0.0838012
ENSMUSG00000005268	Prlr	58.0657	1.98517	0.73025	2.71847	0.00655839	0.0839932
ENSMUSG00000093894	Ighv1-53	68.3441	-2.06526	0.75994	-2.71767	0.00657442	0.0841385
ENSMUSG00000101655	2310040G24Rik	32.697	1.77999	0.655309	2.71625	0.00660254	0.0844383
ENSMUSG00000079298	Klrb1b	38.6075	1.7274	0.63626	2.71493	0.006629	0.0847164
ENSMUSG00000046480	Scn4b	225.815	1.98749	0.732233	2.71428	0.00664193	0.0847689
ENSMUSG00000029499	Pxmp2	152.99	0.958302	0.353078	2.71414	0.00664487	0.0847689
ENSMUSG00000039062	Anpep	3240.33	1.40649	0.518233	2.71402	0.00664725	0.0847689
ENSMUSG00000027661	Slc2a10	83.608	1.32969	0.490028	2.71351	0.00665755	0.0848396
ENSMUSG00000026688	Mgst3	1061.59	1.094	0.403203	2.71327	0.00666223	0.0848396
ENSMUSG00000036136	Fam110c	56.7214	1.80183	0.664166	2.71293	0.00666915	0.0848676
ENSMUSG00000046985	Tapt1	2380.33	-0.778371	0.287001	-2.71209	0.00668611	0.0849999
ENSMUSG00000062901	Klhl24	2147.46	-0.924745	0.34099	-2.71194	0.00668899	0.0849999
ENSMUSG00000038155	Gstp2	492.782	-1.47873	0.545488	-2.71084	0.00671137	0.085224
ENSMUSG00000021250	Fos	3298.3	-1.20963	0.446297	-2.71037	0.00672082	0.0852623
ENSMUSG00000024049	Myom1	1406.99	1.8461	0.681165	2.71021	0.00672407	0.0852623
ENSMUSG00000033697	Arhgap39	5148.97	-0.84333	0.311204	-2.7099	0.00673041	0.0852623
ENSMUSG00000023993	Treml1	56.2188	1.58922	0.58648	2.70975	0.00673336	0.0852623
ENSMUSG00000054944	5330416C01Rik	8.09203	-1.61497	0.596433	-2.70771	0.006775	0.0857293
ENSMUSG00000109783	Gm45338	18.74	1.96213	0.724875	2.70686	0.00679233	0.0858633
ENSMUSG00000030074	Gxylt2	371.55	1.658	0.612549	2.70672	0.00679514	0.0858633
ENSMUSG00000023828	Slc22a3	27.6045	1.93276	0.714167	2.70632	0.0068034	0.0859072
ENSMUSG00000022816	Fstl1	8540.3	1.42258	0.52576	2.70575	0.00681494	0.0859925
ENSMUSG00000036752	Tubb4b	9147.67	0.745272	0.275504	2.70512	0.00682803	0.0860974
ENSMUSG00000006369	Fbln1	1666.42	1.09399	0.404506	2.70451	0.00684054	0.0861173
ENSMUSG00000030717	Nupr1	1085.94	1.46552	0.541888	2.70446	0.00684147	0.0861173
ENSMUSG00000030873	Scnn1b	48.2101	2.04201	0.755141	2.70414	0.00684809	0.0861173
ENSMUSG00000029061	Mmp23	327.079	1.46149	0.540471	2.70411	0.00684877	0.0861173
ENSMUSG00000039100	March6	3815.39	-0.780411	0.288974	-2.70062	0.00692101	0.0869641
ENSMUSG00000035158	Mitf	8383.74	-1.17792	0.436229	-2.70024	0.00692894	0.0869641
ENSMUSG00000025323	Sp4	272.397	-1.05242	0.389763	-2.70016	0.00693063	0.0869641
ENSMUSG00000069515	Lyz1	226.263	1.88044	0.696719	2.69899	0.00695505	0.0871278
ENSMUSG00000074280	Gm6166	11.049	1.45076	0.537531	2.69893	0.00695624	0.0871278
ENSMUSG00000079168	Cd209g	34.7921	1.90695	0.70658	2.69884	0.0069582	0.0871278
ENSMUSG00000050288	Fzd2	405.46	1.51606	0.56181	2.69853	0.00696469	0.0871483
ENSMUSG00000026065	Slc9a4	28.0822	1.60472	0.594748	2.69816	0.00697247	0.0871576
ENSMUSG00000016024	Lbp	1227.3	1.42543	0.528387	2.6977	0.00698207	0.0871576
ENSMUSG00000039956	Mrap	123.822	1.86832	0.692592	2.69758	0.00698465	0.0871576
ENSMUSG00000004892	Bcan	9.65584	-1.64156	0.608597	-2.69729	0.00699068	0.0871576
ENSMUSG00000040631	Dok4	555.262	0.871693	0.323195	2.69711	0.00699433	0.0871576
ENSMUSG00000086298	Gm11716	12.5573	1.81397	0.672561	2.69711	0.00699452	0.0871576
ENSMUSG00000042367	Gjb3	494.436	2.06511	0.765895	2.69634	0.00701063	0.0872896
ENSMUSG00000032011	Thy1	5144.62	1.334	0.49478	2.69614	0.00701482	0.0872896
ENSMUSG00000020303	Stc2	196.393	1.54542	0.573293	2.6957	0.00702419	0.0873457
ENSMUSG00000030935	Acsm3	26.2475	1.92194	0.71337	2.69417	0.00705644	0.0876861
ENSMUSG00000026343	Gpr39	36.9724	1.61657	0.600123	2.69372	0.00706594	0.0877347
ENSMUSG00000070304	Scn2b	13.0085	1.64193	0.609584	2.69352	0.00707011	0.0877347
ENSMUSG00000107994	D830050J10Rik	130.47	0.840868	0.312218	2.69321	0.00707673	0.0877549
ENSMUSG00000037600	Kdf1	112.417	2.05514	0.763144	2.69299	0.00708149	0.0877549
ENSMUSG00000061397	Krt79	5274.04	2.0613	0.765698	2.69206	0.00710122	0.0879387
ENSMUSG00000036026	Tmem63b	5559.78	-0.725471	0.269555	-2.69136	0.00711613	0.0880351
ENSMUSG00000066361	Serpina3c	153.456	1.74002	0.646551	2.69124	0.0071188	0.0880351
ENSMUSG00000081189	Hspd1-ps4	13.4291	1.83981	0.68403	2.68967	0.00715228	0.0883316
ENSMUSG00000048482	Bdnf	65.8656	1.67734	0.623626	2.68965	0.00715259	0.0883316
ENSMUSG00000024245	Tmem178	115.487	-1.58495	0.589543	-2.68844	0.00717866	0.0885926
ENSMUSG00000053475	Tnfaip6	141.655	1.59111	0.591966	2.68783	0.0071917	0.0886597
ENSMUSG00000074206	Adh6b	21.5095	1.66895	0.620951	2.68773	0.00719395	0.0886597
ENSMUSG00000108126	Gm43909	33.109	-0.789183	0.293672	-2.68729	0.00720334	0.0886771
ENSMUSG00000049112	Oxtr	37.3639	1.61993	0.602849	2.68713	0.00720696	0.0886771
ENSMUSG00000021464	Ror2	183.233	1.6959	0.631156	2.68698	0.00721016	0.0886771
ENSMUSG00000051225	Fam83a	71.0821	2.00477	0.746343	2.68613	0.00722859	0.0888031
ENSMUSG00000022758	P2rx6	30.9171	1.61949	0.602927	2.68605	0.00723029	0.0888031
ENSMUSG00000026159	Agfg1	2649.55	-0.645992	0.240521	-2.6858	0.0072356	0.0888032
ENSMUSG00000079278	Tmem233	54.2139	2.04137	0.76012	2.68559	0.00724017	0.0888032
ENSMUSG00000071669	Snx29	273.233	-1.08119	0.402668	-2.68506	0.00725167	0.0888837
ENSMUSG00000037287	Tbcel	2264.57	-0.79349	0.295598	-2.68436	0.00726698	0.0890106
ENSMUSG00000022615	Tymp	14.5918	-0.992052	0.369644	-2.6838	0.00727901	0.0890972
ENSMUSG00000001918	Slc1a5	2141.34	1.19687	0.446101	2.68296	0.00729735	0.089261
ENSMUSG00000018862	Otop3	50.2762	2.0587	0.767611	2.68196	0.00731919	0.0894673
ENSMUSG00000063234	Gpr84	23.174	-1.77797	0.663473	-2.67979	0.00736687	0.089989
ENSMUSG00000033825	Tpsb2	1019.6	1.93671	0.723459	2.67702	0.00742802	0.0906743
ENSMUSG00000022763	Aifm3	13.8153	-1.71917	0.642281	-2.67667	0.00743589	0.0907087
ENSMUSG00000053279	Aldh1a1	341.273	1.66722	0.623035	2.67596	0.00745158	0.0907615
ENSMUSG00000030214	Plbd1	911.084	1.69763	0.634461	2.67571	0.00745708	0.0907615
ENSMUSG00000017211	Gsdma2	10.6854	2.0512	0.766632	2.67561	0.00745942	0.0907615
ENSMUSG00000006462	A530013C23Rik	18.7691	1.47589	0.551619	2.67556	0.00746041	0.0907615
ENSMUSG00000053117	E330013P04Rik	30.0721	1.83017	0.684498	2.67374	0.00750096	0.0911933
ENSMUSG00000025348	Itga7	955.066	1.17726	0.440416	2.67305	0.00751649	0.0913194
ENSMUSG00000047557	Lxn	894.408	0.784641	0.293562	2.67283	0.0075215	0.0913194
ENSMUSG00000016995	Matn4	437.444	-1.88787	0.706521	-2.67207	0.00753855	0.0914647
ENSMUSG00000028019	Pdgfc	249.27	1.27994	0.479203	2.67098	0.00756297	0.0916992
ENSMUSG00000021770	Samd8	1276.06	-0.625767	0.234417	-2.66946	0.00759727	0.0920529
ENSMUSG00000024617	Camk2a	227.937	1.77032	0.663266	2.66909	0.0076057	0.092093
ENSMUSG00000022986	Krt75	276.882	2.02779	0.75983	2.66874	0.00761369	0.0921277
ENSMUSG00000061887	Ssbp3	1421.25	0.761652	0.285447	2.66828	0.00762407	0.0921913
ENSMUSG00000037071	Scd1	20137.8	1.18921	0.446118	2.66568	0.00768335	0.0927702
ENSMUSG00000105826	Gm43819	24.0001	-1.13196	0.424657	-2.66558	0.0076855	0.0927702
ENSMUSG00000056214	Pard6g	675.787	1.34317	0.504004	2.66499	0.00769903	0.0927702
ENSMUSG00000045318	Adra2c	20.7209	1.93604	0.726489	2.66493	0.00770052	0.0927702
ENSMUSG00000032528	Vipr1	48.3295	1.57544	0.5912	2.66482	0.00770294	0.0927702
ENSMUSG00000111334	RP23-104D6.8	8.1898	1.55018	0.581776	2.66456	0.00770899	0.0927702
ENSMUSG00000044005	Gls2	51.7152	1.05971	0.397789	2.664	0.00772181	0.0927702
ENSMUSG00000028318	Polr1e	361.027	0.688446	0.258431	2.66395	0.00772293	0.0927702
ENSMUSG00000000686	Abhd15	74.1007	0.981924	0.368599	2.66394	0.00772318	0.0927702
ENSMUSG00000009248	Ascl2	22.626	1.54481	0.5799	2.66392	0.00772354	0.0927702
ENSMUSG00000106099	Gm42664	39.7114	-1.66665	0.626037	-2.66222	0.00776276	0.093179
ENSMUSG00000039706	Ldb2	410.769	-0.934294	0.351033	-2.66156	0.007778	0.0932997
ENSMUSG00000030474	Siglece	76.3792	-1.60367	0.602654	-2.66101	0.00779069	0.0933454
ENSMUSG00000101174	Hoxd4	19.0467	1.77056	0.665386	2.66094	0.00779219	0.0933454
ENSMUSG00000074771	Ankef1	23.7953	1.79048	0.672964	2.66059	0.00780028	0.0933801
ENSMUSG00000111229	RP23-181A8.7	7.90575	1.58326	0.595283	2.65968	0.00782145	0.0935712
ENSMUSG00000085971	Gm15411	18.0275	1.65369	0.622006	2.65865	0.00784547	0.0937961
ENSMUSG00000110140	5430421F17Rik	20.0274	1.85587	0.69865	2.65636	0.00789895	0.0943728
ENSMUSG00000037279	Ovol2	16.0775	1.88723	0.710589	2.65587	0.00791042	0.0944354
ENSMUSG00000029446	Psph	749.706	0.663499	0.249844	2.65565	0.00791563	0.0944354
ENSMUSG00000038576	Susd4	57.2794	1.46915	0.553257	2.65546	0.00791995	0.0944354
ENSMUSG00000097675	1700101I11Rik	31.0777	-1.14701	0.432053	-2.65478	0.00793595	0.0945635
ENSMUSG00000025728	Pigq	4347.56	-0.655378	0.246971	-2.65366	0.00796229	0.0948145
ENSMUSG00000109279	Gm45220	14.748	-1.41656	0.533976	-2.65285	0.00798148	0.0949802
ENSMUSG00000028385	Snx30	837.216	-0.824418	0.310936	-2.6514	0.00801578	0.0952979
ENSMUSG00000038876	Rnf146	1702.74	-0.719171	0.271254	-2.65128	0.00801878	0.0952979
ENSMUSG00000062646	Ganc	1614.13	-1.28703	0.485531	-2.65077	0.00803076	0.0953772
ENSMUSG00000044337	Ackr3	427.913	1.1958	0.451205	2.65025	0.00804331	0.0954593
ENSMUSG00000049109	Themis	21.3611	-1.75236	0.661259	-2.65004	0.00804829	0.0954593
ENSMUSG00000036282	Naa30	814.318	-0.60165	0.227105	-2.64921	0.00806801	0.0956301
ENSMUSG00000111840	RP24-216P6.3	20.1706	1.94944	0.735999	2.64871	0.00808002	0.0957094
ENSMUSG00000110874	RP24-295B16.1	25.2498	1.84318	0.696166	2.64761	0.00810635	0.0959308
ENSMUSG00000001661	Hoxc6	189.566	1.70687	0.644716	2.64748	0.00810938	0.0959308
ENSMUSG00000094840	Muc3a	7.6972	1.7374	0.65646	2.64662	0.00813012	0.0960848
ENSMUSG00000045689	Pcdhb4	55.6259	1.09138	0.412388	2.64649	0.00813309	0.0960848
ENSMUSG00000025813	Homer2	213.708	1.76389	0.666739	2.64555	0.00815586	0.0962606
ENSMUSG00000040972	Igsf21	11.5304	1.93268	0.730574	2.64543	0.00815868	0.0962606
ENSMUSG00000047213	Ythdf3	2755.5	-0.639418	0.241763	-2.64481	0.00817363	0.0963373
ENSMUSG00000037533	Rapgef6	1371.2	-0.966924	0.365606	-2.64472	0.00817589	0.0963373
ENSMUSG00000026657	Frmd4a	3149.22	-0.905619	0.342471	-2.64437	0.00818433	0.0963736
ENSMUSG00000020773	Trim47	855.777	1.09408	0.413856	2.64363	0.00820222	0.0965211
ENSMUSG00000040428	Plekha4	318.72	0.898708	0.34022	2.64155	0.00825287	0.0970535
ENSMUSG00000097357	Gm16793	9.55862	1.25731	0.476026	2.64127	0.00825964	0.0970697
ENSMUSG00000030017	Reg3g	103.202	1.82891	0.69253	2.64091	0.00826833	0.0970796
ENSMUSG00000021798	Ldb3	1081.98	1.88683	0.714496	2.64079	0.00827129	0.0970796
ENSMUSG00000041673	Lrrc18	8.99208	1.709	0.647276	2.64029	0.00828348	0.0971593
ENSMUSG00000034777	Vax2	34.5587	1.81906	0.689463	2.63837	0.00833047	0.0976467
ENSMUSG00000028893	Sesn2	885.925	0.856527	0.324879	2.63645	0.00837792	0.0980886
ENSMUSG00000029563	Foxp2	276.236	-1.69746	0.643854	-2.6364	0.00837907	0.0980886
ENSMUSG00000046532	Ar	260.223	1.22214	0.463639	2.63597	0.00838963	0.0981483
ENSMUSG00000029442	Wdr66	54.5472	1.41028	0.535219	2.63495	0.008415	0.0983811
ENSMUSG00000069255	Dusp22	735.817	0.731078	0.277497	2.63454	0.00842511	0.0984352
ENSMUSG00000103039	Gm37123	55.7329	-0.915188	0.347429	-2.63417	0.00843423	0.0984463
ENSMUSG00000032549	Rab6b	1212.05	-0.74348	0.282273	-2.6339	0.00844092	0.0984463
ENSMUSG00000074580	4931440P22Rik	79.5217	-0.839488	0.318731	-2.63384	0.00844248	0.0984463
ENSMUSG00000007030	Vwa7	31.6222	1.58662	0.602783	2.63215	0.00848465	0.0987532
ENSMUSG00000040167	Ikzf5	701.154	-0.696698	0.264712	-2.63191	0.00849073	0.0987532
ENSMUSG00000059895	Ptp4a3	1672.07	1.21704	0.462458	2.63167	0.00849655	0.0987532
ENSMUSG00000031641	Cbr4	523.473	0.498008	0.189269	2.63122	0.0085079	0.0987532
ENSMUSG00000021418	Rpp40	201.873	0.677811	0.257609	2.63117	0.00850923	0.0987532
ENSMUSG00000074227	Spint2	1224.32	1.70538	0.64819	2.63099	0.00851359	0.0987532
ENSMUSG00000027913	Crct1	1569.82	2.01982	0.767738	2.63087	0.00851663	0.0987532
ENSMUSG00000063172	Hspb11	229.162	0.731336	0.277983	2.63087	0.00851678	0.0987532
ENSMUSG00000005950	P2rx5	40.4091	1.60925	0.611694	2.63081	0.00851823	0.0987532
ENSMUSG00000034664	Itga2b	219.952	1.18011	0.4487	2.63006	0.00853701	0.0989072
ENSMUSG00000004371	Il11	29.9848	1.68404	0.640753	2.62822	0.00858321	0.0993784
ENSMUSG00000107561	Gm44264	55.3011	-1.75353	0.667591	-2.62666	0.00862282	0.0997728
ENSMUSG00000038738	Shank1	65.0944	1.63571	0.623079	2.62521	0.00865967	0.100135
ENSMUSG00000018830	Myh11	310.742	1.49837	0.570926	2.62445	0.00867892	0.100293
ENSMUSG00000057230	Aak1	3851.08	-0.760395	0.289791	-2.62394	0.0086918	0.100377
ENSMUSG00000084968	Gm12743	49.0796	-0.729527	0.278076	-2.62348	0.0087037	0.100444
ENSMUSG00000038402	Foxf2	14.1292	1.85283	0.706301	2.62328	0.0087088	0.100444
ENSMUSG00000006154	Eps8l1	788.894	1.66392	0.634519	2.62234	0.00873293	0.100658
ENSMUSG00000028681	Ptch2	180.15	1.56385	0.59678	2.62048	0.00878065	0.101082
ENSMUSG00000015093	Clic3	335.529	2.01014	0.767127	2.62034	0.00878409	0.101082
ENSMUSG00000019278	Dpep1	530.64	1.57979	0.60299	2.61993	0.00879487	0.101082
ENSMUSG00000032875	Arhgef17	826.398	1.37967	0.526632	2.6198	0.00879802	0.101082
ENSMUSG00000032358	Fam83b	73.0273	1.99661	0.762134	2.61977	0.00879903	0.101082
ENSMUSG00000038292	Ccdc155	11.3001	1.43692	0.548593	2.61928	0.00881153	0.101082
ENSMUSG00000022949	Clic6	10.9049	1.66125	0.634241	2.61927	0.00881179	0.101082
ENSMUSG00000025170	Rab40b	78.3471	1.24775	0.476431	2.61894	0.00882025	0.101082
ENSMUSG00000039753	Fbxl5	2023.42	-0.631981	0.241316	-2.61889	0.00882167	0.101082
ENSMUSG00000026278	Bok	731.22	1.22514	0.467837	2.61873	0.00882588	0.101082
ENSMUSG00000004508	Gab2	1824.95	-0.907306	0.346568	-2.61797	0.00884539	0.101208
ENSMUSG00000043165	Lor	13470.3	2.00634	0.766402	2.61787	0.00884816	0.101208
ENSMUSG00000031596	Slc7a2	465.863	1.38793	0.530317	2.61718	0.00886599	0.101344
ENSMUSG00000071267	Zfp942	393.846	-1.2028	0.459614	-2.61697	0.0088713	0.101344
ENSMUSG00000019851	Perp	8066.98	2.00076	0.764752	2.61622	0.00889093	0.101503
ENSMUSG00000000903	Vpreb3	18.9391	-1.72736	0.660409	-2.6156	0.00890713	0.101624
ENSMUSG00000044628	Rnf208	186.917	1.55565	0.59482	2.61533	0.00891418	0.10164
ENSMUSG00000041426	Hibch	552.663	0.579177	0.221487	2.61494	0.00892427	0.101686
ENSMUSG00000057729	Prtn3	154.727	1.53676	0.58773	2.61474	0.00892954	0.101686
ENSMUSG00000031668	Eif2ak3	2154.42	-0.652146	0.249497	-2.61385	0.00895294	0.101849
ENSMUSG00000001865	Cpa3	460.837	1.94454	0.743964	2.61376	0.00895517	0.101849
ENSMUSG00000005947	Itgae	63.3	1.3603	0.520483	2.61352	0.0089614	0.101855
ENSMUSG00000013766	Ly6g6e	132.967	1.86244	0.712793	2.61288	0.00897822	0.101954
ENSMUSG00000029406	Pitpnm2	996.092	0.748527	0.286489	2.61276	0.00898148	0.101954
ENSMUSG00000048981	Krt31	30.152	2.00102	0.766167	2.61172	0.00900872	0.102145
ENSMUSG00000098134	Rnf113a2	395.184	0.537094	0.205656	2.61161	0.00901169	0.102145
ENSMUSG00000040728	Esrp1	851.242	1.97162	0.754983	2.61147	0.00901534	0.102145
ENSMUSG00000041268	Dmxl2	2765.15	-1.13052	0.433041	-2.61065	0.00903701	0.102326
ENSMUSG00000107997	Gm44243	38.1786	-1.22561	0.469752	-2.60905	0.00907939	0.102717
ENSMUSG00000039497	Dse	622.836	1.35903	0.520938	2.60882	0.00908555	0.102717
ENSMUSG00000042244	Pglyrp3	26.1908	2.00062	0.766904	2.6087	0.00908866	0.102717
ENSMUSG00000041567	Serpina12	373.904	1.99802	0.766134	2.60792	0.00910935	0.102886
ENSMUSG00000073062	Zxdb	61.6646	-1.02073	0.39154	-2.60695	0.00913525	0.103114
ENSMUSG00000048764	Tmprss11f	52.6249	1.89864	0.728553	2.60604	0.00915964	0.103265
ENSMUSG00000024366	Gfra3	8.96157	1.87246	0.718515	2.60602	0.00916007	0.103265
ENSMUSG00000059173	Pde1a	63.8141	0.994418	0.381671	2.60543	0.0091759	0.103378
ENSMUSG00000001558	Klhl10	7.73718	1.07834	0.413977	2.60483	0.00919206	0.10344
ENSMUSG00000040387	Klhl32	11.1903	-1.61458	0.619872	-2.6047	0.00919558	0.10344
ENSMUSG00000006435	Neurl1a	152.738	1.53185	0.588151	2.60452	0.00920019	0.10344
ENSMUSG00000052504	Epha3	88.0677	1.74286	0.669207	2.60437	0.00920435	0.10344
ENSMUSG00000026385	Dbi	12500.9	1.06095	0.407423	2.60404	0.00921325	0.103475
ENSMUSG00000041632	Mrps27	812.202	0.354334	0.136106	2.60336	0.0092315	0.103615
ENSMUSG00000048376	F2r	680.77	1.30993	0.503354	2.60241	0.00925702	0.103837
ENSMUSG00000028480	Glipr2	645.782	1.50402	0.578023	2.602	0.00926813	0.103897
ENSMUSG00000102428	Pcdhga12	47.7617	1.23306	0.47398	2.6015	0.00928166	0.103942
ENSMUSG00000010601	Apol7a	19.1136	1.88813	0.725838	2.60131	0.00928684	0.103942
ENSMUSG00000036611	Eepd1	261.336	1.38866	0.533852	2.60121	0.00928951	0.103942
ENSMUSG00000022885	St6gal1	7770.84	-0.969759	0.372982	-2.60001	0.00932201	0.104241
ENSMUSG00000021709	Erbin	6293.83	-1.00357	0.386188	-2.59866	0.0093589	0.104588
ENSMUSG00000037263	Aldh3b3	95.3575	1.99407	0.767464	2.59826	0.00936981	0.104645
ENSMUSG00000056771	Gm10010	26.8709	-1.29822	0.499716	-2.59791	0.00937927	0.104686
ENSMUSG00000025795	Rassf3	8486.47	-0.990712	0.381429	-2.59737	0.00939409	0.104729
ENSMUSG00000033788	Dysf	520.684	0.933539	0.359421	2.59734	0.00939478	0.104729
ENSMUSG00000030265	Kras	1950.95	-0.806804	0.310731	-2.59647	0.00941877	0.104931
ENSMUSG00000067279	Ppp1r3c	923.283	1.3357	0.514583	2.59569	0.00944023	0.105105
ENSMUSG00000027894	Slc6a17	9346.46	-1.65966	0.639461	-2.59541	0.00944787	0.105125
ENSMUSG00000065987	Cd209b	81.4429	1.95346	0.752768	2.59503	0.00945814	0.105174
ENSMUSG00000023411	Nfatc4	525.474	1.5444	0.595256	2.59451	0.0094725	0.105269
ENSMUSG00000102496	Gm36989	11.3916	-1.6927	0.652687	-2.59343	0.00950246	0.105537
ENSMUSG00000042595	Fam199x	219.899	-1.11241	0.429069	-2.59263	0.00952459	0.10567
ENSMUSG00000038486	Sv2a	167.192	-1.49401	0.576264	-2.59257	0.00952621	0.10567
ENSMUSG00000039037	St6galnac5	80.2553	1.7067	0.65849	2.59184	0.00954644	0.105829
ENSMUSG00000022996	Wnt10b	24.1649	1.84337	0.711494	2.59084	0.00957417	0.106008
ENSMUSG00000064337	mt-Rnr1	9580.18	1.05905	0.408766	2.59083	0.00957436	0.106008
ENSMUSG00000070465	Gm9696	23.5879	1.98199	0.76519	2.5902	0.00959208	0.106139
ENSMUSG00000037035	Inhbb	842.863	1.07318	0.414378	2.58987	0.00960134	0.106176
ENSMUSG00000055833	1700034H15Rik	28.1813	1.35744	0.524177	2.58965	0.00960735	0.106177
ENSMUSG00000109209	Gm45104	64.0744	1.96387	0.758454	2.58931	0.00961697	0.106218
ENSMUSG00000006611	Hfe	1898.47	-0.891042	0.344216	-2.58861	0.00963633	0.106366
ENSMUSG00000037876	Jmjd1c	4001.58	-1.06123	0.410295	-2.5865	0.00969561	0.106955
ENSMUSG00000063605	Ccdc102a	379.137	1.1969	0.462868	2.58583	0.00971458	0.107067
ENSMUSG00000020089	Ppa1	1304.43	0.692178	0.267712	2.58553	0.0097229	0.107067
ENSMUSG00000073725	Lmbrd1	2489.55	-0.497601	0.192458	-2.58551	0.00972363	0.107067
ENSMUSG00000097503	3110045C21Rik	20.1452	1.21785	0.47119	2.58462	0.00974874	0.107278
ENSMUSG00000107200	Gm43039	44.1739	-1.06126	0.410652	-2.58434	0.00975662	0.107299
ENSMUSG00000024827	Gldc	72.8197	1.29061	0.49948	2.58392	0.00976852	0.107315
ENSMUSG00000015652	Steap1	82.5712	1.57276	0.608683	2.58386	0.00977004	0.107315
ENSMUSG00000024294	Mib1	2112.47	-0.69066	0.267398	-2.58289	0.00979771	0.107336
ENSMUSG00000026398	Nr5a2	10.374	1.42101	0.550174	2.58285	0.00979893	0.107336
ENSMUSG00000021263	Degs2	63.887	1.89422	0.733433	2.58267	0.00980378	0.107336
ENSMUSG00000027340	Slc23a2	3239.24	-0.754257	0.292053	-2.5826	0.00980579	0.107336
ENSMUSG00000108737	BC060293	12.5464	-1.46235	0.566231	-2.5826	0.00980586	0.107336
ENSMUSG00000071547	Nt5dc2	903.274	1.00347	0.388686	2.58169	0.00983192	0.107336
ENSMUSG00000051236	Msrb3	712.324	1.21964	0.472432	2.58163	0.00983348	0.107336
ENSMUSG00000066113	Adamtsl1	226.742	1.23945	0.480119	2.58155	0.00983572	0.107336
ENSMUSG00000014602	Kif1a	206.134	1.5621	0.605109	2.58153	0.00983644	0.107336
ENSMUSG00000046908	Ltb4r1	184.54	1.64324	0.636658	2.58105	0.00985014	0.107336
ENSMUSG00000105632	Gm43272	12.8141	1.78207	0.690521	2.58077	0.00985813	0.107336
ENSMUSG00000086645	Gm15743	18.0396	-1.47763	0.572588	-2.58062	0.00986229	0.107336
ENSMUSG00000104423	A030005K14Rik	10.2457	1.97631	0.765937	2.58025	0.00987288	0.107336
ENSMUSG00000027204	Fbn1	3506.04	1.33637	0.517941	2.58016	0.00987559	0.107336
ENSMUSG00000036046	5031439G07Rik	24038.5	-1.24251	0.481567	-2.58015	0.00987582	0.107336
ENSMUSG00000030149	Klrk1	56.6648	1.51708	0.587995	2.58009	0.00987744	0.107336
ENSMUSG00000063130	Calml3	1130.24	1.97472	0.765381	2.58005	0.00987862	0.107336
ENSMUSG00000009681	Bcr	2294.36	-0.538332	0.208654	-2.58002	0.0098794	0.107336
ENSMUSG00000022148	Fyb	935.526	-1.27198	0.493235	-2.57886	0.00991276	0.107625
ENSMUSG00000100303	2600014E21Rik	46.4227	1.75884	0.682071	2.57868	0.00991798	0.107625
ENSMUSG00000089728	Clec2f	14.6126	1.89235	0.73411	2.57774	0.00994482	0.107851
ENSMUSG00000035529	Prdm4	1285.09	-0.529875	0.205623	-2.57693	0.00996834	0.108017
ENSMUSG00000024459	H2-M5	19.4985	1.88456	0.73136	2.5768	0.0099721	0.108017
ENSMUSG00000024962	Vegfb	4171.45	-0.634811	0.246458	-2.57574	0.0100026	0.108282
ENSMUSG00000032257	Ankk1	13.3282	1.96742	0.763901	2.57548	0.01001	0.108297
ENSMUSG00000079428	Tceal7	21.5898	1.93205	0.750247	2.57522	0.0100177	0.108316
ENSMUSG00000071226	Cecr2	84.8251	1.79726	0.698408	2.57336	0.0100715	0.108832
ENSMUSG00000032908	Sgpp2	23.2603	1.77424	0.689856	2.5719	0.0101141	0.109226
ENSMUSG00000037206	Islr	526.87	1.32195	0.514101	2.57138	0.0101294	0.109309
ENSMUSG00000009013	Dynll1	7227.67	0.719137	0.279687	2.57123	0.0101339	0.109309
ENSMUSG00000056145	AI504432	47.948	-1.54343	0.600333	-2.57095	0.0101419	0.10933
ENSMUSG00000097566	A930024N18Rik	10.3208	1.54405	0.600671	2.57054	0.0101541	0.109396
ENSMUSG00000020847	Rph3al	68.7951	1.27911	0.497893	2.56905	0.0101979	0.109802
ENSMUSG00000039519	Cyp7b1	202.29	1.15606	0.450115	2.56836	0.0102181	0.109953
ENSMUSG00000059832	Kprp	865.706	1.96976	0.767069	2.5679	0.0102316	0.109978
ENSMUSG00000109841	E330011O21Rik	6.92752	1.83269	0.713759	2.56766	0.0102388	0.109978
ENSMUSG00000023965	Fbxl17	1402.8	-0.606266	0.236123	-2.56759	0.0102409	0.109978
ENSMUSG00000097004	4731419I09Rik	12.0546	1.57023	0.611603	2.5674	0.0102463	0.109978
ENSMUSG00000041789	2700046A07Rik	29.4491	1.70937	0.665838	2.56725	0.010251	0.109978
ENSMUSG00000062329	Cytl1	40.8003	1.8831	0.733896	2.56589	0.0102912	0.110343
ENSMUSG00000003070	Efna2	110.54	1.10279	0.429868	2.56541	0.0103053	0.110429
ENSMUSG00000000131	Xpo6	3598.29	-0.569173	0.221896	-2.56504	0.0103164	0.110482
ENSMUSG00000022938	Fam3b	23.1839	1.96739	0.767214	2.56433	0.0103376	0.110637
ENSMUSG00000047854	Stx19	27.9518	1.96382	0.76588	2.56414	0.0103432	0.110637
ENSMUSG00000010911	Apip	729.588	0.815856	0.31845	2.56196	0.0104084	0.111236
ENSMUSG00000022286	Grhl2	196.564	1.89236	0.738669	2.56185	0.0104115	0.111236
ENSMUSG00000024736	Tmem132a	757.113	1.23225	0.481109	2.56126	0.0104294	0.111349
ENSMUSG00000021913	Ogdhl	2665.61	-1.38194	0.539592	-2.56108	0.0104346	0.111349
ENSMUSG00000073073	Gm8098	27.9514	-0.86036	0.335977	-2.56077	0.0104441	0.111349
ENSMUSG00000107622	Gm44205	48.8917	1.54919	0.605053	2.56043	0.0104543	0.111349
ENSMUSG00000107481	4833403J16Rik	18.7367	1.2975	0.506781	2.56028	0.0104589	0.111349
ENSMUSG00000059606	Rnase2b	70.135	1.94831	0.760981	2.56026	0.0104593	0.111349
ENSMUSG00000000308	Ckmt1	881.085	1.96502	0.767728	2.55952	0.0104815	0.111452
ENSMUSG00000031441	Atp11a	7206.96	-0.9225	0.360419	-2.55952	0.0104816	0.111452
ENSMUSG00000090863	A530084C06Rik	13.4883	1.95201	0.762705	2.55932	0.0104876	0.111452
ENSMUSG00000022534	Mefv	152.017	-1.76606	0.690108	-2.55911	0.0104941	0.111456
ENSMUSG00000029378	Areg	47.4376	1.70255	0.665425	2.55859	0.0105096	0.111555
ENSMUSG00000093553	Gm20633	89.468	-0.872812	0.341164	-2.55833	0.0105176	0.111573
ENSMUSG00000020097	Sgpl1	10057.7	-0.622572	0.24344	-2.55739	0.010546	0.111781
ENSMUSG00000027500	Stmn2	79.2582	1.57455	0.615715	2.55727	0.0105496	0.111781
ENSMUSG00000008461	Fut1	54.9758	1.93933	0.758565	2.55657	0.0105709	0.11194
ENSMUSG00000030724	Cd19	27.9871	-1.78775	0.699744	-2.55486	0.0106231	0.112427
ENSMUSG00000094006	Igkv4-59	94.2613	-1.86829	0.731511	-2.55402	0.0106488	0.112587
ENSMUSG00000022755	Adgrg7	26.4452	1.96046	0.767674	2.55377	0.0106564	0.112587
ENSMUSG00000074892	B3galt5	1349.76	-1.34727	0.527564	-2.55375	0.010657	0.112587
ENSMUSG00000001166	Oas1c	79.8983	1.19377	0.46761	2.55291	0.0106827	0.112771
ENSMUSG00000108601	Gm44645	80.8344	1.45722	0.570836	2.55277	0.0106869	0.112771
ENSMUSG00000072875	Gpr27	44.3731	1.31808	0.516435	2.55226	0.0107026	0.112861
ENSMUSG00000057614	Gnai1	221.744	1.58811	0.62228	2.55209	0.010708	0.112861
ENSMUSG00000025128	Bhlhe22	29.3641	1.35113	0.529499	2.55172	0.0107193	0.112914
ENSMUSG00000027859	Ngf	69.6904	1.48067	0.580532	2.55054	0.0107556	0.11317
ENSMUSG00000108954	Gm44901	13.2437	-1.10111	0.431719	-2.55052	0.0107562	0.11317
ENSMUSG00000026173	Plcd4	14.0564	1.6175	0.634414	2.54959	0.0107848	0.113405
ENSMUSG00000067219	Nipal1	109.271	1.57665	0.618784	2.54799	0.0108345	0.113861
ENSMUSG00000084989	Crocc2	98.2875	1.73648	0.681607	2.54763	0.0108457	0.113873
ENSMUSG00000085568	Gm14858	7.1065	-1.52675	0.599301	-2.54755	0.0108484	0.113873
ENSMUSG00000072969	Armcx5	328.808	-0.792375	0.311129	-2.54677	0.0108724	0.114059
ENSMUSG00000028439	Fam219a	3224.68	-0.768662	0.30189	-2.54616	0.0108915	0.114192
ENSMUSG00000034226	Rhov	286.527	1.68908	0.663463	2.54586	0.0109008	0.114224
ENSMUSG00000026070	Il18r1	98.8741	1.69605	0.666306	2.54545	0.0109138	0.114293
ENSMUSG00000026450	Chit1	784.932	1.95073	0.766797	2.544	0.0109592	0.114701
ENSMUSG00000079017	Ifi27l2a	463.242	1.61636	0.635469	2.54356	0.0109728	0.114777
ENSMUSG00000083496	Gm11263	99.5464	1.06647	0.419329	2.54327	0.010982	0.114807
ENSMUSG00000056656	Apol8	32.6336	1.72931	0.680097	2.54273	0.0109989	0.114916
ENSMUSG00000039652	Cpeb3	525.029	-0.75243	0.296069	-2.5414	0.0110409	0.11526
ENSMUSG00000030854	Ptpn5	19.5552	1.59017	0.625746	2.54123	0.0110462	0.11526
ENSMUSG00000056293	Gsdmc2	20.2214	1.94336	0.764879	2.54075	0.0110616	0.11526
ENSMUSG00000052133	Sema5b	20.1395	1.38554	0.545373	2.54054	0.0110682	0.11526
ENSMUSG00000002324	Rec8	55.6984	1.913	0.753008	2.54048	0.0110701	0.11526
ENSMUSG00000045761	Fam179a	42.7303	1.70281	0.670292	2.54041	0.0110723	0.11526
ENSMUSG00000039473	Ubn1	3448.72	-0.43983	0.173143	-2.54027	0.0110766	0.11526
ENSMUSG00000079003	Samd1	1551.54	0.614337	0.241909	2.53954	0.0111	0.115436
ENSMUSG00000062949	Atp11c	564.67	-1.10851	0.436593	-2.53901	0.0111166	0.115542
ENSMUSG00000106623	Gm43335	21.2717	-1.73914	0.685064	-2.53865	0.0111281	0.115595
ENSMUSG00000041935	AW549877	2559.26	-0.70096	0.276228	-2.53761	0.0111612	0.115871
ENSMUSG00000055531	Cpsf6	2731.66	-0.717299	0.282779	-2.5366	0.0111934	0.116138
ENSMUSG00000102602	A930004J17Rik	123.25	-1.30022	0.512722	-2.53591	0.0112155	0.116288
ENSMUSG00000076514	Igkv17-121	80.6248	-1.81803	0.716962	-2.53575	0.0112207	0.116288
ENSMUSG00000085639	Gm15410	11.1443	1.67774	0.661789	2.53516	0.0112396	0.116417
ENSMUSG00000078954	Arhgap8	32.0258	1.67674	0.66146	2.53491	0.0112476	0.116422
ENSMUSG00000070305	Mpzl3	320.638	1.52598	0.602062	2.53459	0.0112578	0.116422
ENSMUSG00000005836	Gata6	57.6333	1.56863	0.618903	2.53454	0.0112595	0.116422
ENSMUSG00000020181	Nav3	2259.84	-1.13557	0.448087	-2.53426	0.0112686	0.116448
ENSMUSG00000027832	Ptx3	216.24	1.33833	0.528248	2.53353	0.0112921	0.116504
ENSMUSG00000106688	Gm42851	7.08269	1.8704	0.738298	2.53339	0.0112965	0.116504
ENSMUSG00000052609	Plekhg3	2220.92	0.752925	0.297211	2.5333	0.0112995	0.116504
ENSMUSG00000106475	Gm43011	15.6722	-1.43125	0.564977	-2.53328	0.0112999	0.116504
ENSMUSG00000023960	Enpp5	3188.7	-1.0428	0.411705	-2.53289	0.0113128	0.11657
ENSMUSG00000108465	Gm45110	20.4013	-1.28767	0.50844	-2.53258	0.0113226	0.116603
ENSMUSG00000037174	Elf2	6465.76	-0.689325	0.272204	-2.53238	0.011329	0.116603
ENSMUSG00000066571	4931406P16Rik	3685.31	-0.68096	0.269053	-2.53095	0.0113755	0.117016
ENSMUSG00000031209	Heph	95.159	1.46306	0.578415	2.52943	0.0114247	0.117455
ENSMUSG00000087658	Hotairm1	23.3736	1.48228	0.586315	2.52813	0.0114672	0.117824
ENSMUSG00000021023	1110008L16Rik	363.411	0.49949	0.197615	2.52759	0.0114847	0.117936
ENSMUSG00000037126	Psd	60.9592	1.22422	0.484587	2.52632	0.0115263	0.11823
ENSMUSG00000039349	C130074G19Rik	547.004	1.24273	0.491917	2.52631	0.0115268	0.11823
ENSMUSG00000036356	Csgalnact1	409.936	1.3716	0.543009	2.52594	0.0115391	0.11823
ENSMUSG00000045294	Insig1	2638.97	-0.998764	0.395406	-2.52592	0.0115396	0.11823
ENSMUSG00000053399	Adamts18	18.4622	1.87713	0.743276	2.52548	0.011554	0.11831
ENSMUSG00000054385	Ceacam2	28.3224	-1.89437	0.750206	-2.52513	0.0115654	0.11835
ENSMUSG00000038903	Ccdc68	17.0455	1.30732	0.517757	2.52496	0.011571	0.11835
ENSMUSG00000043557	Mdga1	175.638	1.10264	0.436803	2.52434	0.0115915	0.118442
ENSMUSG00000040938	Slc16a11	46.9275	1.64558	0.651897	2.52429	0.0115933	0.118442
ENSMUSG00000054203	Ifi205	246.487	1.43624	0.56917	2.52339	0.011623	0.118678
ENSMUSG00000078317	F8a	430.651	-0.779822	0.30907	-2.52313	0.0116316	0.118699
ENSMUSG00000111078	RP23-145G7.2	4.84484	1.88158	0.746272	2.5213	0.0116921	0.119225
ENSMUSG00000045031	Cetn4	102.061	-0.820405	0.325406	-2.52118	0.0116964	0.119225
ENSMUSG00000002289	Angptl4	1618.44	1.26782	0.50307	2.52017	0.0117298	0.119498
ENSMUSG00000063015	Ccni	7903.17	-0.761188	0.302163	-2.51913	0.0117644	0.119782
ENSMUSG00000047907	Tshz2	258.992	1.19156	0.473078	2.51874	0.0117777	0.11982
ENSMUSG00000059657	Stfa2l1	20.0677	1.80464	0.716523	2.51861	0.0117819	0.11982
ENSMUSG00000038046	Mrm3	268.173	0.642943	0.25531	2.51828	0.0117928	0.11982
ENSMUSG00000002500	Rpl3l	306.406	1.8663	0.741116	2.51823	0.0117948	0.11982
ENSMUSG00000030019	Fbxl14	1893.28	-0.522907	0.207672	-2.51794	0.0118043	0.11985
ENSMUSG00000079363	Gbp4	427.532	1.58084	0.627932	2.51753	0.011818	0.11992
ENSMUSG00000001173	Ocrl	4425.91	-0.932931	0.370688	-2.51676	0.0118441	0.120059
ENSMUSG00000048038	Ccdc187	12.8998	1.9297	0.766748	2.51673	0.011845	0.120059
ENSMUSG00000044006	Cilp2	8.3723	1.42924	0.568186	2.51544	0.0118886	0.120401
ENSMUSG00000108105	Gm5340	30.47	-1.3523	0.537651	-2.5152	0.0118965	0.120401
ENSMUSG00000080893	Gm15920	9.69774	1.21256	0.482106	2.51513	0.0118988	0.120401
ENSMUSG00000103280	Gm37277	7.79014	1.91578	0.762781	2.51158	0.0120192	0.121551
ENSMUSG00000038068	Rnf144b	527.016	1.34189	0.534597	2.5101	0.0120696	0.121992
ENSMUSG00000086058	Unc45bos	7.63407	1.4122	0.56276	2.50943	0.0120928	0.122075
ENSMUSG00000091387	Gcnt4	130.815	1.56401	0.6233	2.50923	0.0120993	0.122075
ENSMUSG00000017679	Ttpal	1264.23	0.411741	0.164094	2.50918	0.0121012	0.122075
ENSMUSG00000027952	Pmvk	874.563	0.744649	0.296824	2.50872	0.0121169	0.122075
ENSMUSG00000020828	Pld2	873.676	1.03256	0.411591	2.50871	0.0121173	0.122075
ENSMUSG00000054146	Krt15	3861.91	1.91812	0.764594	2.50867	0.0121186	0.122075
ENSMUSG00000027171	Prrg4	31.5762	1.61023	0.642067	2.50788	0.0121458	0.122281
ENSMUSG00000027333	Smox	3356.09	-0.837125	0.333859	-2.50743	0.0121614	0.12237
ENSMUSG00000069722	Krtap3-3	15.9078	1.92092	0.766434	2.50631	0.0121998	0.122508
ENSMUSG00000097193	Gm26664	13.7068	1.23992	0.494751	2.50615	0.0122055	0.122508
ENSMUSG00000051669	AU021092	100.52	1.29197	0.515545	2.50603	0.0122094	0.122508
ENSMUSG00000032890	Rims3	68.368	-1.48652	0.5932	-2.50593	0.0122129	0.122508
ENSMUSG00000086109	Gm13391	53.6643	1.56019	0.622606	2.5059	0.012214	0.122508
ENSMUSG00000040209	Zfp704	2404.52	-0.922118	0.367988	-2.50584	0.0122161	0.122508
ENSMUSG00000087370	Tmem170b	652.734	-0.795749	0.317618	-2.50537	0.0122324	0.122604
ENSMUSG00000052131	Akr1b7	43.8022	-1.68561	0.672997	-2.50463	0.012258	0.122782
ENSMUSG00000048939	Atp13a5	15.5212	1.88175	0.75136	2.50446	0.0122639	0.122782
ENSMUSG00000112441	RP23-135A22.4	16.7826	1.71213	0.683752	2.50403	0.0122789	0.122864
ENSMUSG00000030536	Iqgap1	27076.5	-0.700061	0.279608	-2.50373	0.0122893	0.1229
ENSMUSG00000062826	Ces2f	73.8946	1.91926	0.76703	2.5022	0.0123426	0.123364
ENSMUSG00000022220	Adcy4	343.121	1.11853	0.447095	2.50177	0.0123576	0.123445
ENSMUSG00000029570	Lfng	470.1	1.17118	0.468199	2.50147	0.012368	0.123481
ENSMUSG00000046694	Fam46b	244.698	1.64742	0.658677	2.5011	0.0123807	0.123539
ENSMUSG00000079434	Neu2	117.494	1.86787	0.747061	2.50028	0.0124094	0.123757
ENSMUSG00000042045	Sln	53.4753	1.91307	0.765275	2.49985	0.0124245	0.123838
ENSMUSG00000055137	Sugct	51.6528	-1.01642	0.406852	-2.49825	0.0124807	0.12433
ENSMUSG00000105594	Gm43398	4.93934	1.84556	0.739071	2.49714	0.01252	0.124649
ENSMUSG00000037922	Bank1	16.3961	-1.64106	0.657226	-2.49695	0.0125266	0.124649
ENSMUSG00000032719	Sbspon	12.5071	1.75215	0.701814	2.49659	0.0125392	0.124676
ENSMUSG00000050022	Amz1	312.856	1.33738	0.535716	2.49644	0.0125448	0.124676
ENSMUSG00000030956	Fam53b	6702.29	-1.09598	0.439042	-2.49629	0.0125501	0.124676
ENSMUSG00000092074	Dynlt1a	210.349	1.01665	0.40736	2.4957	0.0125709	0.124814
ENSMUSG00000026413	Pkp1	5246.24	1.91257	0.766507	2.49518	0.0125893	0.124927
ENSMUSG00000027864	Ptgfrn	3010.19	1.117	0.447848	2.49416	0.0126256	0.125219
ENSMUSG00000048721	Fndc9	153.788	1.90835	0.765404	2.49326	0.0126577	0.125467
ENSMUSG00000022229	Atp12a	121.107	1.90588	0.764534	2.49287	0.0126716	0.125536
ENSMUSG00000037762	Slc16a9	88.4676	1.30543	0.523744	2.4925	0.0126847	0.125596
ENSMUSG00000097768	2310043M15Rik	10.6356	1.82806	0.733544	2.49209	0.0126994	0.125639
ENSMUSG00000001138	Cnnm3	1643.1	-0.524044	0.210308	-2.49179	0.01271	0.125639
ENSMUSG00000032323	Cyp11a1	45.3741	1.76491	0.708315	2.4917	0.0127132	0.125639
ENSMUSG00000062542	Syt9	1447.31	-1.43321	0.575215	-2.4916	0.0127169	0.125639
ENSMUSG00000028986	Klhl7	741.427	-0.6394	0.256651	-2.49133	0.0127268	0.125667
ENSMUSG00000020122	Egfr	781.263	1.32266	0.530999	2.49088	0.0127427	0.125755
ENSMUSG00000055632	Hmcn2	793.223	1.39668	0.560879	2.49016	0.0127684	0.125862
ENSMUSG00000029919	Hpgds	2137.11	-1.42198	0.571053	-2.49011	0.0127705	0.125862
ENSMUSG00000104145	D130019J16Rik	19.7069	1.64785	0.661789	2.49	0.0127745	0.125862
ENSMUSG00000056708	Ier5	1604.39	0.882709	0.354608	2.48925	0.0128012	0.126056
ENSMUSG00000024883	Rin1	453.192	1.44238	0.579533	2.48888	0.0128148	0.126071
ENSMUSG00000063455	D630045J12Rik	1226.77	-1.52155	0.611352	-2.48882	0.0128167	0.126071
ENSMUSG00000028989	Angptl7	42.9849	1.79242	0.720366	2.48821	0.012839	0.12619
ENSMUSG00000008734	Gprc5b	5974.93	-0.842595	0.33865	-2.4881	0.0128428	0.12619
ENSMUSG00000034853	Acot11	373.658	-1.33932	0.538448	-2.48736	0.0128694	0.126368
ENSMUSG00000049800	Sertad2	2037.44	-0.533149	0.214366	-2.4871	0.0128791	0.126368
ENSMUSG00000100009	Gm7967	34.2528	-1.67814	0.674764	-2.487	0.0128826	0.126368
ENSMUSG00000025105	Bnc1	152.362	1.9055	0.766239	2.48682	0.0128891	0.126368
ENSMUSG00000089812	Gm15867	21.7433	1.44582	0.581643	2.48574	0.0129281	0.126681
ENSMUSG00000043485	Krt34	22.4333	1.90203	0.765362	2.48514	0.01295	0.126827
ENSMUSG00000026923	Notch1	2977.89	0.87135	0.350762	2.48417	0.0129855	0.12701
ENSMUSG00000048013	Krt35	93.0025	1.88564	0.759087	2.48409	0.0129884	0.12701
ENSMUSG00000014932	Yes1	703.79	-0.727444	0.292847	-2.48404	0.0129899	0.12701
ENSMUSG00000025068	Gsto1	3660.31	0.916307	0.368944	2.4836	0.0130063	0.127101
ENSMUSG00000040818	Dennd6a	1299.13	-0.497387	0.200355	-2.48253	0.0130454	0.127414
ENSMUSG00000036867	Smad6	170.056	1.12629	0.453734	2.48226	0.0130551	0.127439
ENSMUSG00000010080	Epn3	446.318	1.90375	0.767053	2.4819	0.0130682	0.127499
ENSMUSG00000025220	Mgea5	4922.13	-0.892031	0.359523	-2.48115	0.0130958	0.127499
ENSMUSG00000028544	Slc5a9	129.927	1.90051	0.766001	2.48107	0.0130987	0.127499
ENSMUSG00000029769	Ccdc136	183.12	1.35445	0.545922	2.48104	0.0131001	0.127499
ENSMUSG00000021662	Arhgef28	223.835	1.11161	0.448082	2.48083	0.0131079	0.127499
ENSMUSG00000027775	Mfsd1	4080.66	-0.502379	0.20251	-2.48077	0.01311	0.127499
ENSMUSG00000033186	Mzt1	972.063	-0.538447	0.217051	-2.48074	0.0131109	0.127499
ENSMUSG00000028292	Rars2	552.066	0.425658	0.171643	2.47991	0.0131417	0.127696
ENSMUSG00000087406	E130215H24Rik	21.1632	-1.25328	0.505395	-2.47981	0.0131453	0.127696
ENSMUSG00000053687	Dpep2	347.937	1.13229	0.456741	2.47907	0.0131725	0.12781
ENSMUSG00000023484	Prph	9.04757	1.18979	0.479947	2.479	0.0131749	0.12781
ENSMUSG00000049092	Gpr137c	56.1647	-1.22737	0.495133	-2.47887	0.0131798	0.12781
ENSMUSG00000008193	Spib	26.184	-1.52735	0.616184	-2.47872	0.0131855	0.12781
ENSMUSG00000030793	Pycard	1566.7	0.982693	0.396545	2.47814	0.0132071	0.127951
ENSMUSG00000030443	Zfp583	51.6223	-1.26779	0.511652	-2.47784	0.0132179	0.127986
ENSMUSG00000036698	Ago2	5472.17	-0.848178	0.34236	-2.47745	0.0132326	0.12806
ENSMUSG00000028064	Sema4a	597.5	1.3435	0.542399	2.47695	0.013251	0.128103
ENSMUSG00000020745	Pafah1b1	7407.14	-0.443227	0.178941	-2.47694	0.0132513	0.128103
ENSMUSG00000026639	Lamb3	776.85	1.79462	0.724753	2.47618	0.0132798	0.128261
ENSMUSG00000070942	Il1rl2	578.167	1.31474	0.530968	2.47612	0.0132819	0.128261
ENSMUSG00000063522	2010109I03Rik	133.722	1.88313	0.760725	2.47544	0.0133073	0.128437
ENSMUSG00000006362	Cbfa2t3	253.451	0.853949	0.345052	2.47484	0.0133295	0.128582
ENSMUSG00000026062	Slc9a2	18.7496	1.81395	0.733039	2.47457	0.0133397	0.128612
ENSMUSG00000041540	Sox5	1315.97	-0.827679	0.334525	-2.47419	0.0133538	0.128678
ENSMUSG00000032925	Itgbl1	407.866	1.39822	0.565301	2.47341	0.0133832	0.128818
ENSMUSG00000054005	Mill1	342.9	1.89655	0.766811	2.4733	0.0133873	0.128818
ENSMUSG00000072949	Acot1	2573.26	1.17541	0.475252	2.47323	0.0133898	0.128818
ENSMUSG00000015143	Actn1	2898.12	1.2202	0.493443	2.47283	0.0134048	0.128888
ENSMUSG00000021596	Mctp1	151.176	-1.44458	0.584253	-2.47253	0.0134161	0.128888
ENSMUSG00000026678	Rgs5	2211.83	1.04282	0.421775	2.47246	0.0134186	0.128888
ENSMUSG00000042804	Gpr153	789.937	1.2379	0.500776	2.47195	0.0134377	0.128957
ENSMUSG00000027761	Aadac	129.257	1.89322	0.7659	2.47189	0.01344	0.128957
ENSMUSG00000102715	Gm6209	6.62399	1.70274	0.688975	2.47141	0.0134582	0.129023
ENSMUSG00000048583	Igf2	101.366	1.58395	0.64093	2.47133	0.0134612	0.129023
ENSMUSG00000042472	Zfp410	1284.99	0.48139	0.19484	2.47069	0.0134854	0.129185
ENSMUSG00000032852	Rspo4	62.7056	1.75497	0.710431	2.47029	0.0135002	0.129259
ENSMUSG00000006457	Actn3	3550.44	1.81092	0.73329	2.46958	0.0135271	0.129447
ENSMUSG00000031896	Ctrl	17.5698	1.20962	0.489967	2.46878	0.0135576	0.129669
ENSMUSG00000022897	Dyrk1a	2260.11	-0.565715	0.229219	-2.46802	0.0135864	0.129876
ENSMUSG00000022475	Hdac7	1619.19	0.745495	0.302129	2.46747	0.0136071	0.130005
ENSMUSG00000034579	Pla2g3	38.0817	1.54584	0.626582	2.4671	0.0136212	0.13007
ENSMUSG00000062563	Cys1	74.5901	1.48311	0.601475	2.46578	0.0136715	0.130452
ENSMUSG00000040828	Catsperd	72.655	-1.3287	0.538879	-2.46567	0.0136756	0.130452
ENSMUSG00000042826	Fgf11	132.782	1.12981	0.458337	2.46501	0.0137008	0.130604
ENSMUSG00000106317	Gm43848	44.0149	-0.757127	0.307167	-2.46487	0.0137062	0.130604
ENSMUSG00000040329	Il7	34.7789	1.34313	0.545008	2.46443	0.0137232	0.130655
ENSMUSG00000026696	Vamp4	1049.98	-0.457329	0.185589	-2.4642	0.0137318	0.130655
ENSMUSG00000059412	Fxyd2	101.092	-1.63908	0.665165	-2.46416	0.0137333	0.130655
ENSMUSG00000031377	Bmx	23.8286	1.16686	0.473623	2.4637	0.0137513	0.130711
ENSMUSG00000036596	Cpz	178.429	1.59196	0.646182	2.46363	0.0137537	0.130711
ENSMUSG00000036644	Tbc1d9b	5080.77	-0.489169	0.198591	-2.4632	0.0137703	0.130799
ENSMUSG00000045019	Acer1	367.453	1.88671	0.766029	2.46298	0.0137788	0.130812
ENSMUSG00000016664	Pacsin2	4443.31	-0.718888	0.291941	-2.46244	0.0137994	0.130938
ENSMUSG00000042401	Crtac1	11.9855	1.79329	0.728436	2.46184	0.0138226	0.131089
ENSMUSG00000030431	Tmem238	290.087	0.937216	0.380751	2.4615	0.0138359	0.131129
ENSMUSG00000028152	Tspan5	791.837	1.05501	0.428629	2.46135	0.0138415	0.131129
ENSMUSG00000028970	Abcb1b	264.465	1.05111	0.427182	2.46056	0.013872	0.131325
ENSMUSG00000103367	Gm38158	15.1013	-1.33487	0.542534	-2.46044	0.0138767	0.131325
ENSMUSG00000044674	Fzd1	2705.17	0.92127	0.374472	2.46019	0.0138865	0.131332
ENSMUSG00000030889	Vwa3a	7.71133	1.51949	0.617669	2.46004	0.013892	0.131332
ENSMUSG00000031352	Hccs	876.38	-0.799464	0.325062	-2.45942	0.0139162	0.131382
ENSMUSG00000036957	Lrfn3	88.3098	1.19844	0.487292	2.45939	0.0139175	0.131382
ENSMUSG00000022131	Gpr180	2025.43	-0.722038	0.29359	-2.45934	0.0139193	0.131382
ENSMUSG00000048486	Fitm2	890.304	0.465163	0.189188	2.45873	0.0139429	0.131535
ENSMUSG00000041205	Map6d1	78.3279	-1.46018	0.593943	-2.45845	0.0139536	0.131568
ENSMUSG00000025163	Cd7	55.3183	1.62566	0.661479	2.45762	0.0139863	0.131807
ENSMUSG00000086679	Gm15551	10.3131	1.62352	0.660734	2.45714	0.0140047	0.131911
ENSMUSG00000035469	Rcbtb1	1836.5	-0.622254	0.253305	-2.45654	0.0140283	0.132065
ENSMUSG00000052557	Gan	1441.17	0.907632	0.369518	2.45626	0.0140392	0.132097
ENSMUSG00000055254	Ntrk2	303.727	1.57932	0.6433	2.45503	0.0140871	0.132382
ENSMUSG00000087095	Emx2os	44.1053	1.72592	0.703038	2.45494	0.0140906	0.132382
ENSMUSG00000049690	Nckap5	24.9745	1.18836	0.484113	2.45471	0.0140999	0.132382
ENSMUSG00000095992	Krtap22-2	18.9693	1.88424	0.767649	2.45456	0.0141055	0.132382
ENSMUSG00000086319	Gm16087	9.92804	1.88384	0.767489	2.45455	0.0141062	0.132382
ENSMUSG00000024072	Yipf4	1860.25	-0.638925	0.260352	-2.45408	0.0141247	0.132486
ENSMUSG00000000305	Cdh4	188.061	1.79459	0.731563	2.4531	0.0141633	0.132779
ENSMUSG00000042988	Notum	66.5205	1.77723	0.724567	2.45282	0.0141742	0.132812
ENSMUSG00000021456	Fbp2	68.6913	1.82673	0.744841	2.45252	0.0141861	0.132855
ENSMUSG00000030556	Lrrc28	498.637	0.631817	0.257791	2.45088	0.0142507	0.133236
ENSMUSG00000103133	Gm37303	17.9547	-1.36323	0.556244	-2.45078	0.0142548	0.133236
ENSMUSG00000027221	Chst1	263.716	1.15542	0.471477	2.45063	0.0142605	0.133236
ENSMUSG00000025817	Nudt5	1122.07	0.587838	0.239874	2.45062	0.0142612	0.133236
ENSMUSG00000053219	Raet1e	87.3519	1.31272	0.535683	2.45055	0.0142639	0.133236
ENSMUSG00000033981	Gria2	6.87942	-1.78552	0.728818	-2.44989	0.01429	0.13341
ENSMUSG00000063767	S100a7a	39.6681	1.57953	0.64484	2.4495	0.0143055	0.13341
ENSMUSG00000021453	Gadd45g	803.345	1.16934	0.477398	2.4494	0.0143093	0.13341
ENSMUSG00000044461	Shisa2	226.426	1.40963	0.575516	2.44933	0.0143122	0.13341
ENSMUSG00000075511	1700001L05Rik	30.4123	-0.823809	0.336399	-2.4489	0.0143292	0.133499
ENSMUSG00000028427	Aqp7	45.6106	1.50908	0.616479	2.4479	0.0143693	0.133803
ENSMUSG00000058914	C1qtnf3	94.6887	1.5393	0.628974	2.44731	0.0143927	0.133952
ENSMUSG00000067049	Unc93a	20.9689	1.48927	0.608612	2.447	0.0144052	0.133999
ENSMUSG00000037940	Inpp4b	752.923	-1.27577	0.521593	-2.44591	0.0144489	0.134336
ENSMUSG00000056632	Dsg3	394.189	1.87083	0.765206	2.44487	0.0144906	0.134618
ENSMUSG00000096515	Igkv14-100	49.245	-1.77289	0.725175	-2.44478	0.0144942	0.134618
ENSMUSG00000049939	Lrrc4	74.1455	1.37869	0.564072	2.44418	0.0145184	0.134773
ENSMUSG00000029610	Aimp2	1010.11	0.61885	0.253239	2.44374	0.0145358	0.134865
ENSMUSG00000026826	Nr4a2	405.944	-1.0978	0.449626	-2.44159	0.0146228	0.135602
ENSMUSG00000068284	Usf3	1530.59	-0.544457	0.223021	-2.44128	0.0146351	0.135646
ENSMUSG00000020216	Jsrp1	396.898	1.74207	0.713825	2.44047	0.0146682	0.135883
ENSMUSG00000035831	Krt25	1469.92	1.77095	0.725844	2.43985	0.0146933	0.135959
ENSMUSG00000037418	Best1	42.3203	1.40871	0.577407	2.43971	0.014699	0.135959
ENSMUSG00000085211	B430219N15Rik	15.5761	1.2527	0.513461	2.43971	0.0146991	0.135959
ENSMUSG00000105954	Gm42793	18.7271	-1.74998	0.717451	-2.43916	0.0147215	0.136004
ENSMUSG00000046280	She	239.367	1.19193	0.488723	2.43887	0.0147333	0.136004
ENSMUSG00000034401	Spata6	1731.45	-0.671508	0.275349	-2.43875	0.0147382	0.136004
ENSMUSG00000040021	Lats1	1989.48	-0.576407	0.236361	-2.43867	0.0147413	0.136004
ENSMUSG00000018143	Mafk	1759.69	-0.75473	0.309485	-2.43866	0.0147418	0.136004
ENSMUSG00000024011	Pi16	805.8	1.47677	0.605632	2.4384	0.0147524	0.136032
ENSMUSG00000066756	Igfl3	58.6617	1.84098	0.755193	2.43776	0.0147784	0.136124
ENSMUSG00000005339	Fcer1a	83.7163	1.81103	0.742973	2.43755	0.0147873	0.136124
ENSMUSG00000039081	Zfp503	1238.07	1.15642	0.474428	2.4375	0.0147892	0.136124
ENSMUSG00000048216	Gpr85	62.7885	-1.48174	0.607915	-2.43742	0.0147927	0.136124
ENSMUSG00000015659	Serac1	451.142	-0.826337	0.33905	-2.43721	0.014801	0.136131
ENSMUSG00000107932	Gm44432	10.3317	-1.60896	0.660239	-2.43693	0.0148125	0.136167
ENSMUSG00000031480	Thsd1	203.606	0.993577	0.40775	2.43673	0.0148207	0.136173
ENSMUSG00000075254	Heg1	940.635	0.840559	0.344984	2.43651	0.0148296	0.136186
ENSMUSG00000024620	Pdgfrb	2601.13	1.07104	0.439844	2.43503	0.0148904	0.136674
ENSMUSG00000075027	4631405J19Rik	5.76825	1.75783	0.721955	2.43482	0.0148993	0.136686
ENSMUSG00000022307	Oxr1	2181.46	-0.852035	0.35001	-2.43431	0.01492	0.136806
ENSMUSG00000028047	Thbs3	500.581	1.11841	0.459755	2.43263	0.0149896	0.137313
ENSMUSG00000020062	Slc5a8	34.0789	1.82124	0.748681	2.43261	0.0149906	0.137313
ENSMUSG00000041757	Plekha6	485.464	1.14383	0.470254	2.43237	0.0150004	0.137333
ENSMUSG00000074622	Mafb	1400.5	1.10957	0.456503	2.43059	0.0150741	0.137938
ENSMUSG00000029089	5730480H06Rik	394.243	-0.491113	0.20211	-2.42993	0.0151018	0.138096
ENSMUSG00000046345	Smco1	15.6783	1.85006	0.761401	2.42981	0.0151067	0.138096
ENSMUSG00000035901	Dennd5a	8748.28	-0.780677	0.321364	-2.42926	0.0151296	0.138235
ENSMUSG00000026778	Prkcq	352.404	1.38082	0.568899	2.42718	0.0152165	0.138831
ENSMUSG00000036533	Cdc42ep3	339.826	0.976013	0.402118	2.42718	0.0152168	0.138831
ENSMUSG00000050359	Sprr1a	2407.08	1.86187	0.767104	2.42715	0.0152181	0.138831
ENSMUSG00000042757	Tmem108	59.5371	-1.44917	0.597115	-2.42695	0.0152265	0.138838
ENSMUSG00000038751	Ptk6	80.4529	1.80566	0.744177	2.42639	0.0152499	0.13898
ENSMUSG00000103558	Gm38220	19.2753	-1.44364	0.595109	-2.42584	0.0152731	0.139122
ENSMUSG00000027887	Sypl2	238.306	1.8285	0.754029	2.42497	0.0153096	0.13936
ENSMUSG00000106251	Gm42658	26.8175	-1.1822	0.487535	-2.42485	0.0153148	0.13936
ENSMUSG00000051367	Six1	121.718	1.61357	0.665589	2.42428	0.0153388	0.139495
ENSMUSG00000024247	Pkdcc	518.442	0.866454	0.357438	2.42407	0.0153476	0.139495
ENSMUSG00000028954	Nub1	2953.9	-0.452153	0.186554	-2.42371	0.0153631	0.139495
ENSMUSG00000070509	Rgma	1238.69	1.10148	0.454515	2.42343	0.0153748	0.139495
ENSMUSG00000025271	Pfkfb1	152.752	0.987698	0.407566	2.4234	0.0153758	0.139495
ENSMUSG00000097519	4930558J18Rik	11.2404	1.2568	0.51861	2.4234	0.0153762	0.139495
ENSMUSG00000107761	2010008C14Rik	37.1785	1.53324	0.632816	2.42288	0.0153978	0.139621
ENSMUSG00000041245	Wnk3	43.5992	-1.36337	0.562806	-2.42245	0.0154161	0.13967
ENSMUSG00000067149	Jchain	658.411	-1.80724	0.746056	-2.42239	0.0154188	0.13967
ENSMUSG00000012017	Scarf2	889.614	1.317	0.543829	2.42171	0.0154477	0.139861
ENSMUSG00000100113	Gm28592	102.749	-1.06402	0.439407	-2.42148	0.0154574	0.139879
ENSMUSG00000076433	Cep295nl	43.5182	0.911059	0.37627	2.42129	0.0154656	0.139883
ENSMUSG00000112652	RP23-231J3.5	10.4574	-1.4291	0.590348	-2.42078	0.0154874	0.140009
ENSMUSG00000031217	Efnb1	1027.4	0.977045	0.403646	2.42055	0.0154971	0.140026
ENSMUSG00000019699	Akt3	2087.3	-0.759314	0.313918	-2.41883	0.0155707	0.140576
ENSMUSG00000036395	Glb1l2	94.3165	1.73503	0.717339	2.41871	0.0155757	0.140576
ENSMUSG00000089744	Gm16146	15.3236	-1.66525	0.688604	-2.41829	0.0155934	0.140576
ENSMUSG00000030688	Stard10	806.109	1.08053	0.44683	2.41821	0.0155969	0.140576
ENSMUSG00000026667	Uhmk1	3453.18	-0.593386	0.245397	-2.41806	0.0156033	0.140576
ENSMUSG00000027425	Csrp2bp	1519.62	-0.460909	0.190613	-2.41803	0.0156048	0.140576
ENSMUSG00000051486	Pcdhb11	102.777	1.38501	0.572851	2.41774	0.015617	0.140616
ENSMUSG00000075229	Ccdc58	439.054	0.585902	0.242365	2.41743	0.0156304	0.140666
[truncated: 15,983 more rows]

## Sheet: Supplementary Table 4
Supplementary Table 4: Differential expression analysis results of male ∆Ecad tumors versus male Ecad tumors
EnsemblD	SYMBOL	baseMean	log2FoldChange	lfcSE	stat	pvalue	padj
ENSMUSG00000104346	Pcdhga3	119.635	3.0955	0.610124	5.07357	3.90428e-07	0.00702028
ENSMUSG00000032988	Slc16a8	14.4659	-3.24532	0.658224	-4.93042	8.20526e-07	0.00737694
ENSMUSG00000042501	Cpa6	164.485	-3.02498	0.685584	-4.41226	1.02296e-05	0.0613128
ENSMUSG00000021278	Amn	128.67	2.64159	0.623351	4.23773	2.25794e-05	0.0712546
ENSMUSG00000027313	Chac1	175.482	-2.29599	0.546019	-4.20497	2.61121e-05	0.0712546
ENSMUSG00000032554	Trf	1896.82	2.36419	0.560665	4.21676	2.47833e-05	0.0712546
ENSMUSG00000052026	Slc6a7	689.329	-2.89393	0.690465	-4.19127	2.77394e-05	0.0712546
ENSMUSG00000000731	Aire	43.6325	-2.9672	0.725931	-4.08743	4.3617e-05	0.0980347
ENSMUSG00000029406	Pitpnm2	996.092	-1.2087	0.304002	-3.97595	7.00993e-05	0.126046
ENSMUSG00000110350	Gm10252	121.439	-2.02684	0.508377	-3.98688	6.69472e-05	0.126046
ENSMUSG00000003526	Prodh	1136.96	-1.7355	0.442956	-3.91799	8.92906e-05	0.131381
ENSMUSG00000028078	Dclk2	2711.11	-1.48717	0.381995	-3.89317	9.89409e-05	0.131381
ENSMUSG00000028755	Cda	297.893	2.2074	0.562912	3.92139	8.80385e-05	0.131381
ENSMUSG00000052301	Doc2a	11.7461	-1.79189	0.461221	-3.88509	0.000102293	0.131381
ENSMUSG00000021750	Fam107a	190.899	-2.75764	0.715381	-3.85478	0.000115833	0.138853
ENSMUSG00000024598	Fbn2	205.935	2.37716	0.623933	3.80996	0.000138991	0.139759
ENSMUSG00000036902	Neto2	651.141	1.96469	0.515892	3.80833	0.000139906	0.139759
ENSMUSG00000065037	Rn7sk	120.899	2.32044	0.608479	3.8135	0.000137012	0.139759
ENSMUSG00000000303	Cdh1	3728.82	-2.39629	0.656505	-3.65007	0.000262169	0.140117
ENSMUSG00000011427	Zfp790	377.006	0.849613	0.231345	3.67249	0.000240199	0.140117
ENSMUSG00000015001	Oc90	65.104	2.51275	0.692797	3.62696	0.000286774	0.140117
ENSMUSG00000015852	Fcrls	446.549	2.57145	0.685289	3.75236	0.00017518	0.140117
ENSMUSG00000017412	Cacnb4	101.042	-2.53672	0.695551	-3.64707	0.000265244	0.140117
ENSMUSG00000020460	Rps27a	24064.8	1.55806	0.423522	3.67883	0.000234308	0.140117
ENSMUSG00000022991	Lalba	100.38	2.37422	0.655349	3.62284	0.000291391	0.140117
ENSMUSG00000023912	Slc25a27	542.063	-1.60834	0.442604	-3.63381	0.000279264	0.140117
ENSMUSG00000025348	Itga7	955.066	-1.71803	0.463357	-3.70778	0.000209087	0.140117
ENSMUSG00000027001	Dusp19	481.992	1.40499	0.386891	3.63148	0.000281797	0.140117
ENSMUSG00000030623	Prss23os	8.52011	-2.01532	0.557688	-3.61371	0.000301845	0.140117
ENSMUSG00000050370	Ch25h	67.3193	2.31601	0.640944	3.61344	0.000302157	0.140117
ENSMUSG00000055093	Gm8430	44.0746	1.80896	0.482933	3.74578	0.000179835	0.140117
ENSMUSG00000059336	Slc14a1	375.659	2.56633	0.709175	3.61876	0.000296016	0.140117
ENSMUSG00000063142	Kcnma1	110.404	2.29544	0.626666	3.66294	0.000249341	0.140117
ENSMUSG00000063882	Uqcrh	11911.2	1.71136	0.453031	3.77758	0.000158362	0.140117
ENSMUSG00000066224	Arid3c	25.7962	-2.66309	0.71907	-3.70351	0.000212633	0.140117
ENSMUSG00000091306	Gm17606	24.1618	-1.52348	0.421789	-3.61195	0.000303908	0.140117
ENSMUSG00000096842	Gm10736	3908.81	1.55273	0.420316	3.69421	0.000220574	0.140117
ENSMUSG00000099470	Gm29340	11.3942	2.02026	0.557878	3.62133	0.000293096	0.140117
ENSMUSG00000100215	Gm8292	1188.24	2.27489	0.611726	3.71881	0.000200167	0.140117
ENSMUSG00000031519	Asb5	140.892	-2.38208	0.665994	-3.57672	0.000347926	0.141457
ENSMUSG00000032186	Tmod2	376.748	-1.91414	0.537563	-3.56078	0.000369751	0.141457
ENSMUSG00000036641	Ccdc148	28.201	1.95134	0.545172	3.57931	0.000344501	0.141457
ENSMUSG00000042379	Esm1	465.26	2.2379	0.628093	3.56301	0.000366625	0.141457
ENSMUSG00000059857	Ntng1	66.029	-2.13243	0.592066	-3.60167	0.000316178	0.141457
ENSMUSG00000064032	Gm10143	8.08788	-1.60719	0.449918	-3.57218	0.000354023	0.141457
ENSMUSG00000097234	Gm26518	15.2416	-2.10757	0.590919	-3.56659	0.000361658	0.141457
ENSMUSG00000101162	Gm26728	10.045	-1.61397	0.452139	-3.56964	0.000357473	0.141457
ENSMUSG00000037625	Cldn11	39.019	-2.60634	0.739144	-3.52617	0.00042162	0.150415
ENSMUSG00000066677	Ifi208	16.6109	2.44254	0.690177	3.53901	0.000401629	0.150415
ENSMUSG00000093674	Rpl41	30760.3	1.48179	0.421215	3.51789	0.00043499	0.150415
ENSMUSG00000102234	Gm37885	8.48383	-1.88668	0.534139	-3.53219	0.000412134	0.150415
ENSMUSG00000104435	Gm37422	15.1693	-1.60962	0.457194	-3.52065	0.000430492	0.150415
ENSMUSG00000003153	Slc2a3	853.115	2.23164	0.637946	3.49816	0.000468486	0.155997
ENSMUSG00000097816	Gm26811	6.7429	-1.88009	0.537341	-3.49888	0.000467215	0.155997
ENSMUSG00000003665	Has1	28.439	2.43529	0.697537	3.49126	0.000480739	0.157167
ENSMUSG00000015890	Amdhd1	14.1643	-1.94359	0.559193	-3.47571	0.00050951	0.158541
ENSMUSG00000042246	Tmc7	216.778	-1.71077	0.492347	-3.47472	0.000511394	0.158541
ENSMUSG00000090327	Gm17111	5.38574	-2.18051	0.626299	-3.48159	0.000498455	0.158541
ENSMUSG00000030465	Psd3	916.05	1.5139	0.437504	3.46032	0.000539537	0.164431
ENSMUSG00000002103	Acp2	2537.47	0.611605	0.177549	3.44472	0.000571657	0.169165
ENSMUSG00000031367	Ap1s2	6846.03	1.83008	0.531434	3.44366	0.000573889	0.169165
ENSMUSG00000021319	Sfrp4	316.07	2.10378	0.615828	3.41618	0.000635074	0.175532
ENSMUSG00000022483	Col2a1	17.9568	2.29458	0.671768	3.41574	0.000636088	0.175532
ENSMUSG00000029076	Sdf4	11156.2	1.0165	0.297397	3.41799	0.000630855	0.175532
ENSMUSG00000030428	Ttyh1	210.875	-2.20708	0.646812	-3.41225	0.000644299	0.175532
ENSMUSG00000060143	Gm10076	2029	1.31767	0.385901	3.41453	0.00063892	0.175532
ENSMUSG00000020926	Adam11	259.167	-1.90455	0.559851	-3.40188	0.000669238	0.179606
ENSMUSG00000025969	Nrp2	3539.6	2.02552	0.598303	3.38545	0.000710624	0.187908
ENSMUSG00000049119	Fam110b	343.379	1.18962	0.352059	3.37904	0.000727386	0.189552
ENSMUSG00000044770	Scml4	1500.8	2.22997	0.664619	3.35527	0.000792881	0.202674
ENSMUSG00000103726	Gm30074	123.127	1.94321	0.579595	3.3527	0.00080028	0.202674
ENSMUSG00000026204	Ptprn	321.744	2.45267	0.732678	3.34755	0.000815307	0.203612
ENSMUSG00000033350	Chst2	691.181	1.98885	0.59574	3.33846	0.000842445	0.206183
ENSMUSG00000041789	2700046A07Rik	29.4491	-2.27586	0.682117	-3.33646	0.000848535	0.206183
ENSMUSG00000022211	Carmil3	186.748	-1.50734	0.456977	-3.29851	0.00097201	0.217505
ENSMUSG00000029769	Ccdc136	183.12	-1.88256	0.570199	-3.30159	0.000961401	0.217505
ENSMUSG00000039057	Myo16	1022.24	2.50354	0.759508	3.29626	0.000979806	0.217505
ENSMUSG00000045871	Slitrk6	142.745	-2.22239	0.672332	-3.30549	0.000948096	0.217505
ENSMUSG00000056204	Pgpep1	2920.99	1.21612	0.368786	3.29764	0.000975021	0.217505
ENSMUSG00000057173	Rfx8	91.6693	2.08259	0.631378	3.29849	0.000972079	0.217505
ENSMUSG00000071042	Rasgrp3	3090.09	2.00813	0.6058	3.31485	0.000916938	0.217505
ENSMUSG00000040972	Igsf21	11.5304	-2.43133	0.74049	-3.28341	0.00102559	0.224893
ENSMUSG00000025358	Cdk2	10040	-1.21928	0.375342	-3.24844	0.00116039	0.242503
ENSMUSG00000035142	Nubpl	248.163	1.01055	0.310405	3.2556	0.00113154	0.242503
ENSMUSG00000039001	Rps21	18415.9	1.54679	0.475946	3.24992	0.00115436	0.242503
ENSMUSG00000040138	Ndp	103.709	2.34918	0.724094	3.24431	0.00117737	0.242503
ENSMUSG00000062444	Ap3b2	13.4628	2.33018	0.718692	3.24225	0.00118589	0.242503
ENSMUSG00000110279	Gm45552	55.9558	-1.55206	0.478731	-3.24203	0.00118682	0.242503
ENSMUSG00000000627	Sema4f	650.489	-1.93582	0.601689	-3.2173	0.00129403	0.247443
ENSMUSG00000027165	B230118H07Rik	806.877	1.05697	0.327586	3.22653	0.00125301	0.247443
ENSMUSG00000028647	Mycbp	304.435	0.785989	0.244524	3.21437	0.00130733	0.247443
ENSMUSG00000051355	Commd1	780.489	1.25981	0.391317	3.2194	0.00128461	0.247443
ENSMUSG00000062980	Cped1	2196.79	1.74122	0.541327	3.21658	0.00129728	0.247443
ENSMUSG00000086763	Plxna4os1	8.66769	1.87164	0.580075	3.22655	0.00125291	0.247443
ENSMUSG00000097275	Gm26648	8.82373	-1.54114	0.477267	-3.2291	0.0012418	0.247443
ENSMUSG00000038982	Bloc1s5	643.771	0.781937	0.243692	3.20871	0.00133332	0.249734
ENSMUSG00000037499	Nenf	5507.37	1.38214	0.431307	3.20453	0.00135282	0.250774
ENSMUSG00000033278	Ptprm	5505.13	1.64515	0.514284	3.19892	0.00137944	0.253099
ENSMUSG00000032936	Camkv	30.2489	-2.3181	0.725503	-3.19516	0.00139754	0.25383
ENSMUSG00000029321	Slc10a6	273.222	-1.91392	0.601926	-3.17965	0.00147451	0.262506
ENSMUSG00000067653	Ankrd23	79.5431	-1.62126	0.509867	-3.17976	0.00147398	0.262506
ENSMUSG00000001289	Pfdn5	8079.12	1.38111	0.43655	3.16369	0.00155784	0.26714
ENSMUSG00000022965	Ifngr2	1627.37	0.718355	0.226849	3.16667	0.00154196	0.26714
ENSMUSG00000024395	Lims2	485.254	-1.40664	0.444047	-3.16777	0.00153612	0.26714
ENSMUSG00000110390	Gm45869	38.2538	-2.3141	0.731547	-3.16329	0.00155996	0.26714
ENSMUSG00000052336	Cx3cr1	161.367	2.2071	0.699148	3.15684	0.00159491	0.270548
ENSMUSG00000005681	Apoa2	24.6814	1.44277	0.463261	3.11439	0.00184326	0.271163
ENSMUSG00000008333	Snrpb2	1854.86	1.08683	0.346548	3.13616	0.00171177	0.271163
ENSMUSG00000020007	Il20ra	84.0121	-2.24328	0.719664	-3.11713	0.00182622	0.271163
ENSMUSG00000025967	Eef1b2	20322.1	1.11467	0.357073	3.12168	0.00179822	0.271163
ENSMUSG00000027075	Slc43a1	194.515	-1.66484	0.533658	-3.11968	0.0018105	0.271163
ENSMUSG00000028883	Sema3a	470.16	2.07775	0.661458	3.14116	0.00168278	0.271163
ENSMUSG00000030435	U2af2	7595.25	-0.432818	0.138917	-3.11567	0.00183529	0.271163
ENSMUSG00000030613	Ccdc90b	702.734	0.869369	0.279126	3.11462	0.00184185	0.271163
ENSMUSG00000031385	Plxnb3	195.618	-1.752	0.55733	-3.14357	0.00166903	0.271163
ENSMUSG00000034706	Dnaic2	216.071	-1.40436	0.447808	-3.13608	0.00171222	0.271163
ENSMUSG00000046330	Rpl37a	22425.4	1.44312	0.464691	3.10556	0.0018992	0.271163
ENSMUSG00000049551	Fzd9	906.099	1.81688	0.58434	3.10929	0.00187535	0.271163
ENSMUSG00000049583	Grm5	205.898	2.2167	0.708766	3.12755	0.00176271	0.271163
ENSMUSG00000062480	Acat3	19.5162	-1.31755	0.42354	-3.11081	0.00186574	0.271163
ENSMUSG00000081087	Rps15a-ps7	52.6039	1.50166	0.481538	3.11846	0.00181796	0.271163
ENSMUSG00000087579	1500017E21Rik	17.2599	-2.14469	0.683394	-3.1383	0.00169933	0.271163
ENSMUSG00000097057	Gm17638	13.6988	-1.60876	0.516627	-3.11396	0.00184596	0.271163
ENSMUSG00000107659	Gm44170	28.6593	-1.5265	0.488147	-3.12714	0.00176517	0.271163
ENSMUSG00000109216	Gm44907	20.9675	-1.83228	0.590028	-3.10541	0.00190014	0.271163
ENSMUSG00000110588	Gm45774	71.8582	-1.59869	0.514769	-3.10565	0.00189863	0.271163
ENSMUSG00000026255	Efhd1	88.1508	1.17738	0.379641	3.10129	0.00192681	0.272803
ENSMUSG00000085425	Gm15648	6.94365	-1.54875	0.501227	-3.08992	0.00200209	0.277865
ENSMUSG00000097121	D130020L05Rik	62.4931	0.993667	0.321582	3.08993	0.00200203	0.277865
ENSMUSG00000098221	Gm27030	19.0335	1.47926	0.478895	3.08891	0.00200892	0.277865
ENSMUSG00000008153	Clstn3	83.0289	-2.14357	0.69885	-3.06728	0.00216015	0.286927
ENSMUSG00000020634	Ubxn2a	1222.8	1.28245	0.41716	3.07424	0.00211037	0.286927
ENSMUSG00000035020	Epgn	43.1501	-2.15872	0.701952	-3.07531	0.00210281	0.286927
ENSMUSG00000086740	Gm17029	8.43216	-1.50852	0.492032	-3.0659	0.00217018	0.286927
ENSMUSG00000090458	Gm17122	20.8369	-1.70089	0.554056	-3.06989	0.00214137	0.286927
ENSMUSG00000107428	Gm44154	24.1867	-2.20369	0.718255	-3.06812	0.00215413	0.286927
ENSMUSG00000022103	Gfra2	204.89	-1.78786	0.591267	-3.02377	0.00249645	0.295345
ENSMUSG00000023942	Slc29a1	6241.12	1.30243	0.430872	3.02277	0.0025047	0.295345
ENSMUSG00000024524	Gnal	73.323	-1.53495	0.507042	-3.02727	0.00246776	0.295345
ENSMUSG00000028391	Wdr31	39.9049	1.0692	0.351671	3.04034	0.00236315	0.295345
ENSMUSG00000029403	Cdkl2	367.411	-1.05712	0.347057	-3.04597	0.00231931	0.295345
ENSMUSG00000034212	Ankmy1	47.9592	-1.65174	0.546971	-3.01979	0.00252951	0.295345
ENSMUSG00000037206	Islr	526.87	1.63523	0.538066	3.03909	0.00237292	0.295345
ENSMUSG00000040140	Tdrd6	16.6098	-1.67987	0.55244	-3.04081	0.0023594	0.295345
ENSMUSG00000046714	Foxc2	98.9052	1.86428	0.616119	3.02585	0.00247936	0.295345
ENSMUSG00000047514	Tspyl1	1814.6	0.647363	0.214282	3.02109	0.00251869	0.295345
ENSMUSG00000054418	2900041M22Rik	117.126	1.78209	0.588343	3.02901	0.00245358	0.295345
ENSMUSG00000063049	Ing2	513.434	0.852247	0.280618	3.03703	0.0023892	0.295345
ENSMUSG00000064329	Scn1a	41.5404	-2.17617	0.717358	-3.03359	0.00241659	0.295345
ENSMUSG00000073643	Wdfy1	5006.07	-0.857428	0.282569	-3.0344	0.00241016	0.295345
ENSMUSG00000085327	Gm16104	91.3166	1.69218	0.555284	3.04741	0.00230823	0.295345
ENSMUSG00000085342	Gm12254	33.2968	1.32335	0.434053	3.04883	0.00229734	0.295345
ENSMUSG00000104649	Gm43712	31.5421	1.37041	0.453038	3.02493	0.0024869	0.295345
ENSMUSG00000111390	RP24-79I19.5	34.7389	-1.43608	0.470445	-3.0526	0.00226866	0.295345
ENSMUSG00000020620	Abca8b	761.547	-0.966105	0.320531	-3.01408	0.00257763	0.298722
ENSMUSG00000042198	Chchd7	856.233	1.09342	0.362971	3.01243	0.00259166	0.298722
ENSMUSG00000028081	Rps3a1	29899.7	1.19433	0.397329	3.0059	0.00264797	0.299336
ENSMUSG00000029070	Mxra8	2374.2	1.66342	0.553713	3.00411	0.00266357	0.299336
ENSMUSG00000071176	Arhgef10	1542.72	-1.19917	0.398978	-3.0056	0.00265059	0.299336
ENSMUSG00000080848	Gm9385	103.961	1.15693	0.38447	3.00917	0.00261965	0.299336
ENSMUSG00000065738	Gm24494	25.0622	-1.15899	0.386178	-3.00118	0.00268935	0.300355
ENSMUSG00000003039	Fam32a	3000.09	0.739118	0.246509	2.99834	0.00271454	0.30043
ENSMUSG00000005804	Bloc1s6	1064.04	0.534175	0.178216	2.99734	0.00272343	0.30043
ENSMUSG00000029913	Prdm5	649.865	-1.41806	0.474507	-2.98849	0.0028036	0.307387
ENSMUSG00000107134	Gm42528	35.1745	-1.79852	0.602638	-2.98441	0.0028413	0.309633
ENSMUSG00000025723	Nmb	190.2	1.42544	0.478417	2.97949	0.00288729	0.31275
ENSMUSG00000060029	4930473A02Rik	11.5261	-1.35159	0.454237	-2.97552	0.00292494	0.31493
ENSMUSG00000021922	Itih4	8.64572	-2.05618	0.693046	-2.96687	0.00300844	0.321635
ENSMUSG00000029765	Plxna4	229.295	1.46578	0.494296	2.96539	0.00302299	0.321635
ENSMUSG00000043496	Tril	237.688	1.56488	0.528395	2.96158	0.00306069	0.323731
ENSMUSG00000036766	Dner	165.366	1.83646	0.620659	2.95889	0.00308749	0.324656
ENSMUSG00000020102	Slc16a7	1366.88	1.86849	0.632363	2.95477	0.00312902	0.325219
ENSMUSG00000083992	Gm11478	147.312	1.50881	0.510371	2.9563	0.00311349	0.325219
ENSMUSG00000057465	Saa2	68.105	-2.17848	0.737838	-2.95252	0.00315195	0.32572
ENSMUSG00000020831	0610010K14Rik	41.3498	-1.22027	0.413711	-2.94958	0.00318207	0.326953
ENSMUSG00000097970	Gm27028	29.8327	-1.60547	0.545897	-2.94097	0.00327191	0.334274
ENSMUSG00000105879	Gm6204	25.8286	1.46398	0.498562	2.9364	0.00332046	0.337317
ENSMUSG00000003099	Ppp5c	3015.49	-0.541045	0.184421	-2.93375	0.00334889	0.33755
ENSMUSG00000005338	Cadm3	294.18	-1.75763	0.599676	-2.93097	0.00337906	0.33755
ENSMUSG00000024646	Cyb5a	11997.3	-1.03842	0.354284	-2.93105	0.00337818	0.33755
ENSMUSG00000001870	Ltbp1	2488.64	1.54508	0.528174	2.92532	0.00344098	0.341761
ENSMUSG00000032845	Alpk2	67.657	-2.15629	0.738387	-2.92027	0.00349725	0.341761
ENSMUSG00000050947	Amigo1	589.703	1.15835	0.396438	2.9219	0.00347906	0.341761
ENSMUSG00000097414	B130046B21Rik	7.0692	-1.53902	0.526972	-2.9205	0.0034947	0.341761
ENSMUSG00000025290	Rps24	34349.4	1.44567	0.495809	2.91577	0.00354807	0.342083
ENSMUSG00000034612	Chst11	1576.24	1.67447	0.574112	2.91663	0.00353836	0.342083
ENSMUSG00000049971	Glt1d1	94.2457	-1.97876	0.679579	-2.91174	0.00359419	0.342083
ENSMUSG00000057322	Rpl38	13708.1	1.36125	0.467523	2.91161	0.00359566	0.342083
ENSMUSG00000087687	Pet100	1418.16	1.38419	0.475186	2.91295	0.00358033	0.342083
ENSMUSG00000066809	Gm10180	66.4369	1.24382	0.427556	2.90914	0.00362428	0.342991
ENSMUSG00000028223	Decr1	2258.51	0.888611	0.306295	2.90116	0.00371787	0.347259
ENSMUSG00000031700	Gpt2	1813.65	-1.10357	0.380493	-2.90036	0.00372733	0.347259
ENSMUSG00000043629	1700019D03Rik	100.689	-1.43837	0.4959	-2.90053	0.00372531	0.347259
ENSMUSG00000026475	Rgs16	476.4	1.67326	0.577885	2.89549	0.0037857	0.349255
ENSMUSG00000052525	Spdya	13.438	-1.4702	0.5079	-2.89466	0.00379566	0.349255
ENSMUSG00000097417	Gm26669	13.2457	-1.51123	0.522245	-2.89373	0.00380701	0.349255
ENSMUSG00000041552	Ptchd1	19.6764	2.08048	0.719893	2.88999	0.00385255	0.351638
ENSMUSG00000020000	Moxd1	561.633	-1.68746	0.588434	-2.86771	0.00413455	0.351651
ENSMUSG00000021213	Akr1c13	575.204	1.29853	0.452955	2.8668	0.00414645	0.351651
ENSMUSG00000022803	Popdc2	64.7397	-1.59572	0.557174	-2.86395	0.00418399	0.351651
ENSMUSG00000022967	Ifnar1	2877.94	0.477587	0.166026	2.87659	0.00402002	0.351651
ENSMUSG00000024589	Nedd4l	4027.31	-1.26092	0.441274	-2.85747	0.00427038	0.351651
ENSMUSG00000030882	Dnhd1	149.228	-1.38958	0.485379	-2.86288	0.00419808	0.351651
ENSMUSG00000030960	Mettl10	393.476	0.736259	0.255831	2.87791	0.00400316	0.351651
ENSMUSG00000032011	Thy1	5144.62	1.49706	0.518703	2.88615	0.00389981	0.351651
ENSMUSG00000032232	Cgnl1	1378.16	1.46912	0.509262	2.8848	0.00391665	0.351651
ENSMUSG00000032285	Dnaja4	964.131	-0.588568	0.204532	-2.87763	0.00400676	0.351651
ENSMUSG00000033589	Reep4	1736.97	-0.819858	0.286291	-2.86372	0.00418693	0.351651
ENSMUSG00000038022	Fam188b	999.265	0.933741	0.326654	2.8585	0.00425649	0.351651
ENSMUSG00000044827	Tlr1	167.92	1.41889	0.492221	2.88263	0.00394373	0.351651
ENSMUSG00000047215	Rpl9	23600.1	1.03744	0.362813	2.85945	0.00424379	0.351651
ENSMUSG00000048794	Cfap100	43.9921	-1.7718	0.61374	-2.88688	0.0038908	0.351651
ENSMUSG00000053889	Kirrel3os	40.3895	-1.57587	0.549845	-2.86602	0.0041567	0.351651
ENSMUSG00000061100	Retnla	100.379	2.09945	0.732161	2.86747	0.00413763	0.351651
ENSMUSG00000071036	Gm10309	17.7905	-2.08771	0.730508	-2.85788	0.0042648	0.351651
ENSMUSG00000071656	Lrrn4cl	485.85	1.22979	0.430736	2.85509	0.0043025	0.351651
ENSMUSG00000078496	Zfp982	11.3817	2.04857	0.712518	2.87511	0.00403883	0.351651
ENSMUSG00000086567	Gm2830	342.733	1.82969	0.64074	2.85559	0.00429574	0.351651
ENSMUSG00000090553	Snrpe	2094.1	1.13107	0.396043	2.85592	0.00429121	0.351651
ENSMUSG00000098269	Mir8094	12.3035	-1.13179	0.393805	-2.874	0.00405308	0.351651
ENSMUSG00000040998	Npnt	4288.1	1.70595	0.598641	2.84971	0.00437597	0.352844
ENSMUSG00000074264	Amy1	114.859	-1.66758	0.585032	-2.8504	0.00436636	0.352844
ENSMUSG00000084381	AA413626	15.1385	-1.60826	0.564039	-2.85132	0.00435377	0.352844
ENSMUSG00000007041	Clic1	8379.31	0.626159	0.220177	2.8439	0.00445656	0.356167
ENSMUSG00000029552	Tes	1740.28	1.50616	0.529943	2.84211	0.00448156	0.356167
ENSMUSG00000030750	Nsmce1	1494.7	1.13065	0.397716	2.84286	0.00447108	0.356167
ENSMUSG00000039191	Rbpj	1532.83	1.1891	0.418543	2.84106	0.00449641	0.356167
ENSMUSG00000047115	Fam221a	149.501	-1.22348	0.431205	-2.83736	0.00454889	0.358148
ENSMUSG00000062611	Rps3a2	86.3185	1.29121	0.455214	2.83649	0.00456126	0.358148
ENSMUSG00000105547	Iglc3	73.4726	2.16744	0.765367	2.8319	0.0046272	0.361746
ENSMUSG00000062006	Rpl34	14266.1	0.970605	0.343102	2.82891	0.00467064	0.363562
ENSMUSG00000042312	S100a13	3900.19	1.30682	0.463717	2.81815	0.00483011	0.374354
ENSMUSG00000047104	Pbp2	15.4086	1.90245	0.675637	2.81578	0.00486584	0.375505
ENSMUSG00000023938	Aars2	608.778	-0.593095	0.21079	-2.81368	0.00489783	0.376359
ENSMUSG00000022519	Srl	856.216	-1.87876	0.668248	-2.81148	0.00493146	0.376774
ENSMUSG00000042686	Jph1	193.438	-1.65361	0.588351	-2.81059	0.00494514	0.376774
ENSMUSG00000002731	Prkra	1049.11	0.725214	0.258263	2.80804	0.00498435	0.378158
ENSMUSG00000054434	Tmem120b	461.74	-0.900618	0.321506	-2.80125	0.00509056	0.384594
ENSMUSG00000048450	Msx1	143.087	1.65188	0.590206	2.79882	0.00512902	0.385388
ENSMUSG00000049265	Kcnk3	34.7297	-1.73024	0.618411	-2.79788	0.00514394	0.385388
ENSMUSG00000028619	Tceanc2	649.627	0.544967	0.194889	2.7963	0.00516922	0.385675
ENSMUSG00000027895	Kcnc4	70.4417	-2.06287	0.739929	-2.78793	0.00530467	0.38817
ENSMUSG00000036103	Colec12	1185.31	1.56226	0.560704	2.78625	0.00533218	0.38817
ENSMUSG00000036862	Dchs1	540.095	1.52212	0.546046	2.78754	0.00531101	0.38817
ENSMUSG00000040048	Ndufb10	4523.58	1.06369	0.381475	2.78835	0.00529771	0.38817
ENSMUSG00000042401	Crtac1	11.9855	-2.05546	0.737482	-2.78713	0.0053177	0.38817
ENSMUSG00000098318	Lockd	401.277	1.5241	0.546997	2.7863	0.00533138	0.38817
ENSMUSG00000008398	Elk3	5759.36	0.742161	0.267974	2.76953	0.00561372	0.390963
ENSMUSG00000020832	Eral1	797.443	-0.498367	0.180013	-2.7685	0.00563147	0.390963
ENSMUSG00000021124	Vti1b	3468.93	0.856995	0.309232	2.77137	0.0055821	0.390963
ENSMUSG00000028013	Ppa2	1425.5	0.809103	0.29201	2.77081	0.00559178	0.390963
ENSMUSG00000035352	Ccl12	135.486	1.87884	0.67562	2.78091	0.00542064	0.390963
ENSMUSG00000037938	Chchd5	529.914	0.693434	0.249772	2.77627	0.0054986	0.390963
ENSMUSG00000051985	Igfn1	19.3705	-2.05164	0.738442	-2.77833	0.00546387	0.390963
ENSMUSG00000059555	Tor4a	1063.48	1.04606	0.377384	2.77188	0.00557344	0.390963
ENSMUSG00000065599	Mir23b	20.3991	-1.64674	0.593573	-2.77428	0.00553246	0.390963
ENSMUSG00000068396	Rpl34-ps1	21.0719	1.26125	0.455012	2.77191	0.0055729	0.390963
ENSMUSG00000097643	A130051J06Rik	35.5349	0.711853	0.256376	2.7766	0.00549314	0.390963
ENSMUSG00000106032	Gm42463	15.3367	1.74309	0.628633	2.77283	0.00555706	0.390963
ENSMUSG00000029862	Clcn1	78.3869	-1.90777	0.690065	-2.76463	0.00569881	0.392606
ENSMUSG00000105682	Gm44323	26.9478	-2.12192	0.76752	-2.76465	0.00569846	0.392606
ENSMUSG00000008683	Rps15a	22780.7	1.17363	0.425047	2.76118	0.00575934	0.395262
ENSMUSG00000032353	Tmed3	3979.1	1.00874	0.365996	2.75614	0.00584879	0.39728
ENSMUSG00000060336	Zfp937	64.8494	1.40525	0.509925	2.75579	0.00585503	0.39728
ENSMUSG00000089857	Zfp882	71.8809	1.24501	0.451601	2.75689	0.0058354	0.39728
ENSMUSG00000049103	Ccr2	293.365	1.72871	0.628264	2.75157	0.00593101	0.400923
ENSMUSG00000039209	Rpl39l	220.685	1.87609	0.682454	2.74903	0.00597715	0.402077
ENSMUSG00000044951	Mylk4	173.21	-2.07259	0.75417	-2.74817	0.0059928	0.402077
ENSMUSG00000094955	Gm3699	63.7136	1.172	0.426842	2.74575	0.00603718	0.403549
ENSMUSG00000004633	Chn2	1332.07	1.42522	0.519632	2.74274	0.00609288	0.404439
ENSMUSG00000023805	Synj2	2022.38	0.806105	0.29392	2.7426	0.00609549	0.404439
ENSMUSG00000035296	Sgcg	293.042	-2.04671	0.747478	-2.73815	0.00617851	0.406944
ENSMUSG00000041771	Slc24a4	286.406	-1.98634	0.725361	-2.73842	0.0061736	0.406944
ENSMUSG00000008090	Fgfrl1	3570.31	1.17586	0.430009	2.7345	0.00624759	0.408502
ENSMUSG00000111374	RP23-433H22.3	10.6982	-1.46725	0.536546	-2.73462	0.00624523	0.408502
ENSMUSG00000056596	Trnp1	291.033	1.57336	0.575695	2.73297	0.00627654	0.408908
ENSMUSG00000050552	Lamtor4	2592.51	1.08	0.395411	2.73133	0.00630796	0.409471
ENSMUSG00000031026	Trim66	39.7057	1.78483	0.653932	2.72939	0.00634516	0.410404
ENSMUSG00000036585	Fgf1	1103.57	1.39877	0.512865	2.72735	0.00638447	0.411466
ENSMUSG00000087412	Gm15501	27.2976	1.08439	0.398147	2.72358	0.00645776	0.414704
ENSMUSG00000094551	Gm22392	20.0868	-1.2986	0.477291	-2.72076	0.00651316	0.416773
ENSMUSG00000000149	Gna12	3591.69	0.58092	0.214094	2.71339	0.00665978	0.418084
ENSMUSG00000006014	Prg4	453.075	-1.94891	0.718274	-2.71333	0.00666107	0.418084
ENSMUSG00000010492	Uckl1os	30.2737	-1.88792	0.69512	-2.71595	0.0066085	0.418084
ENSMUSG00000022354	Ndufb9	6127.81	0.965693	0.355799	2.71416	0.0066445	0.418084
ENSMUSG00000027015	Cybrd1	115.609	1.62909	0.600725	2.71188	0.00669036	0.418084
ENSMUSG00000055030	Sprr2e	53.794	-2.07688	0.765972	-2.71143	0.00669934	0.418084
ENSMUSG00000061983	Rps12	48822.2	1.25337	0.461645	2.71501	0.00662734	0.418084
ENSMUSG00000103585	Pcdhgb4	68.351	1.94963	0.719306	2.71043	0.00671967	0.418084
ENSMUSG00000028364	Tnc	8165.47	-1.79632	0.66321	-2.70853	0.00675819	0.419031
ENSMUSG00000065475	Mir27b	38.6457	-1.52145	0.561985	-2.70728	0.00678375	0.419171
ENSMUSG00000017286	Glod4	1726.81	0.568834	0.210832	2.69805	0.00697479	0.423574
ENSMUSG00000020902	Ntn1	718.924	1.52654	0.565731	2.69835	0.00696844	0.423574
ENSMUSG00000032446	Eomes	17.4859	1.59782	0.592439	2.69702	0.00699636	0.423574
ENSMUSG00000037922	Bank1	16.3961	1.8407	0.681316	2.70168	0.00689911	0.423574
ENSMUSG00000038372	Gmds	922.592	0.860692	0.318955	2.69848	0.00696574	0.423574
ENSMUSG00000042485	Mustn1	362.605	-1.63895	0.607144	-2.69944	0.00694566	0.423574
ENSMUSG00000038690	Atp5j2	6363.91	1.08068	0.401088	2.69437	0.00705219	0.423935
ENSMUSG00000074457	S100a16	7661.79	1.34378	0.498679	2.69469	0.0070455	0.423935
ENSMUSG00000084260	Gm12844	12.3476	0.962183	0.357239	2.69339	0.00707304	0.423935
ENSMUSG00000006587	Snai3	24.3724	-1.91739	0.712328	-2.69173	0.00710832	0.424416
ENSMUSG00000019837	Gtf3c6	1379.57	0.581622	0.216241	2.68969	0.00715188	0.424416
ENSMUSG00000090862	Rps13	16159.9	1.02091	0.379417	2.69074	0.00712941	0.424416
ENSMUSG00000028841	Cnksr1	313.176	-1.92733	0.716946	-2.68825	0.00718271	0.424843
ENSMUSG00000025478	Dpysl4	10.9326	-1.94296	0.723531	-2.68538	0.00724472	0.427106
ENSMUSG00000026548	Slamf9	103.982	1.4591	0.543909	2.68262	0.00730486	0.429244
ENSMUSG00000027274	Mkks	1058.4	0.852368	0.318218	2.67857	0.00739376	0.433053
ENSMUSG00000007033	Hspa1l	61.8915	-1.73084	0.647939	-2.67131	0.00755568	0.435233
ENSMUSG00000024940	Ltbp3	8455.49	0.72171	0.269987	2.67313	0.00751479	0.435233
ENSMUSG00000043801	Oaz1-ps	104.797	0.966252	0.361439	2.67335	0.00750984	0.435233
ENSMUSG00000060183	Cxcl11	28.3476	-1.93731	0.725477	-2.67039	0.00757622	0.435233
ENSMUSG00000096934	Gm26658	44.9854	-1.4117	0.527902	-2.67417	0.00749149	0.435233
ENSMUSG00000108723	Gm44837	62.9336	-1.1088	0.415075	-2.67132	0.0075554	0.435233
ENSMUSG00000020932	Gfap	190.147	-1.77842	0.666579	-2.66799	0.00763075	0.43697
ENSMUSG00000005800	Mmp8	91.5006	-1.59106	0.601863	-2.64356	0.00820403	0.437507
ENSMUSG00000005802	Slc30a4	2122.61	1.20156	0.451515	2.66116	0.00778709	0.437507
ENSMUSG00000006435	Neurl1a	152.738	-1.62399	0.612217	-2.65263	0.00798666	0.437507
ENSMUSG00000007805	Twist2	409.055	1.79407	0.679083	2.6419	0.00824414	0.437507
ENSMUSG00000008496	Pou2f2	81.3997	1.56491	0.592484	2.64128	0.00825945	0.437507
ENSMUSG00000015854	Cd5l	814.583	1.9582	0.744947	2.62865	0.00857256	0.437507
ENSMUSG00000016128	Stard13	1705.51	-0.775174	0.291805	-2.65648	0.00789619	0.437507
ENSMUSG00000020949	Fkbp3	2224.62	1.03455	0.389049	2.65918	0.00783315	0.437507
ENSMUSG00000021373	Cap2	239.249	-1.84319	0.70175	-2.62656	0.0086252	0.437507
ENSMUSG00000022151	Ttc33	596.698	0.641831	0.241691	2.65559	0.00791697	0.437507
ENSMUSG00000023484	Prph	9.04757	-1.35005	0.509376	-2.6504	0.00803968	0.437507
ENSMUSG00000024397	Aif1	274.182	1.67603	0.62966	2.66181	0.00777223	0.437507
ENSMUSG00000024900	Cpt1a	4257.28	0.649942	0.245223	2.65041	0.00803931	0.437507
ENSMUSG00000025172	Ankrd2	368.933	-1.78616	0.679622	-2.62817	0.00858459	0.437507
ENSMUSG00000025357	Dgka	1617.52	-1.08745	0.41159	-2.64207	0.00824022	0.437507
ENSMUSG00000028295	Smim8	428.135	0.759128	0.287515	2.64031	0.00828308	0.437507
ENSMUSG00000028642	Tmem269	23.3751	-1.41485	0.53397	-2.64968	0.00805673	0.437507
ENSMUSG00000029373	Pf4	413.899	1.5167	0.56898	2.66565	0.00768392	0.437507
ENSMUSG00000030109	Slc6a12	42.4908	-1.83596	0.695767	-2.63875	0.00832126	0.437507
ENSMUSG00000031373	Car5b	1340.78	-1.28632	0.487779	-2.63708	0.00836219	0.437507
ENSMUSG00000034997	Htr2a	45.0143	1.88254	0.713474	2.63855	0.00832604	0.437507
ENSMUSG00000037031	Tspan15	978.801	-1.17593	0.446245	-2.63517	0.00840941	0.437507
ENSMUSG00000037816	Fbxw17	706.431	-0.491725	0.187316	-2.62511	0.00866206	0.437507
ENSMUSG00000038132	Rbm24	94.8429	-1.93983	0.738855	-2.62545	0.00865339	0.437507
ENSMUSG00000038291	Snx25	2841.5	1.37948	0.523615	2.63453	0.00842545	0.437507
ENSMUSG00000039145	Camk1d	250.606	1.5107	0.570923	2.64607	0.00814325	0.437507
ENSMUSG00000039760	Il22ra2	47.4026	-2.01918	0.767592	-2.63053	0.00852512	0.437507
ENSMUSG00000041096	Tspyl2	1957.1	-0.794175	0.300684	-2.64123	0.00826059	0.437507
ENSMUSG00000047641	Krt87	39.0626	-1.85571	0.699585	-2.65258	0.00798783	0.437507
ENSMUSG00000049751	Rpl36al	3460.86	1.0897	0.409585	2.6605	0.00780236	0.437507
ENSMUSG00000049960	Mrps16	1347.34	0.900635	0.342563	2.62911	0.00856086	0.437507
ENSMUSG00000052819	Best2	9.66453	-1.91344	0.722284	-2.64915	0.00806934	0.437507
ENSMUSG00000055963	Triqk	92.5342	1.26636	0.477604	2.65149	0.00801378	0.437507
ENSMUSG00000060044	Tmem26	144.93	1.59462	0.604646	2.63728	0.00835739	0.437507
ENSMUSG00000068206	Pick1	2222.43	-1.09558	0.415211	-2.6386	0.00832483	0.437507
ENSMUSG00000070577	Gm572	9.15987	-1.94471	0.740719	-2.62543	0.00865384	0.437507
ENSMUSG00000078630	Tomt	12.9849	-1.051	0.39441	-2.66473	0.00770508	0.437507
ENSMUSG00000087692	Gm11940	30.4779	-1.96788	0.742383	-2.65076	0.00803109	0.437507
ENSMUSG00000100980	Gm29100	15.2378	1.82684	0.692139	2.63942	0.00830492	0.437507
ENSMUSG00000101059	Gm4017	12.5007	-0.892042	0.339296	-2.6291	0.00856109	0.437507
ENSMUSG00000105904	Mir24-1	101.42	-1.29821	0.493386	-2.63122	0.00850777	0.437507
ENSMUSG00000108231	Gm4045	28.4475	1.21206	0.460313	2.63313	0.00846028	0.437507
ENSMUSG00000032519	Slc25a38	999.605	-0.617651	0.23549	-2.62284	0.00872008	0.439204
ENSMUSG00000037990	Sh3rf3	35.0596	1.77411	0.676872	2.62105	0.008766	0.440283
ENSMUSG00000028411	Aptx	776.95	0.525777	0.200697	2.61975	0.00879933	0.440538
ENSMUSG00000070880	Gad1	15.4402	-1.87137	0.71455	-2.61895	0.00882006	0.440538
ENSMUSG00000024181	Mrpl28	2257.6	0.999201	0.382117	2.61491	0.00892508	0.440884
ENSMUSG00000040699	Limd2	917.749	1.13666	0.434614	2.61534	0.00891378	0.440884
ENSMUSG00000044715	Gskip	824.612	0.527104	0.201519	2.61565	0.00890572	0.440884
ENSMUSG00000097103	Gm2885	54.8561	-1.00843	0.385556	-2.61551	0.00890939	0.440884
ENSMUSG00000085761	4930455G09Rik	122.887	1.38363	0.529632	2.61243	0.00899	0.442875
ENSMUSG00000037361	Sf3b6	2821.98	0.945561	0.362099	2.61133	0.00901901	0.44309
ENSMUSG00000060636	Rpl35a	13979.7	1.10198	0.422192	2.61013	0.00905067	0.443434
ENSMUSG00000004070	Hmox2	1967.46	0.593357	0.22743	2.60897	0.00908162	0.443741
ENSMUSG00000005161	Prdx2	12142.9	0.899277	0.348349	2.58154	0.00983601	0.445601
ENSMUSG00000010797	Wnt2	21.5407	1.71972	0.662728	2.59491	0.00946156	0.445601
ENSMUSG00000014668	Chfr	1611.13	-0.547703	0.211131	-2.59414	0.00948285	0.445601
ENSMUSG00000020056	Washc3	1002.99	0.723125	0.280006	2.58253	0.00980775	0.445601
ENSMUSG00000022370	Mrpl13	2347.37	1.00903	0.391162	2.57958	0.00989215	0.445601
ENSMUSG00000023868	Pde10a	750.63	-1.22554	0.474299	-2.5839	0.00976891	0.445601
ENSMUSG00000024420	Zfp521	349.747	1.42191	0.545627	2.60602	0.00916024	0.445601
ENSMUSG00000025102	3110040N11Rik	444.225	0.779433	0.301824	2.58241	0.0098112	0.445601
ENSMUSG00000026032	Ndufb3	2082.41	0.921063	0.356891	2.5808	0.00985728	0.445601
ENSMUSG00000027861	Casq2	138.701	-1.40771	0.541439	-2.59994	0.00932389	0.445601
ENSMUSG00000028373	Astn2	62.7589	-1.71968	0.666614	-2.57972	0.00988805	0.445601
ENSMUSG00000031673	Cdh11	997.71	1.69054	0.655682	2.57829	0.00992895	0.445601
ENSMUSG00000032014	Oaf	1827.79	1.34866	0.518541	2.60087	0.00929879	0.445601
ENSMUSG00000032112	Trappc4	1854.93	0.879976	0.34066	2.58315	0.00979015	0.445601
ENSMUSG00000034768	Asb16	73.5195	-1.77667	0.689892	-2.57528	0.0100158	0.445601
ENSMUSG00000036334	Igsf10	617.086	1.50233	0.58372	2.57371	0.0100614	0.445601
ENSMUSG00000040767	Snrnp25	732.52	1.012	0.393126	2.57423	0.0100462	0.445601
ENSMUSG00000041035	Gm17018	585.699	0.858374	0.332514	2.58147	0.00983809	0.445601
ENSMUSG00000041037	Irgq	1824.98	0.522132	0.20273	2.57551	0.0100092	0.445601
ENSMUSG00000041343	Ankrd42	91.3067	0.800131	0.309693	2.58363	0.00977672	0.445601
ENSMUSG00000050299	Gm9843	154.122	1.2016	0.462671	2.59709	0.0094016	0.445601
ENSMUSG00000054604	Cggbp1	2771.93	0.569172	0.219524	2.59276	0.00952096	0.445601
ENSMUSG00000058975	Kcnc1	57.361	-1.8857	0.729329	-2.58552	0.00972322	0.445601
ENSMUSG00000063953	Amd2	9.27019	1.25328	0.481734	2.60161	0.00927882	0.445601
ENSMUSG00000066149	Cdc26	883.095	0.608039	0.236059	2.57579	0.0100012	0.445601
ENSMUSG00000066902	Rps23-ps2	23.0618	1.05456	0.405031	2.60366	0.00922331	0.445601
ENSMUSG00000075511	1700001L05Rik	30.4123	0.926071	0.357325	2.59167	0.00955106	0.445601
ENSMUSG00000077212	Snord69	15.5316	-1.35449	0.525489	-2.57758	0.00994957	0.445601
ENSMUSG00000083695	Rnf138rt1	16.7944	1.93441	0.745131	2.59607	0.00942982	0.445601
ENSMUSG00000084792	1700056N10Rik	17.4381	-1.27012	0.493224	-2.57514	0.01002	0.445601
ENSMUSG00000085395	Gm13056	7.62961	1.60742	0.61882	2.59756	0.00938892	0.445601
ENSMUSG00000087327	Gm15884	13.6023	-1.49098	0.575972	-2.58863	0.00963584	0.445601
ENSMUSG00000091625	Lsm5	621.483	1.06263	0.412167	2.57816	0.00993288	0.445601
ENSMUSG00000095385	D630033O11Rik	14.62	1.73808	0.668047	2.60174	0.00927525	0.445601
ENSMUSG00000103144	Pcdhga1	87.8732	-1.39219	0.539547	-2.58029	0.00987174	0.445601
ENSMUSG00000103409	Lsmem2	36.2072	-1.66622	0.646771	-2.57621	0.00998897	0.445601
ENSMUSG00000105944	Gm5075	10.8255	1.17052	0.450019	2.60104	0.00929407	0.445601
ENSMUSG00000110630	K230015D01Rik	55.3344	0.963289	0.370745	2.59825	0.00936992	0.445601
ENSMUSG00000024664	Fads3	1076.23	-1.07821	0.419139	-2.57243	0.0100987	0.446156
ENSMUSG00000047976	Kcna1	61.1077	-1.89733	0.738117	-2.5705	0.0101552	0.44755
ENSMUSG00000052248	Zeb2os	127.147	0.78356	0.305024	2.56885	0.0102038	0.448593
ENSMUSG00000001383	Zmat2	2596.4	0.663177	0.259179	2.55876	0.0105046	0.44867
ENSMUSG00000006262	Mob1b	2048.65	0.979157	0.385882	2.53745	0.0111662	0.44867
ENSMUSG00000007603	Dus3l	1801.46	-0.522482	0.204017	-2.56098	0.0104378	0.44867
ENSMUSG00000009079	Ewsr1	12563.3	-0.534366	0.211346	-2.5284	0.0114584	0.44867
ENSMUSG00000010406	Mrpl52	2581.4	0.933315	0.365639	2.55256	0.0106934	0.44867
ENSMUSG00000019194	Scn1b	14152.5	1.48178	0.583731	2.53847	0.011134	0.44867
ENSMUSG00000020354	Sgcd	323.09	1.05527	0.418063	2.52418	0.0115968	0.44867
ENSMUSG00000022449	Adamts20	665.916	-1.15739	0.452106	-2.56001	0.010467	0.44867
ENSMUSG00000022982	Sod1	10799.8	0.861486	0.341952	2.51932	0.0117582	0.44867
ENSMUSG00000023094	Msrb2	361.713	1.02397	0.401527	2.55019	0.0107663	0.44867
ENSMUSG00000024248	Cox7a2l	7231.98	0.903859	0.354012	2.55319	0.0106742	0.44867
ENSMUSG00000024781	Lipa	8133.01	1.11031	0.436669	2.54268	0.0110007	0.44867
ENSMUSG00000026208	Des	6654.04	-1.80619	0.70953	-2.54561	0.0109086	0.44867
ENSMUSG00000026258	3110079O15Rik	20.4777	-1.88079	0.73309	-2.56557	0.0103007	0.44867
ENSMUSG00000026304	Rab17	604.649	1.69206	0.664414	2.54669	0.010875	0.44867
ENSMUSG00000026424	Gpr37l1	41.6392	-1.72861	0.678627	-2.54721	0.0108587	0.44867
ENSMUSG00000026585	Kifap3	1320.49	0.605821	0.237757	2.54807	0.010832	0.44867
ENSMUSG00000026890	Lhx6	95.5349	1.54904	0.605435	2.55856	0.0105107	0.44867
ENSMUSG00000028359	Orm3	10.9439	-1.8943	0.747181	-2.53527	0.0112362	0.44867
ENSMUSG00000028419	Chmp5	2467.4	0.592125	0.233423	2.53671	0.0111901	0.44867
ENSMUSG00000029427	Zcchc8	1491.27	-0.50921	0.198907	-2.56004	0.010466	0.44867
ENSMUSG00000029672	Fam3c	1659.74	0.934618	0.364994	2.56064	0.0104479	0.44867
ENSMUSG00000031364	Grpr	623.622	1.86152	0.734112	2.53574	0.0112209	0.44867
ENSMUSG00000031590	Frg1	1315.54	0.721127	0.286009	2.52134	0.0116908	0.44867
ENSMUSG00000031791	Tmem38a	1183.4	-1.35513	0.535217	-2.53192	0.0113439	0.44867
ENSMUSG00000032518	Rpsa	61469.1	0.973341	0.386313	2.51957	0.01175	0.44867
ENSMUSG00000032648	Pygm	3473.4	-1.85549	0.730304	-2.54071	0.0110626	0.44867
ENSMUSG00000033987	Dnah17	13.0204	-1.18771	0.466468	-2.54618	0.0108909	0.44867
ENSMUSG00000034892	Rps29	23179.3	1.00784	0.396165	2.544	0.010959	0.44867
ENSMUSG00000035242	Oaz1	11856.5	0.847507	0.336191	2.52091	0.0117052	0.44867
ENSMUSG00000036168	Ccdc38	9.13239	-1.60964	0.633992	-2.53889	0.0111204	0.44867
ENSMUSG00000039376	Synpo2l	153.298	-1.69758	0.670636	-2.5313	0.0113639	0.44867
ENSMUSG00000039577	Nphp4	134.313	-0.997861	0.396203	-2.51856	0.0117836	0.44867
ENSMUSG00000040824	Snrpd2	2881.98	0.921158	0.360914	2.5523	0.0107016	0.44867
ENSMUSG00000042043	Tbca	2436.84	0.880154	0.347754	2.53097	0.0113749	0.44867
ENSMUSG00000042258	Isl1	24.8692	-1.87972	0.744771	-2.52389	0.0116065	0.44867
ENSMUSG00000042529	Kcnj12	99.7662	-1.80279	0.714618	-2.52274	0.0116446	0.44867
ENSMUSG00000043259	Fam13c	208.477	1.34298	0.529127	2.53811	0.0111454	0.44867
ENSMUSG00000046814	Gchfr	25.8113	1.5624	0.614782	2.54139	0.0110413	0.44867
ENSMUSG00000047676	Rpsa-ps10	127.638	0.939959	0.366174	2.56698	0.010259	0.44867
ENSMUSG00000049907	Rasl11b	201.068	1.27856	0.503029	2.54171	0.0110311	0.44867
ENSMUSG00000050092	Sprr2b	26.3056	-1.93681	0.75725	-2.55769	0.0105371	0.44867
ENSMUSG00000053279	Aldh1a1	341.273	-1.63599	0.645503	-2.53444	0.0112628	0.44867
ENSMUSG00000055027	Smyd1	274.742	-1.81436	0.720324	-2.51881	0.0117751	0.44867
ENSMUSG00000058571	Gpc6	348.986	1.53035	0.602227	2.54115	0.0110488	0.44867
ENSMUSG00000061111	Fam195b	4410.14	1.04872	0.415353	2.5249	0.0115732	0.44867
ENSMUSG00000061371	Zfp873	115.815	0.863981	0.342151	2.52515	0.011565	0.44867
ENSMUSG00000069972	Rps13-ps2	33.5504	1.21826	0.475622	2.56141	0.0104248	0.44867
ENSMUSG00000071669	Snx29	273.233	1.07441	0.424965	2.52822	0.0114643	0.44867
ENSMUSG00000075122	Cd80	64.0773	1.30138	0.508252	2.56051	0.0104519	0.44867
ENSMUSG00000078427	Sarnp	1300.57	0.756051	0.299252	2.52647	0.0115215	0.44867
ENSMUSG00000087095	Emx2os	44.1053	1.82177	0.717403	2.53939	0.0111045	0.44867
ENSMUSG00000087516	Tbx3os1	43.6797	1.78945	0.700274	2.55535	0.010608	0.44867
ENSMUSG00000091890	A830073O21Rik	14.3637	-1.38659	0.543374	-2.55181	0.0107166	0.44867
ENSMUSG00000092021	Gbp11	55.8952	-1.57165	0.615224	-2.5546	0.010631	0.44867
ENSMUSG00000098447	Gm27184	14.7999	-1.02774	0.405183	-2.53648	0.0111972	0.44867
ENSMUSG00000098760	Gm27247	12.9008	-1.81355	0.719413	-2.52087	0.0117065	0.44867
ENSMUSG00000100147	1700047M11Rik	27.0581	-1.88803	0.740077	-2.55113	0.0107375	0.44867
ENSMUSG00000100648	Gm28659	45.2278	-1.71247	0.678769	-2.52291	0.0116389	0.44867
ENSMUSG00000104161	Gm20089	11.6225	-1.59083	0.624377	-2.54787	0.0108383	0.44867
ENSMUSG00000108366	Gm5586	22.2446	1.47488	0.585735	2.518	0.0118025	0.44867
ENSMUSG00000110540	Gm45743	20.9481	-1.28624	0.507775	-2.53309	0.0113063	0.44867
ENSMUSG00000110841	RP23-269H21.1	1515.65	1.14938	0.450318	2.55237	0.0106992	0.44867
ENSMUSG00000111577	RP23-92N3.2	23.6384	1.64051	0.650133	2.52334	0.0116245	0.44867
ENSMUSG00000057337	Chst3	55.7391	-1.37327	0.545892	-2.51564	0.0118816	0.450725
ENSMUSG00000035245	Eogt	3824.25	-0.913373	0.363306	-2.51406	0.0119351	0.451798
ENSMUSG00000021798	Ldb3	1081.98	-1.83369	0.729849	-2.51243	0.0119904	0.452941
ENSMUSG00000029761	Cald1	3441.22	1.56572	0.623529	2.51106	0.012037	0.453281
ENSMUSG00000030727	Rabep2	1486.1	-0.718934	0.28635	-2.51068	0.0120498	0.453281
ENSMUSG00000023036	Pcdhgc4	30.068	1.09015	0.435168	2.50513	0.0122408	0.453817
ENSMUSG00000026991	Pkp4	2977.14	1.20059	0.479168	2.50557	0.0122253	0.453817
ENSMUSG00000031134	Rbmx	2074.01	-0.601612	0.240022	-2.50648	0.0121939	0.453817
ENSMUSG00000045690	Wdr89	257.533	0.970787	0.387468	2.50546	0.0122292	0.453817
ENSMUSG00000085667	Gm12992	118.33	-0.771941	0.307795	-2.50797	0.0121427	0.453817
ENSMUSG00000096959	4930509G22Rik	30.0316	-0.836765	0.333963	-2.50556	0.0122256	0.453817
ENSMUSG00000109975	Gm19196	82.2942	1.15272	0.459598	2.5081	0.0121382	0.453817
ENSMUSG00000025508	Rplp2	28517.2	1.06881	0.426978	2.50319	0.012308	0.455372
ENSMUSG00000021113	Snapc1	532.333	0.497492	0.199093	2.49879	0.0124617	0.456363
ENSMUSG00000025165	Sectm1a	209.142	-1.73916	0.695858	-2.4993	0.0124437	0.456363
ENSMUSG00000035757	Selenoo	1265.66	-0.367504	0.146952	-2.50085	0.0123895	0.456363
ENSMUSG00000038274	Fau	22151.9	0.975857	0.390531	2.49879	0.0124617	0.456363
ENSMUSG00000064065	Ipcef1	29.0999	1.38784	0.555275	2.49937	0.0124415	0.456363
ENSMUSG00000061411	Nol4l	1279.88	1.06932	0.4281	2.49783	0.0124958	0.45668
ENSMUSG00000026489	Coq8a	1894.56	-1.11369	0.446028	-2.49691	0.0125279	0.456927
ENSMUSG00000054051	Ercc6	867.627	-0.796223	0.319404	-2.49284	0.0126727	0.460358
ENSMUSG00000066892	Fbxl12	752.143	-0.730786	0.293156	-2.49282	0.0126732	0.460358
ENSMUSG00000035505	Cox18	348.728	-0.486684	0.195566	-2.48859	0.0128249	0.464929
ENSMUSG00000021768	Dusp13	107.681	-1.71692	0.691923	-2.48137	0.0130879	0.471735
ENSMUSG00000021868	Ppif	1059.38	-0.699318	0.281754	-2.48202	0.0130641	0.471735
ENSMUSG00000090273	Prr22	40.3881	-0.934263	0.376525	-2.48127	0.0130913	0.471735
ENSMUSG00000038628	Polr3k	1126.78	0.541344	0.218296	2.47986	0.0131433	0.472659
ENSMUSG00000038352	Arl5c	92.0802	1.07435	0.433791	2.47665	0.0132622	0.475982
ENSMUSG00000036275	9530068E07Rik	9218.41	0.75123	0.303622	2.47423	0.0133524	0.476475
ENSMUSG00000092600	Gm20442	45.9166	1.89709	0.766415	2.47528	0.0133132	0.476475
ENSMUSG00000097471	5830432E09Rik	52.0407	1.0066	0.406846	2.47415	0.0133554	0.476475
ENSMUSG00000110275	Gm5905	73.7988	1.04008	0.420509	2.47339	0.0133838	0.476544
ENSMUSG00000060036	Rpl3	32661.9	0.643831	0.260409	2.47238	0.0134215	0.476941
ENSMUSG00000015085	Entpd2	408.066	-1.41556	0.573988	-2.46619	0.013656	0.477213
ENSMUSG00000015804	Med28	2392.02	0.858337	0.349322	2.45715	0.0140044	0.477213
ENSMUSG00000019577	Pdk4	1212.37	-1.64338	0.668642	-2.45778	0.0139797	0.477213
ENSMUSG00000020722	Cacng1	202.039	-1.76753	0.71987	-2.45534	0.014075	0.477213
ENSMUSG00000021464	Ror2	183.233	1.60347	0.653151	2.45497	0.0140897	0.477213
ENSMUSG00000021606	Ndufs6	2324.55	0.971095	0.394456	2.46186	0.0138218	0.477213
ENSMUSG00000026343	Gpr39	36.9724	1.55478	0.629618	2.46941	0.0135337	0.477213
ENSMUSG00000028394	Pole3	1751.07	0.605951	0.246199	2.46123	0.0138463	0.477213
ENSMUSG00000028673	Fuca1	7671.93	0.791292	0.321588	2.46057	0.0138715	0.477213
ENSMUSG00000030209	Grin2b	27.9677	1.87758	0.761772	2.46475	0.0137108	0.477213
ENSMUSG00000030708	Dnajb13	58.9599	-1.54668	0.626937	-2.46705	0.0136233	0.477213
ENSMUSG00000030780	BC017158	1434.76	-0.591133	0.23997	-2.46336	0.0137641	0.477213
ENSMUSG00000031962	Cdh15	46.443	-1.84189	0.746219	-2.4683	0.0135758	0.477213
ENSMUSG00000036295	Lrrn3	159.09	1.37595	0.557716	2.46712	0.0136204	0.477213
ENSMUSG00000038201	Kcna7	50.6306	-1.883	0.764565	-2.46284	0.0137843	0.477213
ENSMUSG00000038717	Atp5l	4348.69	1.00747	0.409504	2.46021	0.0138856	0.477213
ENSMUSG00000040771	Oard1	1038.44	0.661909	0.269214	2.45867	0.0139453	0.477213
ENSMUSG00000044145	1810024B03Rik	108.567	1.05036	0.42771	2.45578	0.0140581	0.477213
ENSMUSG00000047379	B4gat1	1347.8	0.796063	0.322452	2.46878	0.0135575	0.477213
ENSMUSG00000063234	Gpr84	23.174	1.69722	0.687422	2.46897	0.0135503	0.477213
ENSMUSG00000067787	Blcap	1685.02	0.627194	0.25508	2.45882	0.0139396	0.477213
ENSMUSG00000085531	Slc36a3os	9.55445	1.43151	0.583125	2.45489	0.0140927	0.477213
ENSMUSG00000090733	Rps27	21842.8	1.09502	0.443501	2.46903	0.0135482	0.477213
ENSMUSG00000098708	Gm27252	12.3476	-1.79089	0.728947	-2.45682	0.0140174	0.477213
ENSMUSG00000108046	Gm43924	7.65459	-1.26553	0.514249	-2.46094	0.0138575	0.477213
ENSMUSG00000014633	Cmc2	520.936	0.897429	0.366028	2.4518	0.0142143	0.477726
ENSMUSG00000028270	Gbp2	1547.04	-1.43618	0.586092	-2.45043	0.0142687	0.477726
ENSMUSG00000028798	Eif3i	5428.8	0.687827	0.280644	2.45089	0.0142504	0.477726
ENSMUSG00000030674	Qprt	22.2758	1.32783	0.541525	2.45201	0.0142059	0.477726
ENSMUSG00000037362	Nov	487.299	1.50824	0.615662	2.44979	0.0142938	0.477726
ENSMUSG00000090101	Snhg9	37.5772	1.46639	0.598442	2.45035	0.0142719	0.477726
ENSMUSG00000105366	Gm43719	40.6943	1.75232	0.715003	2.45079	0.0142542	0.477726
ENSMUSG00000074305	Peak1	1716.09	1.13511	0.463673	2.44807	0.0143622	0.479123
ENSMUSG00000078974	Sec61g	2258.37	0.91233	0.372779	2.44738	0.0143901	0.479162
ENSMUSG00000028478	Clta	6801.8	0.595194	0.243576	2.44357	0.0145429	0.482466
ENSMUSG00000079012	Serpina3m	132.802	-1.63183	0.667703	-2.44394	0.0145279	0.482466
ENSMUSG00000027339	Rassf2	2922.98	1.05659	0.433021	2.44004	0.0146855	0.483726
ENSMUSG00000031554	Adam5	8.46557	1.51794	0.62179	2.44124	0.0146367	0.483726
ENSMUSG00000038453	Srcin1	237.948	-1.63505	0.670283	-2.43934	0.0147141	0.483726
ENSMUSG00000041261	Car8	628.692	1.76389	0.723241	2.43886	0.0147335	0.483726
ENSMUSG00000044461	Shisa2	226.426	-1.46186	0.599456	-2.43865	0.0147423	0.483726
ENSMUSG00000050608	Minos1	3818.61	1.02803	0.421243	2.44046	0.0146685	0.483726
ENSMUSG00000003623	Crot	2713.55	0.939433	0.388513	2.41803	0.015605	0.484812
ENSMUSG00000006457	Actn3	3550.44	-1.81534	0.745668	-2.43451	0.0149118	0.484812
ENSMUSG00000017493	Igfbp4	12120.9	1.27551	0.525732	2.42617	0.0152592	0.484812
ENSMUSG00000019975	Ikbip	1306.48	0.792292	0.326167	2.4291	0.0151364	0.484812
ENSMUSG00000020303	Stc2	196.393	-1.44418	0.596035	-2.42299	0.0153935	0.484812
ENSMUSG00000021807	2700060E02Rik	4933.16	0.834	0.343407	2.42861	0.0151569	0.484812
ENSMUSG00000022799	Arhgap31	8446.23	0.933884	0.386044	2.41911	0.0155584	0.484812
ENSMUSG00000023153	Tmem52	95.3796	-1.79761	0.73939	-2.43121	0.0150485	0.484812
ENSMUSG00000026827	Gpd2	2508.6	0.828462	0.340999	2.42951	0.0151191	0.484812
ENSMUSG00000027204	Fbn1	3506.04	1.31568	0.542083	2.42709	0.0152205	0.484812
ENSMUSG00000027673	Ndufb5	4229.19	0.877252	0.361958	2.42363	0.0153663	0.484812
ENSMUSG00000029436	Mmp17	402.402	-1.5081	0.621792	-2.4254	0.0152913	0.484812
ENSMUSG00000029510	Gpc2	32.3385	-1.59894	0.656227	-2.43656	0.0148276	0.484812
ENSMUSG00000030621	Me3	129.663	-1.40709	0.578083	-2.43406	0.0149306	0.484812
ENSMUSG00000031429	Psmd10	1105.62	0.830037	0.341978	2.42717	0.0152173	0.484812
ENSMUSG00000034777	Vax2	34.5587	1.70563	0.701298	2.4321	0.0150115	0.484812
ENSMUSG00000035373	Ccl7	367.965	1.49704	0.615919	2.43058	0.0150748	0.484812
ENSMUSG00000037020	Wdr62	651.982	-0.632136	0.260229	-2.42915	0.0151341	0.484812
ENSMUSG00000037379	Spon2	127.014	1.63591	0.675223	2.42277	0.0154025	0.484812
ENSMUSG00000037617	Spag1	207.708	-1.10022	0.454426	-2.42113	0.0154724	0.484812
ENSMUSG00000039783	Kmo	28.7063	1.60183	0.662452	2.41803	0.0156047	0.484812
ENSMUSG00000040740	Slc25a34	1380.95	1.57649	0.651309	2.42049	0.0154995	0.484812
ENSMUSG00000045287	Rtn4rl1	150.163	1.16492	0.480883	2.42247	0.0154155	0.484812
ENSMUSG00000053329	D10Jhu81e	2241.44	0.783265	0.323947	2.41788	0.0156113	0.484812
ENSMUSG00000061462	Obscn	1798.69	-1.75713	0.724485	-2.42535	0.0152934	0.484812
ENSMUSG00000063457	Rps15	35620.9	0.949331	0.391929	2.4222	0.0154268	0.484812
ENSMUSG00000078486	Perm1	107.202	-1.6846	0.696437	-2.41889	0.015568	0.484812
ENSMUSG00000079435	Rpl36a	11993.3	1.01529	0.417513	2.43177	0.0150254	0.484812
ENSMUSG00000084314	Rps15a-ps3	9.99536	1.23127	0.507797	2.42473	0.0153197	0.484812
ENSMUSG00000097882	0610038B21Rik	28.9648	1.00157	0.411918	2.43147	0.0150376	0.484812
ENSMUSG00000107997	Gm44243	38.1786	-1.20817	0.496224	-2.43472	0.0149033	0.484812
ENSMUSG00000023078	Cxcl13	600.262	-1.79093	0.741688	-2.41467	0.0157493	0.484913
ENSMUSG00000026825	Dnm1	1965.1	1.40254	0.580737	2.41511	0.0157304	0.484913
ENSMUSG00000032531	Amotl2	2029.46	-0.783958	0.324579	-2.41531	0.015722	0.484913
ENSMUSG00000034656	Cacna1a	279.196	1.28522	0.532211	2.41487	0.0157409	0.484913
ENSMUSG00000087269	D330023K18Rik	76.627	0.689678	0.285593	2.4149	0.0157396	0.484913
ENSMUSG00000005951	Shpk	591.281	-0.746652	0.309708	-2.41083	0.0159163	0.485069
ENSMUSG00000020340	Cyfip2	1127.13	-1.38025	0.572021	-2.41293	0.0158248	0.485069
ENSMUSG00000025370	Cdh9	22.8766	-1.7252	0.715207	-2.41217	0.0158581	0.485069
ENSMUSG00000028696	Ipp	312.335	0.705251	0.292489	2.4112	0.0159001	0.485069
ENSMUSG00000067288	Rps28	13834	0.993469	0.412078	2.41087	0.0159144	0.485069
ENSMUSG00000086340	1810059C17Rik	7.61843	-1.07284	0.444812	-2.4119	0.0158695	0.485069
ENSMUSG00000053219	Raet1e	87.3519	1.34826	0.559783	2.40854	0.0160165	0.487297
ENSMUSG00000017721	Pigt	4055.19	0.684393	0.28436	2.40678	0.0160937	0.487324
ENSMUSG00000064125	Prr36	80.582	1.10517	0.459327	2.40606	0.0161258	0.487324
ENSMUSG00000087454	Gm13174	31.8191	1.84212	0.765103	2.40767	0.0160546	0.487324
ENSMUSG00000107502	Gm44065	29.041	-1.11695	0.464145	-2.40648	0.0161071	0.487324
ENSMUSG00000002274	Metrn	15401.2	1.27189	0.529099	2.40388	0.016222	0.48791
ENSMUSG00000020282	Rhbdf1	4836.85	-0.614403	0.2556	-2.40377	0.016227	0.48791
ENSMUSG00000031613	Hpgd	245.591	-1.56364	0.650549	-2.40357	0.0162358	0.48791
ENSMUSG00000036315	Znrd1	871.065	0.81755	0.340197	2.40317	0.0162537	0.48791
ENSMUSG00000049515	Espnl	43.7627	-1.54558	0.643791	-2.40074	0.0163619	0.489524
ENSMUSG00000050840	Cdh20	47.3188	1.83473	0.764096	2.40118	0.0163425	0.489524
ENSMUSG00000028796	Phc2	12958.6	0.967856	0.403669	2.39765	0.0165007	0.491543
ENSMUSG00000047591	Mafa	34.3667	-1.28303	0.535197	-2.3973	0.0165166	0.491543
ENSMUSG00000055360	Prl2c5	1103.07	-1.83988	0.76764	-2.3968	0.0165388	0.491543
ENSMUSG00000110357	A030001D20Rik	84.0297	0.948532	0.395621	2.39758	0.0165039	0.491543
ENSMUSG00000000791	Il12rb1	192.385	-1.40339	0.586705	-2.39199	0.0167575	0.494667
ENSMUSG00000019235	Rps6kl1	17.7613	1.51439	0.632719	2.39346	0.0166903	0.494667
ENSMUSG00000025381	Cnpy2	3199.76	0.871088	0.364706	2.38846	0.016919	0.494667
ENSMUSG00000028684	Urod	1898.79	0.636347	0.266359	2.38905	0.0168918	0.494667
ENSMUSG00000041124	Msantd4	1172.99	0.563439	0.235891	2.38856	0.0169144	0.494667
ENSMUSG00000043939	A530064D06Rik	31.2623	1.54466	0.645836	2.39172	0.0167695	0.494667
ENSMUSG00000045322	Tlr9	49.8363	1.48863	0.623009	2.38941	0.0168753	0.494667
ENSMUSG00000049686	Orai1	1670.86	0.871514	0.364776	2.38917	0.0168864	0.494667
ENSMUSG00000057766	Ankrd29	95.5364	-1.35468	0.566903	-2.38962	0.016866	0.494667
ENSMUSG00000097479	Gm26582	10.6988	-0.98521	0.412029	-2.39112	0.0167972	0.494667
ENSMUSG00000001027	Scn4a	270.378	-1.77982	0.752458	-2.36534	0.0180136	0.495174
ENSMUSG00000004610	Etfb	505.954	1.28051	0.540208	2.37041	0.0177684	0.495174
ENSMUSG00000006642	Tcf23	7.7908	-1.75894	0.739726	-2.37783	0.017415	0.495174
ENSMUSG00000020121	Srgap1	966.876	-1.21062	0.508294	-2.38174	0.0172311	0.495174
ENSMUSG00000022330	Osr2	148.436	1.60286	0.67687	2.36805	0.0178822	0.495174
ENSMUSG00000024049	Myom1	1406.99	-1.66484	0.700102	-2.378	0.0174068	0.495174
ENSMUSG00000024830	Rps6kb2	1442.89	-0.659641	0.277234	-2.37937	0.0173423	0.495174
ENSMUSG00000026285	Pdcd1	47.6161	1.63225	0.685841	2.37992	0.0173162	0.495174
ENSMUSG00000027375	Mal	94.6748	-1.65669	0.695019	-2.38366	0.0171413	0.495174
ENSMUSG00000028234	Rps20	22685.3	0.863583	0.362732	2.38077	0.0172763	0.495174
ENSMUSG00000028557	Rnf11	3015.49	0.712613	0.298789	2.385	0.0170789	0.495174
ENSMUSG00000030669	Calca	21.2	-1.60191	0.673961	-2.37686	0.0174607	0.495174
ENSMUSG00000030672	Mylpf	5412.86	-1.72493	0.729583	-2.36427	0.0180654	0.495174
ENSMUSG00000030823	9130019O22Rik	165.591	0.568427	0.238427	2.38408	0.0171221	0.495174
ENSMUSG00000030905	Crym	788.437	-1.78875	0.753223	-2.3748	0.0175584	0.495174
ENSMUSG00000032249	Anp32a	4978.8	0.9085	0.382976	2.37221	0.017682	0.495174
ENSMUSG00000032558	Nphp3	383.168	-0.880026	0.369372	-2.38249	0.0171958	0.495174
ENSMUSG00000032591	Mst1	61.559	-1.705	0.718734	-2.37223	0.0176811	0.495174
ENSMUSG00000035385	Ccl2	539.876	1.31261	0.551718	2.37914	0.0173531	0.495174
ENSMUSG00000035674	Ndufa3	3012.91	0.972677	0.410173	2.37138	0.0177217	0.495174
ENSMUSG00000036928	Stag3	22.5029	-1.30019	0.547443	-2.37502	0.0175481	0.495174
ENSMUSG00000037370	Enpp1	561.096	1.1345	0.479738	2.36484	0.0180379	0.495174
ENSMUSG00000038374	Rbm8a	2431.62	0.747379	0.313574	2.38342	0.0171525	0.495174
ENSMUSG00000038722	Bud31	2102.85	0.995395	0.419839	2.37089	0.0177451	0.495174
ENSMUSG00000040428	Plekha4	318.72	-0.851522	0.359934	-2.36578	0.0179923	0.495174
ENSMUSG00000042671	Rgs8	16.3211	1.56937	0.661679	2.3718	0.0177015	0.495174
ENSMUSG00000044147	Arf6	5777.55	0.480174	0.202486	2.3714	0.017721	0.495174
ENSMUSG00000047388	Atmin	928.439	0.397579	0.167409	2.3749	0.0175535	0.495174
ENSMUSG00000049106	Dcaf5	1898.96	0.510521	0.214164	2.38379	0.0171356	0.495174
ENSMUSG00000049420	Tmem200a	123.652	1.77548	0.750691	2.36512	0.018024	0.495174
ENSMUSG00000051255	Gm6563	262.485	0.733429	0.310121	2.36498	0.0180311	0.495174
ENSMUSG00000051984	Sec31b	114.384	-1.24785	0.527669	-2.36484	0.018038	0.495174
ENSMUSG00000053080	2700081O15Rik	1137.24	0.913986	0.383428	2.38372	0.0171387	0.495174
ENSMUSG00000055866	Per2	532.266	-1.16005	0.490505	-2.36502	0.0180291	0.495174
ENSMUSG00000060019	Gm10073	112.138	1.28384	0.540648	2.37463	0.0175666	0.495174
ENSMUSG00000070385	Ampd1	232.323	-1.72997	0.731521	-2.3649	0.0180352	0.495174
ENSMUSG00000070873	Lilra5	24.6919	1.58438	0.666654	2.37661	0.0174723	0.495174
ENSMUSG00000074570	Cass4	37.4824	1.43523	0.606313	2.36714	0.0179261	0.495174
ENSMUSG00000097333	Zfp87	318.262	0.542908	0.227763	2.38365	0.0171418	0.495174
ENSMUSG00000107689	Gm44386	53.6386	1.25284	0.529881	2.36438	0.0180604	0.495174
ENSMUSG00000110686	Gm45855	16.0454	0.792408	0.334272	2.37055	0.0177616	0.495174
ENSMUSG00000056486	Chn1	105.121	1.27646	0.540329	2.36237	0.0181585	0.496968
ENSMUSG00000005373	Mlxipl	146.931	-1.67694	0.710561	-2.36002	0.0182741	0.497092
ENSMUSG00000021134	Srsf5	15442.3	-0.736093	0.312148	-2.35815	0.0183662	0.497092
ENSMUSG00000022231	Sema5a	731.751	1.29623	0.549057	2.36083	0.0182341	0.497092
ENSMUSG00000031320	Rps4x	40974.8	0.866854	0.367237	2.36048	0.0182515	0.497092
ENSMUSG00000032215	Rsl24d1	781.51	0.791575	0.335459	2.35968	0.0182907	0.497092
ENSMUSG00000033938	Ndufb7	4584.51	0.922891	0.391422	2.35779	0.0183842	0.497092
ENSMUSG00000038895	Zfp653	434.19	-0.656707	0.278384	-2.359	0.0183244	0.497092
ENSMUSG00000086199	Bcas3os1	21.3101	1.6584	0.703362	2.35782	0.0183828	0.497092
ENSMUSG00000006333	Rps9	46151.5	0.928956	0.394146	2.35688	0.0184292	0.497561
ENSMUSG00000028134	Ptbp2	1081.07	-0.966121	0.410026	-2.35624	0.0184609	0.497669
ENSMUSG00000026090	2010300C02Rik	75.0375	-1.46807	0.624129	-2.35219	0.0186633	0.497856
ENSMUSG00000031984	2810004N23Rik	1246.59	0.394322	0.16769	2.35149	0.0186982	0.497856
ENSMUSG00000036160	Surf6	922.985	0.366055	0.155497	2.35409	0.018568	0.497856
ENSMUSG00000042451	Mybph	84.6842	-1.78755	0.759729	-2.35288	0.0186286	0.497856
ENSMUSG00000047777	Phf13	1030.49	0.547036	0.232302	2.35484	0.0185304	0.497856
ENSMUSG00000049288	Lix1l	5198.63	0.69506	0.295607	2.3513	0.0187078	0.497856
ENSMUSG00000060600	Eno3	2720.18	-1.5172	0.645311	-2.35112	0.018717	0.497856
ENSMUSG00000074736	Syndig1	9.72666	1.45714	0.618817	2.35471	0.018537	0.497856
ENSMUSG00000082044	Snrpert	202.516	0.816917	0.347334	2.35197	0.0186745	0.497856
ENSMUSG00000030329	Pianp	1459.99	-1.53807	0.654398	-2.35036	0.0187555	0.498109
ENSMUSG00000074758	Gm5535	11.242	1.34706	0.57326	2.34983	0.0187819	0.498109
ENSMUSG00000107023	Gm42715	52.5569	-1.14387	0.48709	-2.34838	0.0188552	0.499316
ENSMUSG00000062093	Gm10110	11.9151	0.827915	0.352714	2.34727	0.0189116	0.500072
ENSMUSG00000021285	Ppp1r13b	2055.58	0.61448	0.261871	2.3465	0.0189509	0.500375
ENSMUSG00000045854	Lyrm2	425.468	0.660885	0.281785	2.34535	0.0190093	0.501183
ENSMUSG00000026649	Cfap126	117.289	0.872188	0.372055	2.34425	0.0190655	0.501929
ENSMUSG00000003228	Grk5	618.964	0.438888	0.187668	2.33864	0.0193541	0.503613
ENSMUSG00000020770	Unk	1857.74	-0.518318	0.221387	-2.34123	0.0192203	0.503613
ENSMUSG00000021994	Wnt5a	1409.4	1.59055	0.680271	2.33811	0.0193816	0.503613
ENSMUSG00000029454	Mapkapk5	58.2577	-0.781129	0.33369	-2.34088	0.0192382	0.503613
ENSMUSG00000031196	F8	65.4601	0.854038	0.365237	2.33831	0.019371	0.503613
ENSMUSG00000068130	Zfp442	49.4866	1.33991	0.572911	2.33878	0.0193468	0.503613
ENSMUSG00000068184	Ndufaf2	390.62	0.848768	0.36244	2.34182	0.0191899	0.503613
ENSMUSG00000104399	Gm37963	108.804	-1.0337	0.442042	-2.33846	0.0193633	0.503613
ENSMUSG00000107086	Gm43808	21.012	-1.12394	0.480442	-2.33939	0.0193155	0.503613
ENSMUSG00000000317	Bcl6b	400.95	1.48921	0.638187	2.3335	0.0196218	0.504131
ENSMUSG00000022828	Gtf2e1	442.336	0.668852	0.287114	2.32957	0.019829	0.504131
ENSMUSG00000029551	Psmg3	285.245	0.984086	0.422315	2.33022	0.0197948	0.504131
ENSMUSG00000033618	Map3k13	51.3122	1.27333	0.545963	2.33226	0.019687	0.504131
ENSMUSG00000042515	Mum1l1	46.2046	1.51361	0.64857	2.33376	0.0196084	0.504131
ENSMUSG00000042541	Sem1	5851.99	0.804534	0.344643	2.3344	0.0195749	0.504131
ENSMUSG00000046240	Hepacam	8.94846	-1.52679	0.654359	-2.33326	0.0196347	0.504131
ENSMUSG00000047013	Fbxo41	11.2754	-1.51571	0.650163	-2.33128	0.0197388	0.504131
ENSMUSG00000053560	Ier2	2185.48	0.900587	0.385906	2.33369	0.0196117	0.504131
ENSMUSG00000054428	Atpif1	3075.42	0.895026	0.383822	2.33188	0.0197072	0.504131
ENSMUSG00000061306	Slc38a10	13792.8	0.786556	0.337682	2.32928	0.0198442	0.504131
ENSMUSG00000063594	Gng8	75.9309	1.28929	0.552456	2.33374	0.0196092	0.504131
ENSMUSG00000073176	Zfp449	190.575	0.828754	0.355727	2.32975	0.0198194	0.504131
ENSMUSG00000078193	Gm2000	160.862	1.08859	0.466716	2.33245	0.0196768	0.504131
ENSMUSG00000079852	Klra4	13.7185	1.53434	0.65875	2.32917	0.0198501	0.504131
ENSMUSG00000095098	Ccdc85b	2094.64	0.992579	0.425561	2.3324	0.0196796	0.504131
ENSMUSG00000024369	Nelfe	1456.62	0.580327	0.249398	2.32691	0.0199703	0.505043
ENSMUSG00000024935	Slc1a1	46.8526	-1.31577	0.565387	-2.3272	0.0199548	0.505043
ENSMUSG00000068196	Col8a1	1437.89	1.62989	0.700244	2.3276	0.0199336	0.505043
ENSMUSG00000074165	Zfp788	441.768	-0.683678	0.293888	-2.32632	0.0200015	0.505123
ENSMUSG00000023030	Slc11a2	3569.45	0.781561	0.336328	2.3238	0.0201361	0.50568
ENSMUSG00000023051	Tarbp2	991.267	-0.444779	0.191295	-2.32509	0.0200672	0.50568
ENSMUSG00000026249	Serpine2	10646.8	1.41992	0.610986	2.32398	0.0201266	0.50568
ENSMUSG00000049517	Rps23	21422.5	0.756187	0.325387	2.32396	0.0201274	0.50568
ENSMUSG00000020262	Adarb1	536.356	-0.679869	0.293546	-2.31606	0.0205551	0.505927
ENSMUSG00000020783	Ncbp3	1334.38	0.396368	0.170962	2.31845	0.0204249	0.505927
ENSMUSG00000020892	Aloxe3	265.533	-1.66765	0.718914	-2.31968	0.0203582	0.505927
ENSMUSG00000028057	Rit1	2147.35	0.662073	0.285308	2.32056	0.0203107	0.505927
ENSMUSG00000028409	Smu1	2831.74	0.535724	0.230694	2.32223	0.0202206	0.505927
ENSMUSG00000030030	1700003E16Rik	53.1673	1.11735	0.482265	2.31689	0.0205099	0.505927
ENSMUSG00000031904	Slc7a6	778.594	-0.889857	0.384036	-2.31712	0.0204971	0.505927
ENSMUSG00000036442	Thap11	1280.07	0.496276	0.214298	2.31582	0.020568	0.505927
ENSMUSG00000037686	Aspg	238.454	-1.49659	0.645973	-2.3168	0.0205147	0.505927
ENSMUSG00000042828	Trim72	243.764	-1.68097	0.725195	-2.31796	0.0204515	0.505927
ENSMUSG00000047721	Bola2	2119.28	0.980322	0.423022	2.31742	0.0204806	0.505927
ENSMUSG00000049092	Gpr137c	56.1647	-1.21364	0.522435	-2.32305	0.0201766	0.505927
ENSMUSG00000057219	Armc7	375.011	0.43826	0.188965	2.31926	0.0203807	0.505927
ENSMUSG00000068697	Myoz1	1092.77	-1.75185	0.754518	-2.32182	0.0202428	0.505927
ENSMUSG00000085873	Ttc39aos1	28.6178	1.42156	0.613071	2.31876	0.0204082	0.505927
ENSMUSG00000036114	Rpp25l	1009.72	0.898617	0.388329	2.31406	0.0206643	0.506876
ENSMUSG00000078794	Dact3	738.717	0.776564	0.335656	2.31357	0.0206911	0.506876
ENSMUSG00000078816	Prkcg	133.947	-0.980178	0.423502	-2.31446	0.0206425	0.506876
ENSMUSG00000019762	Iyd	4.35614	-1.54015	0.666911	-2.30937	0.0209228	0.507141
ENSMUSG00000022159	Rab2b	956.672	-0.480791	0.208184	-2.30945	0.0209187	0.507141
ENSMUSG00000028974	Dffa	923.878	-0.607653	0.26325	-2.30827	0.020984	0.507141
ENSMUSG00000036913	Trim67	21.6911	-1.17146	0.507371	-2.30887	0.0209507	0.507141
ENSMUSG00000041351	Rap1gap	350.014	-1.20603	0.522387	-2.30868	0.0209613	0.507141
ENSMUSG00000044362	Ccdc89	9.48628	1.14074	0.49374	2.31041	0.0208654	0.507141
ENSMUSG00000058966	Fam57b	267.853	-1.18021	0.511152	-2.30893	0.0209476	0.507141
ENSMUSG00000062691	Cebpzos	614.289	0.851385	0.36846	2.31066	0.0208519	0.507141
ENSMUSG00000085912	Trp53cor1	110.116	0.973668	0.42109	2.31225	0.0207637	0.507141
ENSMUSG00000098661	Mir7052	10.1073	-1.15409	0.49902	-2.31272	0.0207383	0.507141
ENSMUSG00000024039	Cbs	123.392	-1.61428	0.700894	-2.30317	0.0212691	0.507453
ENSMUSG00000030282	Cmas	1553.95	0.50704	0.219896	2.30582	0.0211206	0.507453
ENSMUSG00000034290	Nek9	5109.61	0.480572	0.20857	2.30413	0.0212154	0.507453
ENSMUSG00000042115	Klhdc8a	27.746	1.63766	0.709815	2.30717	0.0210455	0.507453
ENSMUSG00000045466	Zfp956	547.652	-0.999093	0.43382	-2.30301	0.0212781	0.507453
ENSMUSG00000049717	Lig4	571.134	0.881023	0.382382	2.30404	0.0212206	0.507453
ENSMUSG00000097015	Gm26705	41.3979	-1.25555	0.544422	-2.30621	0.021099	0.507453
ENSMUSG00000105096	Gbp10	24.4846	-1.76912	0.767576	-2.30482	0.0211768	0.507453
ENSMUSG00000107200	Gm43039	44.1739	-1.00318	0.4356	-2.303	0.0212791	0.507453
ENSMUSG00000112239	RP23-349H12.3	15.8035	1.28772	0.558845	2.30426	0.0212083	0.507453
ENSMUSG00000024678	Ms4a4d	193.374	-1.17033	0.509574	-2.29668	0.0216369	0.50749
ENSMUSG00000024727	Trpm6	42.5929	1.53597	0.668265	2.29844	0.0215366	0.50749
ENSMUSG00000026065	Slc9a4	28.0822	-1.41154	0.613323	-2.30147	0.0213653	0.50749
ENSMUSG00000031150	Ccdc120	485.353	-1.00343	0.436977	-2.29629	0.0216591	0.50749
ENSMUSG00000034641	Cd300ld	211.975	1.43477	0.623616	2.30072	0.0214072	0.50749
ENSMUSG00000045055	Rpsa-ps2	31.9137	0.92302	0.401039	2.30157	0.0213594	0.50749
ENSMUSG00000053897	Slc39a8	275.536	-1.24438	0.541456	-2.29821	0.0215497	0.50749
ENSMUSG00000072720	Myo18b	653.498	-1.65814	0.721351	-2.29866	0.0215243	0.50749
ENSMUSG00000072809	9330160F10Rik	55.8736	0.93249	0.406136	2.296	0.0216758	0.50749
ENSMUSG00000074001	Klhl40	261.721	-1.65677	0.720511	-2.29944	0.0214799	0.50749
ENSMUSG00000078453	Abracl	1267.13	0.530514	0.230987	2.29672	0.0216346	0.50749
ENSMUSG00000082922	Gm6939	17.6979	-1.09927	0.478744	-2.29615	0.0216671	0.50749
ENSMUSG00000096351	Samd11	51.9098	-1.24084	0.539519	-2.29989	0.0214542	0.50749
ENSMUSG00000107758	Gm19253	213.256	-1.17293	0.5107	-2.29671	0.0216354	0.50749
ENSMUSG00000029155	Spata18	26.9761	-1.57636	0.686769	-2.29533	0.021714	0.507723
ENSMUSG00000046203	Sprr2g	41.7806	-1.73852	0.75759	-2.2948	0.0217445	0.507777
ENSMUSG00000054545	Ugt1a6a	29.0773	-1.29033	0.562554	-2.2937	0.0218079	0.507937
ENSMUSG00000065208	Gm24616	6.37863	-1.27789	0.557064	-2.29398	0.0217917	0.507937
ENSMUSG00000031748	Gnao1	1406.63	1.58486	0.691124	2.29316	0.0218391	0.508006
ENSMUSG00000008668	Rps18	41403.3	0.949632	0.415582	2.28507	0.022309	0.508245
ENSMUSG00000021087	Rtn1	444.773	1.62539	0.710759	2.28684	0.0222052	0.508245
ENSMUSG00000024608	Rps14	40372.6	1.05691	0.462122	2.28707	0.0221915	0.508245
ENSMUSG00000026319	2310035C23Rik	1217.97	-0.535319	0.234048	-2.28722	0.0221832	0.508245
ENSMUSG00000026942	Traf2	974.629	0.470909	0.206087	2.285	0.0223128	0.508245
ENSMUSG00000030895	Hpx	57.0025	-1.33034	0.580923	-2.29004	0.0220189	0.508245
ENSMUSG00000031789	Cngb1	24.1484	1.20552	0.526799	2.28839	0.022115	0.508245
ENSMUSG00000032308	Ulk3	853.309	-0.747855	0.327165	-2.28586	0.0222622	0.508245
ENSMUSG00000037152	Ndufc1	1858.27	0.926121	0.404399	2.29012	0.0220146	0.508245
ENSMUSG00000051067	Lingo3	17.5141	-1.545	0.675969	-2.28561	0.022277	0.508245
ENSMUSG00000056155	Nanos3	39.9451	1.50095	0.65509	2.29122	0.0219509	0.508245
ENSMUSG00000057841	Rpl32	27958.6	0.86351	0.377761	2.28586	0.0222623	0.508245
ENSMUSG00000071035	Gm5499	13.0499	1.11302	0.486099	2.28969	0.0220391	0.508245
ENSMUSG00000073481	Marc2	6403.62	0.920952	0.402052	2.29063	0.0219849	0.508245
ENSMUSG00000084835	Gm12352	25.4507	-1.24215	0.543681	-2.28471	0.0223299	0.508245
ENSMUSG00000087085	Gm12068	14.609	-1.57881	0.69031	-2.2871	0.02219	0.508245
ENSMUSG00000106037	Gm4332	547.808	0.962037	0.420658	2.28698	0.022197	0.508245
ENSMUSG00000022677	Fopnl	1269.64	0.827122	0.36305	2.27826	0.022711	0.508337
ENSMUSG00000026443	Lrrn2	60.1649	1.42535	0.625757	2.2778	0.0227384	0.508337
ENSMUSG00000029632	Ndufa4	6904.66	0.988428	0.432781	2.2839	0.0223774	0.508337
ENSMUSG00000039037	St6galnac5	80.2553	-1.5441	0.677991	-2.27747	0.0227584	0.508337
ENSMUSG00000047675	Rps8	29038.8	0.879119	0.385852	2.27838	0.0227038	0.508337
ENSMUSG00000047789	Slc38a9	723.398	-0.613171	0.268787	-2.28125	0.0225336	0.508337
ENSMUSG00000047905	Gm8566	8.95104	0.969824	0.424994	2.28197	0.0224912	0.508337
ENSMUSG00000049036	Tmem121	277.956	1.2261	0.537769	2.27997	0.0226095	0.508337
ENSMUSG00000052087	Rgs14	953.579	1.3008	0.570144	2.28153	0.0225174	0.508337
ENSMUSG00000054640	Slc8a1	58.4962	1.38763	0.608903	2.27891	0.0226726	0.508337
ENSMUSG00000058638	Zfp110	1154.07	0.581632	0.255388	2.27744	0.0227599	0.508337
ENSMUSG00000059173	Pde1a	63.8141	-0.918518	0.40243	-2.28243	0.022464	0.508337
ENSMUSG00000073758	Sh3d21	280.358	-1.42114	0.624129	-2.277	0.0227862	0.508337
ENSMUSG00000080717	B230307C23Rik	94.9577	0.702143	0.30792	2.28028	0.0225913	0.508337
ENSMUSG00000100113	Gm28592	102.749	-1.0586	0.464132	-2.28081	0.0225597	0.508337
ENSMUSG00000110165	Gm4032	30.3835	1.05268	0.461338	2.28179	0.0225016	0.508337
ENSMUSG00000020419	Hormad2	8.7036	1.31915	0.579495	2.27638	0.0228235	0.508537
ENSMUSG00000062991	Nrg1	83.618	-1.57284	0.69125	-2.27536	0.0228842	0.509258
ENSMUSG00000037845	Fdxacb1	252.324	-0.458305	0.201471	-2.2748	0.0229182	0.509385
ENSMUSG00000002799	Jag2	814.542	-1.40607	0.620601	-2.26566	0.0234722	0.51217
ENSMUSG00000007097	Atp1a2	2939.5	-1.62835	0.716819	-2.27163	0.0231088	0.51217
ENSMUSG00000007594	Hapln4	96.4344	1.53074	0.677082	2.26079	0.0237723	0.51217
ENSMUSG00000009281	Rarres2	1476.98	-1.35227	0.598009	-2.26129	0.0237413	0.51217
ENSMUSG00000027634	Ndrg3	4833.18	0.739895	0.326078	2.26907	0.0232638	0.51217
ENSMUSG00000027887	Sypl2	238.306	-1.72632	0.761516	-2.26695	0.0233931	0.51217
ENSMUSG00000028636	Ppcs	443.143	0.764913	0.338505	2.25968	0.0238411	0.51217
ENSMUSG00000031295	Phka2	1143.81	-0.66951	0.295574	-2.26512	0.0235054	0.51217
ENSMUSG00000031382	Asb11	140.273	-1.72803	0.76063	-2.27185	0.0230957	0.51217
ENSMUSG00000032625	Thsd7a	189.101	-0.917493	0.405339	-2.26352	0.0236036	0.51217
ENSMUSG00000032878	Ccdc85a	19.1026	-1.30008	0.575237	-2.26008	0.0238161	0.51217
ENSMUSG00000037852	Cpe	60791	1.12315	0.49557	2.26638	0.023428	0.51217
ENSMUSG00000039246	Lyplal1	331.39	0.87876	0.388739	2.26054	0.0237877	0.51217
ENSMUSG00000040569	Slc26a7	472.925	-1.44417	0.636288	-2.26968	0.0232271	0.51217
ENSMUSG00000041798	Gck	55.175	-1.41531	0.625415	-2.263	0.0236358	0.51217
ENSMUSG00000046441	Cmtr2	282.789	0.549049	0.24229	2.26609	0.023446	0.51217
ENSMUSG00000049536	Tceal1	178.272	0.779574	0.343263	2.27107	0.0231427	0.51217
ENSMUSG00000055200	Sertad3	512.926	0.642819	0.284084	2.26278	0.0236493	0.51217
ENSMUSG00000060938	Rpl26	19503.3	1.04886	0.463286	2.26396	0.0235764	0.51217
ENSMUSG00000074115	Saa1	82.0066	-1.67761	0.742081	-2.26069	0.0237786	0.51217
ENSMUSG00000074818	Pdzd7	28.5381	-1.01858	0.450457	-2.26121	0.0237464	0.51217
ENSMUSG00000075010	AW112010	752.143	-1.59007	0.701018	-2.26823	0.0233154	0.51217
ENSMUSG00000080921	Rpl38-ps2	1645	0.877723	0.386888	2.26867	0.0232881	0.51217
ENSMUSG00000087042	Gm11611	33.1633	-1.45075	0.639493	-2.26859	0.023293	0.51217
ENSMUSG00000096974	Gm26881	85.098	1.05246	0.464755	2.26454	0.023541	0.51217
ENSMUSG00000106617	Gm36266	121.53	-1.04205	0.459569	-2.26744	0.0233635	0.51217
ENSMUSG00000107182	Gm43268	51.3861	-0.917824	0.404716	-2.26782	0.0233401	0.51217
ENSMUSG00000112596	RP23-345J24.2	14.717	-1.39713	0.615609	-2.26951	0.0232376	0.51217
ENSMUSG00000021010	Npas3	94.7689	1.28741	0.569936	2.25887	0.0238912	0.512634
ENSMUSG00000052681	Rap1b	4636.81	0.535282	0.237128	2.25736	0.0239859	0.514037
ENSMUSG00000053536	Cstf2t	1681.81	0.682171	0.302259	2.25691	0.0240137	0.514037
ENSMUSG00000020444	Guk1	1355.11	0.774733	0.343704	2.25407	0.0241916	0.514415
ENSMUSG00000021102	Glrx5	2700.05	0.925509	0.410362	2.25535	0.0241116	0.514415
ENSMUSG00000046613	Vwa5b2	13.1217	-1.46961	0.652034	-2.25389	0.024203	0.514415
ENSMUSG00000049881	2810025M15Rik	867.12	0.797681	0.353771	2.25479	0.0241463	0.514415
ENSMUSG00000055745	Ldoc1l	99.1024	1.21599	0.539346	2.25456	0.0241607	0.514415
ENSMUSG00000086188	Gm15169	9.4837	1.71967	0.762471	2.2554	0.0241085	0.514415
ENSMUSG00000003341	Atp8b3	15.9438	-1.33885	0.594473	-2.25216	0.0243121	0.514466
ENSMUSG00000020515	Cnot8	2107.51	0.464977	0.206356	2.25328	0.0242418	0.514466
ENSMUSG00000023830	Igf2r	6667.07	0.741437	0.329296	2.25159	0.0243485	0.514466
ENSMUSG00000030785	Cox6a2	550.63	-1.64701	0.731145	-2.25265	0.0242814	0.514466
ENSMUSG00000033933	Vhl	1108.86	0.706033	0.313513	2.25201	0.0243218	0.514466
ENSMUSG00000025466	Fuom	1002.22	1.05475	0.468746	2.25015	0.0244395	0.515783
ENSMUSG00000006221	Hspb7	1340.57	-1.65395	0.737593	-2.24236	0.0249379	0.515972
ENSMUSG00000015776	Med22	2918.39	0.457211	0.203899	2.24234	0.0249397	0.515972
ENSMUSG00000018459	Slc13a3	57.9389	1.35292	0.60299	2.24369	0.0248522	0.515972
ENSMUSG00000022656	Nectin3	577.183	0.904175	0.403225	2.24236	0.0249383	0.515972
ENSMUSG00000022661	Cd200	4267.02	1.03285	0.459851	2.24606	0.0247	0.515972
ENSMUSG00000028634	Hivep3	684.549	1.03096	0.459153	2.24534	0.0247461	0.515972
ENSMUSG00000030474	Siglece	76.3792	1.40648	0.62602	2.24671	0.0246589	0.515972
ENSMUSG00000031312	Itgb1bp2	122.75	-1.51067	0.672041	-2.24788	0.0245839	0.515972
ENSMUSG00000031636	Pdlim3	719.936	-1.6415	0.731125	-2.24518	0.0247568	0.515972
ENSMUSG00000035764	Fbxo45	803.395	0.403267	0.179628	2.24501	0.0247673	0.515972
ENSMUSG00000036943	Rab8b	1961.33	0.50588	0.224957	2.24879	0.0245259	0.515972
ENSMUSG00000039168	Dap	6407.79	0.743972	0.331808	2.24218	0.0249498	0.515972
ENSMUSG00000047898	Ccr4	31.2328	-1.601	0.712618	-2.24665	0.0246627	0.515972
ENSMUSG00000057706	Mex3b	375.515	1.0891	0.484441	2.24815	0.0245664	0.515972
ENSMUSG00000062352	Itgb1bp1	1693.68	0.77454	0.345468	2.242	0.0249613	0.515972
ENSMUSG00000068606	Gm4841	27.7889	-1.67997	0.748417	-2.2447	0.0247872	0.515972
ENSMUSG00000073412	Lst1	124.205	1.24691	0.556192	2.24187	0.02497	0.515972
ENSMUSG00000084349	Rpl3-ps1	129.47	0.638107	0.284678	2.2415	0.0249937	0.515972
ENSMUSG00000087679	C330006A16Rik	3139.51	0.417737	0.185986	2.24607	0.0246994	0.515972
ENSMUSG00000002910	Arrdc2	744.541	-0.840278	0.376168	-2.23378	0.0254973	0.519216
ENSMUSG00000024186	Rgs11	619.992	-1.19859	0.53649	-2.23413	0.0254746	0.519216
ENSMUSG00000025020	Slit1	58.7258	-1.36569	0.610867	-2.23565	0.0253747	0.519216
ENSMUSG00000025979	Mob4	1797.43	0.617159	0.275921	2.23673	0.0253042	0.519216
ENSMUSG00000028132	Tmem56	370.534	-1.3689	0.612471	-2.23504	0.0254147	0.519216
ENSMUSG00000031654	Cbln1	33.0587	-1.71367	0.766926	-2.23446	0.0254527	0.519216
ENSMUSG00000048756	Foxo3	2815.5	0.509889	0.228074	2.23563	0.0253759	0.519216
ENSMUSG00000054302	Eapp	1530.39	0.60102	0.268605	2.23756	0.0252496	0.519216
ENSMUSG00000071180	Smim15	1047.7	0.570767	0.255335	2.23536	0.0253935	0.519216
ENSMUSG00000079941	Gm11273	34.3936	1.01203	0.452258	2.23774	0.0252383	0.519216
ENSMUSG00000085175	Gm11423	90.4512	1.07096	0.479264	2.23459	0.025444	0.519216
ENSMUSG00000085614	1700123M08Rik	49.7129	0.708146	0.316877	2.23476	0.0254328	0.519216
ENSMUSG00000017404	Rpl19	16427.6	0.676958	0.303158	2.23302	0.0255474	0.519376
ENSMUSG00000020374	Rasgef1c	253.283	-1.44266	0.646788	-2.23051	0.0257138	0.519376
ENSMUSG00000024222	Fkbp5	3418.52	-0.866793	0.389725	-2.22412	0.0261407	0.519376
ENSMUSG00000024513	Mbd2	3815.31	-0.489034	0.219273	-2.23025	0.0257311	0.519376
ENSMUSG00000028186	Uox	28.9575	-1.67868	0.754082	-2.22613	0.0260056	0.519376
ENSMUSG00000029319	Coq2	1727.74	-0.353038	0.158248	-2.23092	0.0256866	0.519376
ENSMUSG00000030729	Pgm2l1	330.486	1.11037	0.49785	2.23033	0.0257256	0.519376
ENSMUSG00000030730	Atp2a1	22156.7	-1.69659	0.762686	-2.2245	0.026115	0.519376
ENSMUSG00000031818	Cox4i1	25633.6	0.878442	0.393598	2.23183	0.0256264	0.519376
ENSMUSG00000032264	Zw10	3674.67	1.12026	0.503326	2.22571	0.0260337	0.519376
ENSMUSG00000033715	Akr1c14	35.8112	1.1595	0.52009	2.22942	0.0257861	0.519376
ENSMUSG00000038763	Alpk3	206.491	-1.62072	0.728347	-2.2252	0.0260675	0.519376
ENSMUSG00000043895	S1pr2	2870.13	0.775939	0.348409	2.22709	0.025941	0.519376
ENSMUSG00000047485	Klhl34	14.0759	-1.67618	0.752674	-2.22696	0.0259499	0.519376
ENSMUSG00000048416	Mlf1	138.083	-1.15611	0.519628	-2.22487	0.0260897	0.519376
ENSMUSG00000053199	Arhgap20	1009.56	1.56217	0.702261	2.22449	0.0261157	0.519376
ENSMUSG00000055401	Fbxo6	1417.93	-0.55076	0.246734	-2.2322	0.025602	0.519376
ENSMUSG00000064602	Snora41	23.399	-0.931062	0.418307	-2.22579	0.0260283	0.519376
ENSMUSG00000085587	Gm14493	13.1769	-1.18312	0.531442	-2.22625	0.0259972	0.519376
ENSMUSG00000090357	Gm17077	14.2342	-0.964542	0.433341	-2.22583	0.0260257	0.519376
ENSMUSG00000097616	1110019D14Rik	92.7165	0.796747	0.357461	2.22891	0.0258202	0.519376
ENSMUSG00000102160	Gm36944	8.15539	1.55211	0.696525	2.22836	0.0258564	0.519376
ENSMUSG00000024560	Cxxc1	2407.97	-0.464206	0.208837	-2.22282	0.0262281	0.519603
ENSMUSG00000027833	Shox2	141.009	1.4822	0.667228	2.22143	0.0263218	0.519603
ENSMUSG00000028539	Artn	28.2001	-1.12741	0.507743	-2.22043	0.0263897	0.519603
ENSMUSG00000038214	Bend3	367.88	0.488087	0.219803	2.22057	0.02638	0.519603
ENSMUSG00000039956	Mrap	123.822	-1.57694	0.710123	-2.22066	0.0263739	0.519603
ENSMUSG00000059775	Rps26-ps1	33.8672	0.959289	0.431503	2.22313	0.0262068	0.519603
ENSMUSG00000066682	Pilrb2	37.6968	1.37211	0.617488	2.22209	0.0262773	0.519603
ENSMUSG00000071654	Uqcc3	1077.19	0.801299	0.360524	2.2226	0.0262431	0.519603
ENSMUSG00000109198	D7Bwg0826e	37.3015	-0.897236	0.404143	-2.2201	0.0264122	0.519603
ENSMUSG00000014592	Camta1	573.693	-0.800379	0.360647	-2.21928	0.0264674	0.519667
ENSMUSG00000014769	Psmb1	7176.39	0.710113	0.319986	2.2192	0.0264732	0.519667
ENSMUSG00000028443	Nudt2	515.717	0.545583	0.246252	2.21555	0.0267224	0.521387
ENSMUSG00000028862	Map3k6	962.287	-1.11806	0.504456	-2.21638	0.0266658	0.521387
ENSMUSG00000029038	Ssu72	3251.05	0.613093	0.276789	2.21502	0.0267589	0.521387
ENSMUSG00000037531	Mrpl47	534.158	0.537419	0.242454	2.21658	0.0266517	0.521387
ENSMUSG00000071647	Eml3	2445.62	-0.462872	0.208977	-2.21495	0.0267638	0.521387
ENSMUSG00000079641	Rpl39	14620.6	0.914472	0.412769	2.21546	0.0267287	0.521387
ENSMUSG00000090399	Gm38399	288.027	1.25004	0.563764	2.21732	0.0266015	0.521387
ENSMUSG00000001508	Sgca	142.683	-1.66839	0.753775	-2.21338	0.0268712	0.521556
ENSMUSG00000030796	Tead2	2030.25	1.0766	0.486325	2.21374	0.0268466	0.521556
ENSMUSG00000057278	Snrpg	1598.42	0.878741	0.397209	2.21229	0.0269465	0.521556
ENSMUSG00000069206	Zfp874a	296.626	0.589781	0.266536	2.21276	0.0269139	0.521556
ENSMUSG00000090258	Churc1	536.968	0.91548	0.413752	2.21263	0.0269233	0.521556
ENSMUSG00000095788	Sirpb1a	18.5725	1.28585	0.580814	2.21388	0.0268372	0.521556
ENSMUSG00000017764	Zswim1	438.245	0.384624	0.173949	2.21113	0.0270271	0.522553
ENSMUSG00000005628	Tmod4	224.959	-1.55697	0.704721	-2.20935	0.0271505	0.523251
ENSMUSG00000009741	Ubp1	4106.49	-0.597646	0.270494	-2.20946	0.0271425	0.523251
ENSMUSG00000066687	Zbtb16	246.679	-1.46612	0.663451	-2.20984	0.0271162	0.523251
ENSMUSG00000001622	Csn3	3880.59	1.69427	0.767457	2.20764	0.0272691	0.523464
ENSMUSG00000021981	Cab39l	3019.87	0.827159	0.374576	2.20825	0.0272266	0.523464
ENSMUSG00000026851	BC005624	1561.1	0.405606	0.183946	2.20502	0.0274527	0.523464
ENSMUSG00000036751	Cox6b1	10136.4	0.815896	0.369997	2.20515	0.0274438	0.523464
ENSMUSG00000042942	Greb1l	49.7485	1.5611	0.707928	2.20517	0.0274424	0.523464
ENSMUSG00000043716	Rpl7	32373.3	0.702063	0.318225	2.20619	0.0273709	0.523464
ENSMUSG00000044018	Mrpl50	901.223	0.473629	0.21466	2.20642	0.0273547	0.523464
ENSMUSG00000050079	Rspry1	862.695	0.593176	0.268581	2.20855	0.0272058	0.523464
ENSMUSG00000102101	Zbtb11os1	337.504	0.695778	0.315222	2.20726	0.0272956	0.523464
ENSMUSG00000109587	Gm31105	48.1841	0.728546	0.330179	2.20652	0.027348	0.523464
ENSMUSG00000015839	Nfe2l2	4547.29	0.715536	0.324702	2.20367	0.0275476	0.523759
ENSMUSG00000031485	Prosc	2864.77	-0.575687	0.26134	-2.20283	0.027607	0.523759
ENSMUSG00000039470	Zdhhc2	246.109	1.39386	0.632418	2.20401	0.0275238	0.523759
ENSMUSG00000041449	Serpina3h	243.103	-1.49481	0.678527	-2.20303	0.0275928	0.523759
ENSMUSG00000097617	Gm10687	578.977	1.16633	0.529495	2.20273	0.0276138	0.523759
ENSMUSG00000087075	A230065H16Rik	169.518	1.57159	0.713867	2.20152	0.0276994	0.52483
ENSMUSG00000038663	Fsd2	132.56	-1.55546	0.706751	-2.20087	0.0277456	0.524919
ENSMUSG00000061315	Naca	15787.2	0.765322	0.347775	2.20063	0.0277625	0.524919
ENSMUSG00000025141	Myadml2	44.3204	-1.65507	0.752313	-2.19998	0.0278085	0.525237
ENSMUSG00000002064	Sdf2	2744.5	0.716892	0.326428	2.19617	0.02808	0.526228
ENSMUSG00000025362	Rps26	22595.3	0.845117	0.384588	2.19746	0.0279876	0.526228
ENSMUSG00000027423	Snx5	4901.55	0.527929	0.240365	2.19636	0.0280658	0.526228
ENSMUSG00000036989	Trim3	2689	-0.540164	0.24598	-2.19597	0.0280942	0.526228
ENSMUSG00000037514	Pank2	1671.5	0.259414	0.118025	2.19797	0.0279513	0.526228
ENSMUSG00000050732	Vamp8	6676.99	0.834425	0.379948	2.19616	0.0280808	0.526228
ENSMUSG00000069911	Fam196b	131.061	-1.64718	0.750096	-2.19596	0.0280952	0.526228
ENSMUSG00000071226	Cecr2	84.8251	-1.57184	0.715426	-2.19707	0.0280156	0.526228
ENSMUSG00000001583	Tnk1	149.546	-1.52789	0.69724	-2.19134	0.028427	0.526955
ENSMUSG00000004667	Polr2e	2988.43	0.61741	0.281716	2.1916	0.0284082	0.526955
ENSMUSG00000010064	Slc38a3	96.5328	-1.46752	0.669157	-2.19309	0.0283006	0.526955
ENSMUSG00000026387	Sctr	8.51308	-1.49717	0.682599	-2.19334	0.0282832	0.526955
ENSMUSG00000028251	Tstd3	392.246	0.611017	0.278456	2.1943	0.0282135	0.526955
ENSMUSG00000032330	Cox7a2	6257.5	0.87364	0.398602	2.19176	0.0283966	0.526955
ENSMUSG00000035131	Brinp3	45.0133	1.68421	0.767619	2.19407	0.0282304	0.526955
ENSMUSG00000040298	Btbd16	37.1068	-1.25625	0.573206	-2.19163	0.0284066	0.526955
ENSMUSG00000048445	Ccdc57	256.983	-0.63642	0.290039	-2.19425	0.0282171	0.526955
ENSMUSG00000060438	Rps10-ps1	45.8723	1.09295	0.498586	2.19209	0.0283731	0.526955
ENSMUSG00000002455	Prpf6	3043.34	0.300004	0.137084	2.18847	0.0286352	0.527993
ENSMUSG00000003131	Pafah1b2	4131.39	0.459815	0.210047	2.1891	0.0285893	0.527993
ENSMUSG00000024440	Pcdh12	154.044	1.06418	0.486616	2.1869	0.0287499	0.527993
ENSMUSG00000025354	Dnajc14	3348.19	0.403414	0.18438	2.18794	0.0286738	0.527993
ENSMUSG00000026154	Sdhaf4	601.638	0.771432	0.35273	2.18703	0.0287402	0.527993
ENSMUSG00000027293	Ehd4	3515.31	0.580537	0.265589	2.18584	0.028827	0.527993
ENSMUSG00000037509	Arhgef4	299.056	-1.26799	0.57918	-2.18928	0.0285767	0.527993
ENSMUSG00000038020	Rapgefl1	969.034	-1.50595	0.6888	-2.18634	0.0287904	0.527993
ENSMUSG00000040213	Kyat3	373.854	-0.690475	0.315463	-2.18877	0.0286139	0.527993
ENSMUSG00000062116	Zfp954	490.488	0.647704	0.295794	2.18971	0.0285452	0.527993
ENSMUSG00000066129	Kndc1	35.823	1.6085	0.735752	2.1862	0.0288006	0.527993
ENSMUSG00000069808	Fam57a	849.115	-0.817533	0.374032	-2.18573	0.0288354	0.527993
ENSMUSG00000004895	Prcc	1651.77	0.405687	0.185986	2.18127	0.0291631	0.528661
ENSMUSG00000022853	Ehhadh	495.178	-0.489032	0.224358	-2.1797	0.0292798	0.528661
ENSMUSG00000026425	Srgap2	3996.82	0.585306	0.267974	2.18419	0.0289482	0.528661
ENSMUSG00000027478	Dnmt3b	158.484	-0.516705	0.23736	-2.17688	0.0294893	0.528661
ENSMUSG00000028898	Trnau1ap	1474.52	0.728449	0.33427	2.17922	0.0293153	0.528661
ENSMUSG00000029575	Mmab	827.308	-0.398091	0.182746	-2.17838	0.0293781	0.528661
ENSMUSG00000031169	Porcn	805.851	-0.89638	0.411244	-2.17968	0.0292811	0.528661
ENSMUSG00000035171	1110059E24Rik	658.724	0.541785	0.248546	2.17982	0.0292711	0.528661
ENSMUSG00000035572	Dcaf10	946.554	0.554368	0.254192	2.1809	0.029191	0.528661
ENSMUSG00000035875	AI182371	17.1645	-1.16026	0.531825	-2.18166	0.029135	0.528661
ENSMUSG00000037872	Ackr1	167.995	-1.45522	0.667106	-2.18139	0.0291545	0.528661
ENSMUSG00000038545	Cul7	3142.1	0.683475	0.313328	2.18134	0.0291585	0.528661
ENSMUSG00000039883	Lrrc17	258.431	1.44728	0.664712	2.1773	0.0294585	0.528661
ENSMUSG00000040666	Sh3bgr	116.968	-1.42376	0.653712	-2.17796	0.0294091	0.528661
ENSMUSG00000054484	Tmem62	475.685	-0.610737	0.280508	-2.17725	0.0294618	0.528661
ENSMUSG00000054766	Set	6519.91	0.529167	0.242623	2.18103	0.0291815	0.528661
ENSMUSG00000069601	Ank3	1097.55	1.45369	0.666051	2.18255	0.0290693	0.528661
ENSMUSG00000072647	Adam1a	67.1735	-1.14687	0.526413	-2.17865	0.0293576	0.528661
ENSMUSG00000075273	Ttc30b	272.241	0.645531	0.29595	2.18122	0.0291674	0.528661
ENSMUSG00000106825	2510016D11Rik	73.5857	0.689923	0.3165	2.17985	0.0292683	0.528661
ENSMUSG00000111082	RP23-23P9.5	10.501	-1.02949	0.472783	-2.1775	0.029443	0.528661
ENSMUSG00000028410	Dnaja1	3294.51	0.608284	0.279725	2.17458	0.0296616	0.529113
ENSMUSG00000037139	Myom3	221.219	-1.48848	0.684486	-2.17459	0.0296609	0.529113
ENSMUSG00000038264	Sema7a	2111.77	1.12117	0.515529	2.17479	0.0296456	0.529113
ENSMUSG00000070953	Rabepk	726.773	0.463746	0.213212	2.17504	0.0296268	0.529113
ENSMUSG00000109836	Gm45884	89.5524	1.31385	0.604023	2.17517	0.0296174	0.529113
ENSMUSG00000025086	Trub1	594.445	-0.65818	0.302872	-2.17313	0.0297705	0.529329
ENSMUSG00000035790	Cep19	351.022	0.592806	0.272819	2.17289	0.0297886	0.529329
ENSMUSG00000058325	Dock1	7571.45	0.750611	0.345542	2.17227	0.0298352	0.529329
ENSMUSG00000063488	Zkscan7	236.427	-0.744672	0.34284	-2.17207	0.0298504	0.529329
ENSMUSG00000078713	Tomm5	1314.21	0.781672	0.359685	2.17322	0.0297641	0.529329
ENSMUSG00000097493	9930014A18Rik	362.693	0.871307	0.401125	2.17216	0.0298437	0.529329
ENSMUSG00000046245	Pilra	126.03	1.36629	0.62914	2.17167	0.0298805	0.529341
ENSMUSG00000030761	Myo7a	5967.16	-0.976021	0.449698	-2.17039	0.0299772	0.529544
ENSMUSG00000055835	Zfp1	654.528	-0.472324	0.217626	-2.17035	0.0299803	0.529544
ENSMUSG00000066798	Zbtb6	442.104	0.620344	0.285778	2.17072	0.0299526	0.529544
ENSMUSG00000002102	Psmc3	7202.7	0.530422	0.244611	2.16843	0.0301258	0.53107
ENSMUSG00000078502	Gm13212	20.9795	1.22959	0.566981	2.16866	0.0301087	0.53107
ENSMUSG00000046947	Adck2	876.625	-1.03457	0.477231	-2.16786	0.0301696	0.531323
ENSMUSG00000001173	Ocrl	4425.91	-0.843457	0.391583	-2.15397	0.0312426	0.531646
ENSMUSG00000003970	Rpl8	40341.7	0.709314	0.3286	2.15859	0.0308818	0.531646
ENSMUSG00000008393	Carhsp1	2095.34	0.729866	0.339217	2.15162	0.0314272	0.531646
ENSMUSG00000009097	Tbx1	746.75	1.55166	0.719882	2.15543	0.031128	0.531646
ENSMUSG00000010122	Slc47a1	23.8363	-1.55736	0.723987	-2.15109	0.0314694	0.531646
ENSMUSG00000018398	2008-09-01	7516.68	-0.41665	0.193884	-2.14897	0.0316368	0.531646
ENSMUSG00000020163	Uqcr11	5943.04	0.842159	0.391388	2.15172	0.0314193	0.531646
ENSMUSG00000022556	Hsf1	1749.67	-0.457813	0.211999	-2.1595	0.030811	0.531646
ENSMUSG00000023911	Flywch2	494.742	1.2056	0.559622	2.15431	0.0312156	0.531646
ENSMUSG00000028936	Rpl22	11279.1	0.759172	0.351681	2.15869	0.030874	0.531646
ENSMUSG00000030351	Tspan11	546.027	1.29936	0.603298	2.15376	0.031259	0.531646
ENSMUSG00000030509	Asb7	562.391	0.349403	0.162125	2.15515	0.0311503	0.531646
ENSMUSG00000031774	Fam192a	1855.4	0.467647	0.217238	2.15269	0.0313431	0.531646
ENSMUSG00000032495	Lrrc2	116.115	-1.59377	0.739386	-2.15553	0.0311206	0.531646
ENSMUSG00000034850	Tmem127	3779.93	0.411911	0.191457	2.15146	0.03144	0.531646
ENSMUSG00000037940	Inpp4b	752.923	1.18103	0.54576	2.16401	0.0304635	0.531646
ENSMUSG00000039005	Tlr4	686.503	0.689882	0.320451	2.15285	0.0313305	0.531646
ENSMUSG00000039891	Txlnb	243.772	-1.52292	0.706419	-2.15583	0.0310967	0.531646
ENSMUSG00000040631	Dok4	555.262	-0.734951	0.341884	-2.14971	0.0315783	0.531646
ENSMUSG00000041126	H2afv	2256.26	0.80546	0.373346	2.15741	0.0309739	0.531646
ENSMUSG00000042138	Msantd2	592.271	-0.690371	0.319727	-2.15925	0.030831	0.531646
ENSMUSG00000043015	Nemp2	434.768	-0.687485	0.319297	-2.15312	0.031309	0.531646
ENSMUSG00000043923	Ccdc84	714.065	-0.750875	0.346937	-2.1643	0.0304414	0.531646
ENSMUSG00000046020	Pofut1	2004.86	0.453153	0.209303	2.16506	0.0303834	0.531646
ENSMUSG00000047205	Dusp18	930.377	0.636994	0.294718	2.16136	0.0306672	0.531646
ENSMUSG00000047261	Gap43	165.228	-1.3768	0.637583	-2.1594	0.0308188	0.531646
ENSMUSG00000047417	Rexo1	2234.33	-0.540644	0.24969	-2.16526	0.0303675	0.531646
ENSMUSG00000049307	Fut4	69.2762	1.01362	0.469357	2.15959	0.0308042	0.531646
ENSMUSG00000051682	Treml4	15.3151	1.37741	0.636529	2.16394	0.0304688	0.531646
ENSMUSG00000052485	Tmem171	22.3327	1.38103	0.640012	2.15782	0.0309419	0.531646
ENSMUSG00000055305	Zfp93	170.312	0.581877	0.270152	2.15389	0.031249	0.531646
ENSMUSG00000055485	Soga1	1651.4	0.985634	0.456525	2.15899	0.0308508	0.531646
ENSMUSG00000055632	Hmcn2	793.223	-1.25764	0.584869	-2.15029	0.0315326	0.531646
ENSMUSG00000063696	Gm8730	112.291	0.834044	0.387858	2.15038	0.0315248	0.531646
ENSMUSG00000065564	Mirlet7b	48.5667	-1.1098	0.516385	-2.14916	0.0316214	0.531646
ENSMUSG00000069171	Nr2f1	255.847	1.51253	0.698933	2.16405	0.0304602	0.531646
ENSMUSG00000074825	Itpripl1	447.678	0.617899	0.285469	2.16451	0.0304255	0.531646
ENSMUSG00000074971	Fibin	444.433	1.21748	0.56504	2.15467	0.0311878	0.531646
ENSMUSG00000075307	Klhl41	672.149	-1.61372	0.74613	-2.16278	0.0305577	0.531646
ENSMUSG00000079363	Gbp4	427.532	-1.39748	0.649876	-2.15037	0.0315258	0.531646
ENSMUSG00000079588	Tmem182	242.599	-1.62728	0.752846	-2.1615	0.0306565	0.531646
ENSMUSG00000083282	Ctsf	1666	0.711232	0.329344	2.15954	0.0308083	0.531646
ENSMUSG00000085148	Mir22hg	1217.8	-0.752404	0.349399	-2.15343	0.0312853	0.531646
ENSMUSG00000086765	Gm11827	31.9032	-1.19665	0.555023	-2.15605	0.0310801	0.531646
ENSMUSG00000090206	Tepp	23.3267	1.39218	0.644213	2.16106	0.0306909	0.531646
ENSMUSG00000093734	Gm25082	24.0873	-0.999858	0.463129	-2.15892	0.0308564	0.531646
ENSMUSG00000096145	Vkorc1	214.973	0.887465	0.411366	2.15736	0.0309776	0.531646
ENSMUSG00000105504	Gbp5	494.509	-1.51441	0.704474	-2.1497	0.0315787	0.531646
ENSMUSG00000106357	Gm8013	10.7736	1.03749	0.482214	2.15151	0.0314358	0.531646
ENSMUSG00000029195	Klb	12.1685	-1.55183	0.722608	-2.14755	0.0317499	0.533048
ENSMUSG00000000739	Sult5a1	271.021	-1.42024	0.662747	-2.14297	0.0321156	0.533478
ENSMUSG00000022265	Ank	2340.56	1.15059	0.536888	2.14308	0.0321071	0.533478
ENSMUSG00000023170	Gps2	1502.63	-0.567901	0.265132	-2.14196	0.032197	0.533478
ENSMUSG00000025644	Gm7628	34.6195	1.28937	0.600696	2.14646	0.0318367	0.533478
ENSMUSG00000025855	Prkar1b	116.913	1.04727	0.489335	2.14019	0.0323392	0.533478
ENSMUSG00000026641	Usf1	2002.33	0.641062	0.299391	2.14122	0.0322566	0.533478
ENSMUSG00000028454	Pigo	713.175	-0.479611	0.223433	-2.14655	0.0318288	0.533478
ENSMUSG00000028909	Ptpru	96.8958	-1.3089	0.611294	-2.1412	0.0322578	0.533478
ENSMUSG00000031703	Itfg1	4003.95	0.688908	0.321815	2.14069	0.0322988	0.533478
ENSMUSG00000035407	Kank4	368.348	-1.48524	0.693498	-2.14166	0.0322209	0.533478
ENSMUSG00000036578	Fxyd7	398.035	-1.59564	0.744365	-2.14363	0.0320628	0.533478
ENSMUSG00000040809	Chil3	553.035	-1.45093	0.677438	-2.14178	0.032211	0.533478
ENSMUSG00000043391	2510009E07Rik	1619.85	0.679676	0.317052	2.14374	0.0320538	0.533478
ENSMUSG00000058427	Cxcl2	150.592	-1.50856	0.703878	-2.14322	0.0320957	0.533478
ENSMUSG00000059751	Rps3a3	22.4523	0.978198	0.45706	2.1402	0.0323389	0.533478
ENSMUSG00000088088	Rmrp	18.5463	1.35202	0.631097	2.14234	0.0321664	0.533478
ENSMUSG00000090841	Myl6	19026.1	0.700013	0.326529	2.1438	0.0320488	0.533478
ENSMUSG00000097595	1500002F19Rik	165.316	1.33623	0.623845	2.14192	0.0321998	0.533478
ENSMUSG00000109509	Rps12-ps4	35.2478	1.13019	0.5274	2.14294	0.0321178	0.533478
ENSMUSG00000032475	Nck1	936.216	0.472513	0.220832	2.1397	0.0323791	0.533647
ENSMUSG00000074676	Foxs1	99.0845	1.15082	0.537959	2.13924	0.0324161	0.533768
ENSMUSG00000018566	Slc2a4	494.386	-1.481	0.693652	-2.13508	0.0327549	0.534884
ENSMUSG00000020333	Acsl6	76.2615	1.39937	0.655098	2.13612	0.0326693	0.534884
ENSMUSG00000025170	Rab40b	78.3471	-1.07025	0.500994	-2.13625	0.032659	0.534884
ENSMUSG00000028226	Mmp16	1536.9	1.10773	0.518848	2.13497	0.0327631	0.534884
ENSMUSG00000028834	Trim63	819.916	-1.52507	0.714629	-2.13407	0.0328368	0.534884
ENSMUSG00000029066	Mrpl20	2561.65	0.705646	0.330621	2.1343	0.032818	0.534884
ENSMUSG00000029790	Cep41	740.592	-1.05156	0.492505	-2.13511	0.0327517	0.534884
ENSMUSG00000040370	Etfrf1	933.577	0.667495	0.312765	2.13417	0.0328287	0.534884
ENSMUSG00000043483	Gm6863	70.2303	0.822583	0.385461	2.13402	0.0328409	0.534884
ENSMUSG00000054252	Fgfr3	863.758	-1.5265	0.714207	-2.13734	0.0325707	0.534884
ENSMUSG00000078348	Sf3b5	2360.57	0.752354	0.352217	2.13605	0.0326752	0.534884
ENSMUSG00000110404	Rnf223	65.2874	-1.25027	0.585562	-2.13517	0.0327473	0.534884
ENSMUSG00000025129	Ppp1r27	52.9855	-1.53374	0.719312	-2.13224	0.0329872	0.535156
ENSMUSG00000031543	Ank1	201.345	-1.34404	0.630409	-2.13201	0.0330064	0.535156
ENSMUSG00000078653	Cntd1	25.7494	-0.818596	0.383946	-2.13206	0.033002	0.535156
ENSMUSG00000089774	Slc5a3	974.261	0.913982	0.428632	2.13232	0.0329802	0.535156
ENSMUSG00000112302	RP24-454N4.2	216.293	0.485181	0.227496	2.1327	0.0329494	0.535156
ENSMUSG00000005779	Psmb4	6768.61	0.72439	0.340309	2.12862	0.0332855	0.535338
ENSMUSG00000014606	Slc25a11	3291.76	0.527275	0.24769	2.12877	0.033273	0.535338
ENSMUSG00000020534	Shmt1	506.246	-0.781107	0.366879	-2.12906	0.0332491	0.535338
ENSMUSG00000038582	Pptc7	1164.05	0.492674	0.231279	2.13022	0.0331539	0.535338
ENSMUSG00000052889	Prkcb	193.757	1.27655	0.599212	2.13038	0.0331404	0.535338
ENSMUSG00000060808	B9d1os	9.76585	-1.31544	0.61749	-2.13031	0.0331464	0.535338
ENSMUSG00000071342	Lsmem1	11.2515	-1.59509	0.748904	-2.1299	0.0331796	0.535338
ENSMUSG00000071419	Rps15-ps2	15.1071	0.920149	0.432105	2.12946	0.0332165	0.535338
ENSMUSG00000105377	Gm43148	8.30555	1.34887	0.633393	2.1296	0.033205	0.535338
ENSMUSG00000038170	Pde4dip	2758.26	-1.19901	0.563519	-2.12772	0.0333605	0.536063
ENSMUSG00000001131	Timp1	3269.39	1.16581	0.549017	2.12346	0.0337157	0.536068
ENSMUSG00000003617	Cp	4013.25	1.35892	0.642602	2.11472	0.0344542	0.536068
ENSMUSG00000006219	Fblim1	1893.85	0.997372	0.473501	2.10638	0.0351714	0.536068
ENSMUSG00000007891	Ctsd	95182.2	0.89945	0.423197	2.12537	0.0335559	0.536068
ENSMUSG00000017843	Ppp2r5c	3613	0.481042	0.228801	2.10244	0.0355144	0.536068
ENSMUSG00000018604	Tbx3	242.221	1.38639	0.655261	2.11579	0.034363	0.536068
ENSMUSG00000019782	Rwdd1	1426.82	0.602302	0.284667	2.11582	0.0343604	0.536068
ENSMUSG00000019808	Adat2	161.394	0.474303	0.225471	2.10361	0.0354125	0.536068
ENSMUSG00000019986	Ahi1	688.029	0.653892	0.308971	2.11635	0.0343146	0.536068
ENSMUSG00000020346	Mgat1	3912.6	0.521775	0.248268	2.10166	0.0355831	0.536068
ENSMUSG00000020814	Mxra7	3932.11	0.792694	0.377117	2.10198	0.0355547	0.536068
ENSMUSG00000020891	Alox8	24.3025	-1.50488	0.716152	-2.10134	0.0356114	0.536068
ENSMUSG00000020953	Coch	317.601	-1.4639	0.690961	-2.11864	0.0341208	0.536068
ENSMUSG00000021367	Edn1	102.881	-1.19914	0.567476	-2.11312	0.0345909	0.536068
ENSMUSG00000021643	Serf1	289.47	0.928103	0.437374	2.12199	0.0338385	0.536068
ENSMUSG00000022324	Matn2	6821.17	-1.18183	0.560358	-2.10906	0.0349393	0.536068
ENSMUSG00000022773	Ypel1	119.74	0.834196	0.394699	2.1135	0.0345582	0.536068
ENSMUSG00000022893	Adamts1	14311.3	1.1123	0.523927	2.12301	0.0337529	0.536068
ENSMUSG00000024066	Xdh	3213.66	-1.1347	0.5382	-2.10832	0.0350033	0.536068
ENSMUSG00000025017	Pik3ap1	287.185	1.3444	0.638376	2.10597	0.0352071	0.536068
ENSMUSG00000025377	Tepsin	963.217	-0.570138	0.271065	-2.10333	0.0354371	0.536068
ENSMUSG00000026087	Mrpl30	2061.53	0.581948	0.274888	2.11704	0.0342565	0.536068
ENSMUSG00000026511	Srp9	3046.98	0.670135	0.318675	2.10288	0.035476	0.536068
ENSMUSG00000027470	Mylk2	800.443	-1.58699	0.750583	-2.11434	0.0344859	0.536068
ENSMUSG00000027714	Exosc9	1141.27	0.613875	0.291454	2.10625	0.0351826	0.536068
ENSMUSG00000027879	Sec22b	2315.54	0.436523	0.207633	2.10237	0.0355205	0.536068
ENSMUSG00000028444	Cntfr	1926.36	-1.11579	0.527936	-2.11349	0.0345587	0.536068
ENSMUSG00000028864	Hgf	54.8081	1.21896	0.577563	2.11052	0.0348139	0.536068
ENSMUSG00000029304	Spp1	26371.8	1.43178	0.679837	2.10607	0.0351986	0.536068
ENSMUSG00000029557	Mrm2	277.062	0.590092	0.278899	2.11579	0.0343627	0.536068
ENSMUSG00000029838	Ptn	1515.92	1.4267	0.678055	2.10411	0.0353687	0.536068
ENSMUSG00000030522	Mtmr10	3578.98	0.634654	0.301936	2.10195	0.0355579	0.536068
ENSMUSG00000030592	Ryr1	2250.96	-1.58713	0.751589	-2.1117	0.0347119	0.536068
ENSMUSG00000030744	Rps3	37520.8	0.679293	0.321457	2.11317	0.0345861	0.536068
ENSMUSG00000030745	Il21r	137.785	1.29078	0.612429	2.10764	0.0350618	0.536068
ENSMUSG00000030987	Stim1	3771.98	-0.664509	0.312431	-2.1269	0.0334287	0.536068
ENSMUSG00000031534	Smim19	1055.96	0.596253	0.2805	2.12568	0.03353	0.536068
ENSMUSG00000031631	Cfap97	596.941	0.653787	0.31029	2.10702	0.0351159	0.536068
ENSMUSG00000033813	Tcea1	1504.8	0.526919	0.250043	2.10732	0.03509	0.536068
ENSMUSG00000035861	Tmprss11b	10.7742	-1.5904	0.75306	-2.11192	0.0346932	0.536068
ENSMUSG00000036093	Arl5a	1975.18	0.680738	0.321611	2.11665	0.0342897	0.536068
ENSMUSG00000036446	Lum	1319.45	1.25879	0.599188	2.10082	0.0356564	0.536068
ENSMUSG00000038086	Hspb2	113.058	-1.18182	0.556587	-2.12334	0.0337257	0.536068
ENSMUSG00000039678	Tbc1d13	3459.95	0.630838	0.298666	2.11219	0.0346702	0.536068
ENSMUSG00000039683	Sdk1	193.791	1.3038	0.616162	2.11599	0.0343452	0.536068
ENSMUSG00000040843	Tiprl	1332.06	0.426861	0.201944	2.11376	0.0345354	0.536068
ENSMUSG00000040875	Osbpl10	64.1837	-0.921901	0.435626	-2.11627	0.0343221	0.536068
ENSMUSG00000041528	Rnf123	2929.68	-0.525703	0.249921	-2.10347	0.0354244	0.536068
ENSMUSG00000042104	Uggt2	582.077	-0.796804	0.378601	-2.1046	0.0353261	0.536068
ENSMUSG00000043456	Zfp536	248.167	-1.28897	0.607355	-2.12226	0.0338158	0.536068
ENSMUSG00000043556	Fbxl7	489.755	1.22587	0.583446	2.10109	0.0356333	0.536068
ENSMUSG00000043644	0610009L18Rik	153.673	0.944346	0.444928	2.12247	0.0337983	0.536068
ENSMUSG00000046168	Kcnrg	10.4665	-1.06505	0.503997	-2.1132	0.0345838	0.536068
ENSMUSG00000046743	Fat4	314.839	1.13293	0.537512	2.10772	0.0350552	0.536068
ENSMUSG00000047419	Cmya5	1863.32	-1.58014	0.748102	-2.11219	0.0346699	0.536068
ENSMUSG00000051727	Kctd14	191.593	1.30178	0.615609	2.11462	0.0344619	0.536068
ENSMUSG00000052504	Epha3	88.0677	1.45157	0.689645	2.10481	0.0353079	0.536068
ENSMUSG00000053317	Sec61b	2732.75	0.725667	0.343567	2.11215	0.0346732	0.536068
ENSMUSG00000054477	Kcnn2	141.543	-1.37162	0.652629	-2.10169	0.0355808	0.536068
ENSMUSG00000056763	Cspp1	809.754	-0.747584	0.354904	-2.10644	0.0351663	0.536068
ENSMUSG00000058558	Rpl5	22244.9	0.788726	0.375291	2.10164	0.0355847	0.536068
ENSMUSG00000059291	Rpl11	21802	0.673554	0.319184	2.11024	0.0348377	0.536068
ENSMUSG00000060572	Mfap2	555.372	1.22864	0.581865	2.11156	0.0347242	0.536068
ENSMUSG00000073910	Mob3b	1559.43	1.38204	0.654173	2.11265	0.0346306	0.536068
ENSMUSG00000074807	Gm10762	182.243	0.58686	0.277216	2.11698	0.0342619	0.536068
ENSMUSG00000081094	Rpl19-ps11	259.561	0.819153	0.386242	2.12083	0.0339361	0.536068
ENSMUSG00000083679	Gm12892	152.131	1.51052	0.712035	2.12142	0.0338868	0.536068
ENSMUSG00000085236	2610206C17Rik	23.3736	-0.901659	0.424549	-2.1238	0.0336867	0.536068
ENSMUSG00000085334	Gm12940	663.997	-0.968058	0.457164	-2.11753	0.034215	0.536068
ENSMUSG00000087523	Gm12319	21.0437	-0.89875	0.42455	-2.11695	0.0342641	0.536068
ENSMUSG00000097745	AI115009	22.9434	-1.48718	0.706999	-2.10351	0.0354209	0.536068
ENSMUSG00000097800	B230344G16Rik	16.2319	-1.16019	0.548614	-2.11477	0.0344495	0.536068
ENSMUSG00000098183	Gm27010	49.5403	-1.02938	0.489374	-2.10346	0.0354259	0.536068
ENSMUSG00000103032	Gm37121	20.8347	1.54628	0.734434	2.1054	0.0352562	0.536068
ENSMUSG00000103133	Gm37303	17.9547	-1.22752	0.583992	-2.10194	0.0355583	0.536068
ENSMUSG00000104063	Pcdhgb7	50.1442	-1.38198	0.656307	-2.10569	0.035231	0.536068
ENSMUSG00000108391	Gm9768	22.9931	-1.03897	0.492978	-2.10755	0.0350702	0.536068
ENSMUSG00000086712	AI427809	86.2161	0.945049	0.449969	2.10025	0.0357065	0.536373
ENSMUSG00000020108	Ddit4	3023.94	-0.844755	0.402458	-2.09899	0.0358178	0.5367
ENSMUSG00000042750	Bex2	9.57676	1.46574	0.698304	2.09899	0.0358175	0.5367
ENSMUSG00000105419	Gm43205	23.8156	-0.774178	0.368804	-2.09916	0.035803	0.5367
ENSMUSG00000003581	Rnf215	1270.9	-0.479305	0.228589	-2.09679	0.0360117	0.53826
ENSMUSG00000024459	H2-M5	19.4985	-1.55836	0.743009	-2.09736	0.0359616	0.53826
ENSMUSG00000084910	C630043F03Rik	43.6637	1.00608	0.479807	2.09685	0.0360067	0.53826
ENSMUSG00000000915	Hip1r	1437.53	-0.945467	0.451257	-2.09518	0.0361547	0.539052
ENSMUSG00000045996	Polr2k	475.42	0.745309	0.35568	2.09545	0.0361309	0.539052
ENSMUSG00000090257	Gm4524	6.25107	-1.2465	0.594926	-2.09522	0.0361518	0.539052
ENSMUSG00000024617	Camk2a	227.937	-1.43147	0.683504	-2.09431	0.0362323	0.539762
ENSMUSG00000022552	Sharpin	1892.21	-0.403635	0.192772	-2.09384	0.0362738	0.539933
ENSMUSG00000039047	Pigk	2314.28	0.400419	0.191321	2.09291	0.036357	0.540277
ENSMUSG00000053030	Spink2	5.50519	-1.31958	0.630444	-2.0931	0.0363402	0.540277
ENSMUSG00000019738	Polr2i	891.642	0.762194	0.364365	2.09184	0.0364525	0.54065
ENSMUSG00000053024	Cntn2	20.5286	-1.5655	0.748322	-2.09201	0.0364377	0.54065
ENSMUSG00000079055	Slc8a3	54.3818	-1.34981	0.645447	-2.09129	0.0365023	0.54065
ENSMUSG00000085255	Taco1os	34.1623	0.996939	0.476685	2.0914	0.0364925	0.54065
ENSMUSG00000020267	Hint1	8547.01	0.645384	0.30866	2.09092	0.0365352	0.540691
ENSMUSG00000000740	Rpl13	34568.6	0.606761	0.290582	2.08809	0.0367899	0.541935
ENSMUSG00000002395	Use1	3703.99	0.563605	0.269888	2.08829	0.0367715	0.541935
ENSMUSG00000011305	Plin5	24.1675	-1.51276	0.725133	-2.08618	0.036962	0.541935
ENSMUSG00000022956	Atp5o	8474.17	0.70276	0.3368	2.08658	0.0369263	0.541935
ENSMUSG00000024754	Tmem2	928.656	0.860802	0.41261	2.08623	0.0369574	0.541935
ENSMUSG00000026459	Myog	12.7345	-1.57729	0.755244	-2.08845	0.0367575	0.541935
ENSMUSG00000027333	Smox	3356.09	0.737391	0.353278	2.08728	0.0368625	0.541935
ENSMUSG00000028351	Brinp1	37.0776	1.55545	0.745209	2.08726	0.0368642	0.541935
ENSMUSG00000035642	Aamdc	618.418	0.736814	0.353021	2.08717	0.0368729	0.541935
ENSMUSG00000044609	Gm9294	12.084	0.940487	0.450862	2.08597	0.0369809	0.541935
ENSMUSG00000049134	Nrap	1954.24	-1.56061	0.747284	-2.08838	0.0367637	0.541935
ENSMUSG00000111340	RP24-298N7.10	6.76696	-1.60113	0.766545	-2.08876	0.0367294	0.541935
ENSMUSG00000024597	Slc12a2	14162.5	1.21578	0.582938	2.08561	0.037014	0.541977
ENSMUSG00000039377	Hlx	472.281	0.978077	0.469142	2.08482	0.0370855	0.542583
ENSMUSG00000026869	Psmd5	1267.09	0.419146	0.201095	2.08432	0.0371314	0.542813
ENSMUSG00000076617	Ighm	3593.22	1.57536	0.756094	2.08356	0.0372007	0.543383
ENSMUSG00000025537	Phkg1	116.969	-1.5137	0.726892	-2.08242	0.037304	0.543936
ENSMUSG00000028246	Faxc	526.39	0.933046	0.447992	2.08273	0.0372759	0.543936
ENSMUSG00000037606	Osbpl5	1487.57	-0.689364	0.331116	-2.08194	0.0373476	0.543936
ENSMUSG00000054387	Mdm4	4203.48	-0.741381	0.356123	-2.08181	0.0373595	0.543936
ENSMUSG00000016427	Ndufa1	3116.58	0.852656	0.409834	2.08049	0.0374804	0.544072
ENSMUSG00000021822	Plau	1328.87	1.03638	0.498446	2.07922	0.0375975	0.544072
ENSMUSG00000027088	Phospho2	709.044	0.526684	0.253481	2.0778	0.0377276	0.544072
ENSMUSG00000029032	Arhgef16	196.898	-1.48799	0.715312	-2.0802	0.0375073	0.544072
ENSMUSG00000030433	Sbk2	102.423	-1.33974	0.644695	-2.07809	0.0377006	0.544072
ENSMUSG00000030747	Dgat2	1248.58	-1.26586	0.609243	-2.07775	0.037732	0.544072
ENSMUSG00000034110	Kctd7	360.562	0.581474	0.279762	2.07846	0.0376667	0.544072
ENSMUSG00000044906	4930503L19Rik	486.744	-0.664008	0.319321	-2.07944	0.0375772	0.544072
ENSMUSG00000045658	Pid1	1688.42	0.971514	0.467506	2.07808	0.0377024	0.544072
ENSMUSG00000055494	Gm14168	79.6513	-0.882369	0.424215	-2.08	0.0375253	0.544072
ENSMUSG00000081485	Gm12338	41.1435	1.01154	0.486328	2.07995	0.0375305	0.544072
ENSMUSG00000109864	Eid3	13.6247	-1.24291	0.59761	-2.0798	0.0375435	0.544072
ENSMUSG00000027502	Rtfdc1	3486.44	0.347175	0.16714	2.07715	0.0377877	0.544439
ENSMUSG00000031383	Dusp9	34.6661	1.27047	0.611809	2.07658	0.0378402	0.544602
ENSMUSG00000034810	Scn7a	261.301	-1.09845	0.529022	-2.07637	0.0378596	0.544602
ENSMUSG00000002007	Srpk3	74.598	-1.4572	0.702997	-2.07284	0.0381875	0.545699
ENSMUSG00000004151	Etv1	3530.59	0.978153	0.471669	2.07381	0.0380968	0.545699
ENSMUSG00000020474	Polm	1110.75	-0.62946	0.304035	-2.07035	0.0384192	0.545699
ENSMUSG00000021477	Ctsl	30185.1	0.661289	0.319145	2.07207	0.0382592	0.545699
ENSMUSG00000025816	Sec61a2	1031.26	-0.600004	0.289346	-2.07366	0.0381113	0.545699
ENSMUSG00000026834	Acvr1c	187.447	-1.43126	0.69044	-2.07297	0.0381751	0.545699
ENSMUSG00000027239	Mdk	693.938	1.22926	0.59354	2.07106	0.0383529	0.545699
ENSMUSG00000029030	Tprgl	6029.08	0.721409	0.347766	2.07441	0.038041	0.545699
ENSMUSG00000029828	4921507P07Rik	20.4542	-1.24231	0.599543	-2.07209	0.0382568	0.545699
ENSMUSG00000030935	Acsm3	26.2475	-1.5097	0.728979	-2.07098	0.0383603	0.545699
ENSMUSG00000033430	Terf2ip	1116.99	0.34281	0.165559	2.07062	0.0383939	0.545699
ENSMUSG00000038679	Trps1	692.867	0.610516	0.294469	2.07328	0.0381461	0.545699
ENSMUSG00000058838	Rps27a-ps2	14.2819	0.847157	0.408977	2.07141	0.0383207	0.545699
ENSMUSG00000059842	Zfp341	186.181	-0.424944	0.20524	-2.07047	0.0384081	0.545699
ENSMUSG00000097842	9330104G04Rik	45.7332	0.777427	0.375509	2.07033	0.0384214	0.545699
ENSMUSG00000108094	Gm31108	133.799	1.51963	0.732764	2.07384	0.0380945	0.545699
ENSMUSG00000072940	Gm10443	30.6334	1.00826	0.487089	2.06997	0.0384548	0.545743
ENSMUSG00000004552	Ctse	25.0463	1.16522	0.563093	2.06932	0.0385163	0.54593
ENSMUSG00000035597	Prpf39	1718.24	-0.771892	0.37316	-2.06853	0.0385904	0.54593
ENSMUSG00000039046	Usp6nl	3770.92	0.763764	0.369262	2.06835	0.0386069	0.54593
ENSMUSG00000056718	Gm13199	34.3482	-1.27847	0.618153	-2.06822	0.0386198	0.54593
ENSMUSG00000074466	Gm15417	307.818	0.878629	0.424728	2.06869	0.0385755	0.54593
ENSMUSG00000001020	S100a4	603.619	1.17156	0.566813	2.06693	0.0387404	0.547062
ENSMUSG00000021190	Lgmn	14202.8	0.702767	0.34004	2.06672	0.0387607	0.547062
ENSMUSG00000078817	Nlrp12	14.7251	1.45608	0.704687	2.06628	0.0388023	0.547219
ENSMUSG00000000916	Nsun5	583.658	-0.423736	0.205341	-2.06357	0.0390581	0.547504
ENSMUSG00000022949	Clic6	10.9049	1.36282	0.65978	2.06557	0.0388695	0.547504
ENSMUSG00000023723	Mrps23	1774.27	0.579283	0.280503	2.06515	0.0389085	0.547504
ENSMUSG00000037594	BC022687	439.472	0.600129	0.290736	2.06417	0.0390014	0.547504
ENSMUSG00000042348	Arl15	1533.59	0.972437	0.471285	2.06337	0.0390772	0.547504
ENSMUSG00000048376	F2r	680.77	1.08842	0.527308	2.06411	0.0390077	0.547504
ENSMUSG00000049792	Bag5	2037.8	0.551496	0.267258	2.06354	0.0390618	0.547504
ENSMUSG00000070493	Chchd2	9731.07	0.843039	0.408613	2.06317	0.0390966	0.547504
ENSMUSG00000097888	Gm26682	22.5969	0.871056	0.42201	2.06406	0.0390117	0.547504
ENSMUSG00000017781	Pitpna	7255.16	0.373015	0.180836	2.06272	0.0391388	0.547669
ENSMUSG00000030612	Mrpl46	546.306	0.61885	0.300227	2.06127	0.0392769	0.549174
ENSMUSG00000097535	Gm26592	7.49477	1.0794	0.523913	2.06027	0.0393731	0.550091
ENSMUSG00000048218	Amigo2	104.26	1.20528	0.585566	2.05832	0.0395594	0.552266
ENSMUSG00000030056	Isy1	598.159	0.503362	0.244699	2.05707	0.0396796	0.552734
ENSMUSG00000031523	Dlc1	6681.26	1.03494	0.503126	2.05701	0.0396852	0.552734
ENSMUSG00000064247	Plcxd1	100.795	-1.39616	0.678561	-2.05753	0.0396355	0.552734
ENSMUSG00000021692	Dimt1	330.274	-0.441068	0.214544	-2.05585	0.0397975	0.552836
ENSMUSG00000026213	Stk11ip	1743.84	-0.393499	0.191357	-2.05635	0.0397485	0.552836
ENSMUSG00000028369	Svep1	1179.85	1.1057	0.537965	2.05534	0.0398463	0.552836
ENSMUSG00000028657	Ppt1	4140.49	0.558675	0.271789	2.05555	0.039826	0.552836
ENSMUSG00000061046	Haghl	1689.89	0.650608	0.316417	2.05617	0.0397658	0.552836
ENSMUSG00000028398	Tmem261	934.694	0.706039	0.343937	2.05282	0.0400904	0.55414
ENSMUSG00000039231	Suv39h1	1093.45	-0.4467	0.217608	-2.05278	0.0400943	0.55414
ENSMUSG00000074800	Gm4149	15.9099	1.11006	0.54062	2.05332	0.0400417	0.55414
ENSMUSG00000108617	Gm31749	13.8549	-1.08772	0.529661	-2.05362	0.0400129	0.55414
ENSMUSG00000110575	6330537M06Rik	11.1537	0.756088	0.36812	2.05392	0.0399836	0.55414
ENSMUSG00000031848	Lsm4	2535.11	0.616464	0.300419	2.05201	0.0401684	0.554311
ENSMUSG00000073684	Faap20	1415.27	0.638889	0.311326	2.05216	0.0401546	0.554311
ENSMUSG00000037989	Wnk2	273.36	-1.34308	0.654932	-2.05072	0.040294	0.555029
ENSMUSG00000087165	2010001A14Rik	212.364	0.929463	0.45316	2.05107	0.0402601	0.555029
ENSMUSG00000097162	2310010J17Rik	286.637	0.849764	0.414476	2.05021	0.0403439	0.555029
ENSMUSG00000104453	Gm37829	29.0847	-1.47301	0.718367	-2.0505	0.0403157	0.555029
ENSMUSG00000061436	Hipk2	1390.39	1.28923	0.629123	2.04925	0.0404373	0.555889
ENSMUSG00000022781	Pak2	3079.22	0.427881	0.208933	2.04793	0.0405671	0.556298
ENSMUSG00000040016	Ptger3	75.8311	-1.28509	0.627376	-2.04835	0.0405258	0.556298
ENSMUSG00000072844	G530011O06Rik	608.022	-1.20131	0.586666	-2.04769	0.0405908	0.556298
ENSMUSG00000084228	Gm8080	20.3134	-1.57114	0.767053	-2.04829	0.0405319	0.556298
ENSMUSG00000090066	1110002E22Rik	65.0348	-1.4877	0.726652	-2.04733	0.0406257	0.556352
ENSMUSG00000020823	Sec14l1	4545.26	0.55435	0.271038	2.04529	0.0408267	0.556858
ENSMUSG00000027573	Gid8	1499.56	0.329651	0.161122	2.04598	0.0407584	0.556858
ENSMUSG00000049100	Pcdh10	31.5833	1.41477	0.691646	2.04551	0.0408051	0.556858
ENSMUSG00000082815	Gm5678	4.45944	-1.56642	0.765953	-2.04507	0.0408484	0.556858
ENSMUSG00000086841	2410006H16Rik	1879.35	0.771187	0.376819	2.04657	0.0407	0.556858
ENSMUSG00000110156	Gm45248	45.0223	1.0969	0.536074	2.04617	0.0407396	0.556858
ENSMUSG00000016524	Il19	11.3715	-1.43326	0.701194	-2.04402	0.0409513	0.556994
ENSMUSG00000062184	Hs6st2	25.5156	0.9586	0.468921	2.04427	0.0409272	0.556994
ENSMUSG00000109973	Gm45397	8.42121	1.53787	0.75228	2.04428	0.0409255	0.556994
ENSMUSG00000035681	Kcnc2	10.5829	-1.39814	0.684133	-2.04367	0.0409863	0.557048
ENSMUSG00000021903	Galnt15	750.618	-1.22389	0.599188	-2.04259	0.0410935	0.557235
ENSMUSG00000028062	Lamtor2	2639.79	0.699957	0.342693	2.04252	0.0411003	0.557235
ENSMUSG00000040229	Gpr34	41.0181	1.40464	0.687507	2.04309	0.0410434	0.557235
ENSMUSG00000060509	Xcr1	13.1261	1.363	0.667393	2.04228	0.041124	0.557235
ENSMUSG00000093409	Gm25193	7.49535	-1.0457	0.512167	-2.04172	0.0411793	0.557565
ENSMUSG00000026778	Prkcq	352.404	-1.20979	0.592738	-2.04101	0.0412494	0.558092
ENSMUSG00000036504	Phpt1	29.0845	0.874683	0.428726	2.04019	0.0413313	0.558781
ENSMUSG00000097056	Gm4262	213.521	0.922002	0.45202	2.03974	0.0413764	0.55897
ENSMUSG00000022534	Mefv	152.017	1.4444	0.70832	2.03919	0.0414315	0.559294
ENSMUSG00000020978	Klhdc2	3727.57	0.728912	0.357526	2.03877	0.0414731	0.559435
ENSMUSG00000014075	Tctex1d2	342.069	0.62528	0.307502	2.03342	0.0420102	0.560101
ENSMUSG00000021109	Hif1a	5077.76	0.893096	0.438543	2.03651	0.0416996	0.560101
ENSMUSG00000021359	Tfap2a	2134.17	-0.749519	0.36862	-2.03331	0.0420208	0.560101
ENSMUSG00000021895	Arhgef3	785.395	1.11973	0.550058	2.03566	0.0417849	0.560101
ENSMUSG00000023944	Hsp90ab1	56100.7	0.498038	0.244433	2.03752	0.0415976	0.560101
ENSMUSG00000024253	Dync2li1	460.963	0.540815	0.265372	2.03795	0.0415553	0.560101
ENSMUSG00000028651	Ppie	1010.22	0.643495	0.316189	2.03516	0.0418344	0.560101
ENSMUSG00000031683	Lsm6	1450.42	0.640177	0.314648	2.03458	0.0418931	0.560101
ENSMUSG00000043333	Rhbdl2	78.7796	-1.1791	0.579343	-2.03524	0.0418268	0.560101
ENSMUSG00000052534	Pbx1	1903.01	0.620762	0.304702	2.03727	0.0416226	0.560101
ENSMUSG00000053117	E330013P04Rik	30.0721	-1.42659	0.70095	-2.03522	0.0418285	0.560101
ENSMUSG00000067719	Gm10221	49.5119	0.926068	0.455387	2.03358	0.0419935	0.560101
ENSMUSG00000071014	Ndufb6	2212.65	0.735273	0.361224	2.0355	0.0418002	0.560101
ENSMUSG00000071662	Polr2g	2349.87	0.751226	0.369363	2.03384	0.0419677	0.560101
ENSMUSG00000073902	Gm1966	56.8129	1.42083	0.698462	2.03422	0.0419293	0.560101
ENSMUSG00000104960	Snhg8	1417.21	0.883835	0.43448	2.03423	0.0419281	0.560101
ENSMUSG00000035246	Pcyt1b	166.145	-1.04549	0.514451	-2.03225	0.0421279	0.560849
ENSMUSG00000040136	Abcc8	7.6675	-1.52142	0.748803	-2.0318	0.0421735	0.560849
ENSMUSG00000101335	Gm28229	97.3451	-0.846076	0.416377	-2.03199	0.0421543	0.560849
ENSMUSG00000102869	2900097C17Rik	530.642	0.959188	0.472151	2.03153	0.0422017	0.560849
ENSMUSG00000014243	Zswim7	330.876	0.860692	0.423982	2.03002	0.0423544	0.561023
ENSMUSG00000021687	Scamp1	4553.39	0.739451	0.364234	2.03015	0.0423408	0.561023
ENSMUSG00000022876	Samsn1	85.6007	1.17673	0.579555	2.0304	0.0423155	0.561023
ENSMUSG00000039033	Tasp1	318.916	0.476698	0.234879	2.02955	0.042402	0.561023
ENSMUSG00000074480	Mex3a	651.449	1.00206	0.493572	2.03022	0.0423341	0.561023
ENSMUSG00000085311	Gm15445	40.968	-0.891532	0.439209	-2.02986	0.0423709	0.561023
ENSMUSG00000041135	Ripk2	580.84	0.443313	0.21861	2.02787	0.0425734	0.562876
ENSMUSG00000000244	Tspan32	77.3425	1.061	0.523609	2.02632	0.0427323	0.563263
ENSMUSG00000025272	Tro	32.3998	1.28519	0.634037	2.027	0.0426624	0.563263
ENSMUSG00000027067	Ssrp1	4803.92	0.530789	0.261981	2.02605	0.0427592	0.563263
ENSMUSG00000028459	Cd72	164.899	1.17885	0.581835	2.02609	0.0427559	0.563263
ENSMUSG00000050334	C130071C03Rik	48.3002	-1.42136	0.701415	-2.02642	0.0427217	0.563263
ENSMUSG00000039364	Sectm1b	66.1073	-1.54226	0.761555	-2.02515	0.0428524	0.563691
ENSMUSG00000068323	Slc4a5	6.30955	1.38127	0.682065	2.02513	0.0428545	0.563691
ENSMUSG00000041849	Card6	620.671	0.761792	0.376331	2.02426	0.0429435	0.563874
ENSMUSG00000054793	Cadm4	1591.81	-1.37059	0.677167	-2.024	0.0429699	0.563874
ENSMUSG00000065258	Gm23969	9.03724	-0.80374	0.397209	-2.02347	0.0430252	0.563874
ENSMUSG00000091086	Rpl6l	58.4069	0.761712	0.376429	2.02352	0.0430197	0.563874
ENSMUSG00000097223	Gm2449	13.6757	0.947966	0.468263	2.02443	0.0429261	0.563874
ENSMUSG00000006299	Aamp	7473.61	0.611204	0.302272	2.02204	0.0431726	0.563914
ENSMUSG00000027082	Tfpi	1075.21	1.13603	0.561674	2.02258	0.0431161	0.563914
ENSMUSG00000029361	Nos1	150.136	-1.49163	0.737839	-2.02161	0.0432163	0.563914
ENSMUSG00000032925	Itgbl1	407.866	1.19006	0.588485	2.02224	0.0431514	0.563914
ENSMUSG00000037965	Zc3h7a	4286.34	-0.687014	0.339835	-2.02161	0.0432164	0.563914
ENSMUSG00000051586	Mical3	8843.57	-0.741205	0.36646	-2.02261	0.0431135	0.563914
ENSMUSG00000027133	Nop10	1305.08	0.689233	0.341122	2.02049	0.0433326	0.564611
ENSMUSG00000105814	Mir703	43.4534	1.22796	0.607718	2.02061	0.0433202	0.564611
ENSMUSG00000053477	Tcf4	3744.93	0.727594	0.360174	2.02011	0.0433715	0.564709
ENSMUSG00000044340	Phlpp1	2608.23	0.783903	0.388238	2.01913	0.043474	0.565225
ENSMUSG00000047746	Fbxo40	206.226	-1.50467	0.745148	-2.0193	0.0434563	0.565225
ENSMUSG00000021040	Slirp	1299.99	0.730281	0.362019	2.01725	0.0436698	0.565681
ENSMUSG00000028514	Usp24	5785.55	0.812794	0.402721	2.01826	0.0435646	0.565681
ENSMUSG00000029156	Sgcb	2419.54	-0.790345	0.391697	-2.01774	0.0436179	0.565681
ENSMUSG00000031723	Txnl4b	411.015	0.498535	0.247231	2.01648	0.0437503	0.565681
ENSMUSG00000045094	Arhgef37	712.731	-0.961565	0.476771	-2.01683	0.0437137	0.565681
ENSMUSG00000067599	Klra7	12.6878	1.35225	0.670632	2.01638	0.0437607	0.565681
ENSMUSG00000080364	Gm25777	12.6646	-0.928163	0.460051	-2.01752	0.043641	0.565681
ENSMUSG00000084111	Gm15710	48.8009	0.623129	0.308929	2.01706	0.0436894	0.565681
ENSMUSG00000049173	Myoz3	29.4963	-1.54535	0.766952	-2.01493	0.043912	0.567229
ENSMUSG00000000957	Mmp14	14978.7	0.557126	0.276708	2.01341	0.0440719	0.567533
ENSMUSG00000020042	Btbd11	223.151	1.25798	0.624752	2.01357	0.0440551	0.567533
ENSMUSG00000020889	Nr1d1	3314.64	-0.678245	0.33716	-2.01164	0.0442579	0.567533
ENSMUSG00000030201	Lrp6	3974.16	0.741799	0.368517	2.01293	0.0441219	0.567533
ENSMUSG00000030340	Scnn1a	305.908	-1.07717	0.535193	-2.01268	0.0441482	0.567533
ENSMUSG00000031143	Ccdc22	65.4458	-0.581862	0.289082	-2.01279	0.0441363	0.567533
ENSMUSG00000036139	Hoxc9	47.981	1.36588	0.678829	2.01212	0.0442077	0.567533
ENSMUSG00000036513	Commd2	916.004	0.593722	0.295222	2.01111	0.0443143	0.567533
ENSMUSG00000039741	Bahcc1	3511.12	0.804464	0.399974	2.01129	0.0442948	0.567533
ENSMUSG00000074182	Znhit6	515.627	0.511668	0.254244	2.01251	0.0441661	0.567533
ENSMUSG00000100157	2310034O05Rik	7.90042	-1.53672	0.763323	-2.0132	0.0440939	0.567533
ENSMUSG00000104671	Gm43062	30.4327	-0.850561	0.422806	-2.01171	0.0442507	0.567533
ENSMUSG00000025555	Farp1	1602.53	1.02115	0.507963	2.01029	0.0444001	0.567822
ENSMUSG00000027394	Ttl	779.148	0.572651	0.284853	2.01034	0.0443955	0.567822
ENSMUSG00000028648	Ndufs5	1634.81	0.613232	0.305329	2.00843	0.0445976	0.568286
ENSMUSG00000048755	Mcat	655.092	0.525551	0.261622	2.00882	0.0445567	0.568286
ENSMUSG00000049699	Ucn2	92.6809	-1.43877	0.716188	-2.00892	0.0445453	0.568286
ENSMUSG00000087057	Gm11730	8.82247	-1.2281	0.611548	-2.00818	0.0446245	0.568286
ENSMUSG00000100627	A830008E24Rik	6.93504	-1.53847	0.766109	-2.00816	0.044626	0.568286
ENSMUSG00000100691	2010320M18Rik	419.644	0.615001	0.306047	2.0095	0.0444844	0.568286
ENSMUSG00000025289	Prdx4	3198.81	0.739077	0.368234	2.00708	0.0447408	0.569344
ENSMUSG00000042212	Sprr2d	332.029	-1.47273	0.7339	-2.00672	0.0447795	0.569434
ENSMUSG00000000120	Ngfr	928.621	-1.25636	0.626315	-2.00596	0.0448605	0.569659
ENSMUSG00000098234	Snhg6	996.19	0.612498	0.305299	2.00622	0.0448323	0.569659
ENSMUSG00000024949	Sf1	8559.28	-0.466401	0.232555	-2.00555	0.0449038	0.569806
ENSMUSG00000000568	Hnrnpd	5136.73	-0.398785	0.198937	-2.00458	0.045008	0.569878
ENSMUSG00000001542	Ell2	465.31	0.847309	0.422582	2.00508	0.0449548	0.569878
ENSMUSG00000035666	Gtf3c4	1254.87	0.556317	0.27756	2.00432	0.0450363	0.569878
ENSMUSG00000063787	Chchd1	1284.41	0.731392	0.364827	2.00477	0.044988	0.569878
ENSMUSG00000003299	Mrpl4	2354.85	-0.372897	0.186487	-1.99959	0.0455444	0.569892
ENSMUSG00000004939	Nmrk2	29.0331	-1.52536	0.762422	-2.00068	0.0454269	0.569892
ENSMUSG00000025940	Tmem70	1004.34	0.484199	0.242145	1.99963	0.0455405	0.569892
ENSMUSG00000028890	Mtf1	698.084	0.368654	0.184349	1.99976	0.0455259	0.569892
ENSMUSG00000033033	Calhm2	483.609	0.765101	0.382251	2.00157	0.0453311	0.569892
ENSMUSG00000037907	Ankrd13b	1675.63	-0.576502	0.28788	-2.00258	0.0452222	0.569892
ENSMUSG00000040694	Apobec2	498.608	-1.52816	0.763333	-2.00195	0.0452896	0.569892
ENSMUSG00000044033	Ccdc141	114.915	-0.948486	0.473728	-2.00217	0.045266	0.569892
ENSMUSG00000046480	Scn4b	225.815	-1.48956	0.744818	-1.9999	0.0455109	0.569892
ENSMUSG00000050587	Lrrc4c	9.75154	-1.45618	0.727801	-2.00079	0.0454147	0.569892
ENSMUSG00000052981	Ube2ql1	29.0077	1.11294	0.556088	2.00138	0.0453514	0.569892
ENSMUSG00000056947	Mab21l1	14.1211	-1.49604	0.746555	-2.00392	0.0450783	0.569892
ENSMUSG00000072872	Rybp	597.086	0.964616	0.481415	2.00371	0.0451011	0.569892
ENSMUSG00000086892	4933430M04Rik	75.373	-1.40359	0.701695	-2.00028	0.0454695	0.569892
ENSMUSG00000096146	Kcnj11	103.538	-1.517	0.758448	-2.00014	0.0454848	0.569892
ENSMUSG00000107191	Gm43579	17.3986	-1.01187	0.505942	-1.99997	0.0455038	0.569892
ENSMUSG00000038295	Atg9b	597.799	-1.42471	0.712607	-1.99929	0.0455768	0.5699
ENSMUSG00000019143	Hars2	969.838	-0.405445	0.202949	-1.99776	0.0457423	0.570115
ENSMUSG00000027456	Sdcbp2	207.941	-1.24463	0.622932	-1.99802	0.0457143	0.570115
ENSMUSG00000027628	Aar2	1883.98	0.547222	0.274011	1.99709	0.0458159	0.570115
ENSMUSG00000028116	Myoz2	220.294	-1.52758	0.764718	-1.99757	0.0457632	0.570115
ENSMUSG00000029727	Cyp3a13	246.927	-1.20357	0.602653	-1.99712	0.0458124	0.570115
ENSMUSG00000074203	G430095P16Rik	21.8734	1.22849	0.614681	1.99858	0.0456534	0.570115
ENSMUSG00000084890	A830036E02Rik	25.5498	-1.52797	0.765033	-1.99725	0.0457976	0.570115
ENSMUSG00000031154	Otud5	3207.08	-0.354768	0.177695	-1.9965	0.0458793	0.570509
ENSMUSG00000002804	Nudt14	728.236	0.742799	0.372724	1.99289	0.0462732	0.570639
ENSMUSG00000005674	Tomm40l	1741.82	0.618735	0.310161	1.99489	0.0460554	0.570639
ENSMUSG00000006169	Clint1	2474.42	0.70098	0.351893	1.99203	0.0463682	0.570639
ENSMUSG00000020973	Dnaaf2	534.091	0.571345	0.286979	1.99089	0.0464928	0.570639
ENSMUSG00000022313	Utp23	423.761	0.37923	0.190453	1.9912	0.0464585	0.570639
ENSMUSG00000028597	Gpx7	792.745	0.826777	0.415262	1.99097	0.0464837	0.570639
ENSMUSG00000028973	Abcb8	1536.69	-0.424204	0.212978	-1.99177	0.0463962	0.570639
ENSMUSG00000030854	Ptpn5	19.5552	-1.27582	0.640439	-1.9921	0.0463602	0.570639
ENSMUSG00000030879	Mrpl17	2002.33	0.684265	0.34346	1.99227	0.0463415	0.570639
ENSMUSG00000031933	Izumo1r	5.66852	1.50223	0.753433	1.99385	0.0461688	0.570639
ENSMUSG00000033022	Cdo1	948.227	-1.29059	0.647519	-1.99313	0.0462474	0.570639
ENSMUSG00000040888	Gfer	723.125	0.497772	0.249709	1.99341	0.0462166	0.570639
ENSMUSG00000043029	Trpv3	182.201	-1.3983	0.701156	-1.99428	0.0461217	0.570639
ENSMUSG00000051890	Klhdc1	290.052	0.709767	0.35596	1.99395	0.0461571	0.570639
ENSMUSG00000065608	Mirlet7c-2	13.3758	-1.16975	0.586546	-1.9943	0.046119	0.570639
ENSMUSG00000065990	Aurkaip1	2707.7	0.580499	0.291029	1.99464	0.0460819	0.570639
ENSMUSG00000073676	Hspe1	2951	0.66856	0.33499	1.99576	0.0459595	0.570639
ENSMUSG00000087799	Gm25961	13.3049	-1.39248	0.698086	-1.99471	0.0460748	0.570639
ENSMUSG00000093482	Gm20619	533.503	1.18547	0.595435	1.99092	0.0464893	0.570639
ENSMUSG00000015013	Trappc2l	1508.16	0.61683	0.310144	1.98885	0.0467178	0.570864
ENSMUSG00000016526	Dyrk3	428.136	1.11473	0.56037	1.98927	0.0466711	0.570864
ENSMUSG00000024902	Mrpl11	1214.09	0.687744	0.345659	1.98966	0.0466282	0.570864
ENSMUSG00000032883	Acsl3	2142.03	-0.696563	0.349955	-1.99043	0.0465431	0.570864
ENSMUSG00000034936	Arl4d	287.239	-1.06186	0.534136	-1.98799	0.0468123	0.570864
ENSMUSG00000064215	Ifi27	5190.46	0.802245	0.403575	1.98785	0.0468285	0.570864
ENSMUSG00000078201	Tmem203	524.855	0.627787	0.315687	1.98864	0.0467413	0.570864
ENSMUSG00000085211	B430219N15Rik	15.5761	-1.07007	0.538192	-1.98827	0.0467821	0.570864
ENSMUSG00000097514	Gm17619	8.89702	1.33794	0.672881	1.98838	0.0467696	0.570864
ENSMUSG00000097614	Gm26508	12.3502	-1.0883	0.547228	-1.98875	0.0467289	0.570864
ENSMUSG00000028998	Tomm7	3186.03	0.739709	0.372185	1.98748	0.0468693	0.570974
ENSMUSG00000021482	Aaed1	639.276	0.688946	0.347384	1.98324	0.0473408	0.571617
ENSMUSG00000025372	Baiap2	3743.93	-0.719904	0.362871	-1.98391	0.0472654	0.571617
ENSMUSG00000027610	Gss	1119.49	0.512465	0.258406	1.98318	0.0473477	0.571617
ENSMUSG00000027667	Zfp639	1200.11	-0.332563	0.167592	-1.98436	0.0472156	0.571617
ENSMUSG00000028976	Slc2a5	71.4253	-1.35449	0.682979	-1.98321	0.0473438	0.571617
ENSMUSG00000031391	L1cam	2387.26	-1.10114	0.554737	-1.98498	0.0471464	0.571617
ENSMUSG00000032788	Pdxk	3220.57	0.60867	0.306718	1.98446	0.0472042	0.571617
ENSMUSG00000034412	Tbc1d10a	3075.75	-0.524501	0.264336	-1.98422	0.0472314	0.571617
ENSMUSG00000036985	Zdhhc9	1654.01	-0.512269	0.258045	-1.98519	0.0471228	0.571617
ENSMUSG00000046324	Ermp1	1924.37	0.603335	0.303883	1.98542	0.0470978	0.571617
ENSMUSG00000049339	Fam134a	5344.03	0.579567	0.29186	1.98577	0.0470591	0.571617
ENSMUSG00000055184	Fam72a	106.114	0.727397	0.366152	1.9866	0.0469671	0.571617
ENSMUSG00000075232	Amd1	2329.14	0.635397	0.320422	1.983	0.0473672	0.571617
ENSMUSG00000097425	Vmn1r181	37.3463	1.29288	0.65093	1.9862	0.0470107	0.571617
ENSMUSG00000022377	Asap1	2412.27	0.700362	0.353435	1.98159	0.0475252	0.57169
ENSMUSG00000026767	Fam188a	1837.59	-0.556396	0.280725	-1.98199	0.0474801	0.57169
ENSMUSG00000030098	Grip2	75.5473	-1.35745	0.685151	-1.98124	0.047564	0.57169
ENSMUSG00000042200	Cdrt4	15.2635	0.805801	0.406703	1.9813	0.0475574	0.57169
ENSMUSG00000059305	Vpreb1	14.1172	1.02469	0.517081	1.98169	0.0475138	0.57169
ENSMUSG00000095478	Gm9824	7.55129	-0.930585	0.469543	-1.9819	0.0474908	0.57169
ENSMUSG00000025509	Pnpla2	4716.24	-0.771317	0.389631	-1.97961	0.0477474	0.571931
ENSMUSG00000032185	Carm1	3148.24	-0.442099	0.223363	-1.97929	0.0477837	0.571931
ENSMUSG00000046034	Otulin	1358.09	0.500636	0.252903	1.97955	0.0477537	0.571931
ENSMUSG00000090264	Eif4ebp3	19.8883	-1.05399	0.532321	-1.97998	0.0477053	0.571931
ENSMUSG00000097061	9330151L19Rik	573.45	-0.584419	0.295298	-1.97908	0.0478067	0.571931
ENSMUSG00000097294	Gm26888	14.3267	-1.35005	0.682037	-1.97943	0.0477673	0.571931
ENSMUSG00000103553	Gm38218	8.93947	-0.933578	0.471656	-1.97936	0.0477754	0.571931
ENSMUSG00000026586	Prrx1	2166.99	1.2371	0.625181	1.97879	0.0478395	0.571943
ENSMUSG00000067149	Jchain	658.411	1.49524	0.755742	1.9785	0.0478718	0.571949
ENSMUSG00000000194	Gpr107	2740.58	0.302662	0.154244	1.96223	0.0497359	0.572074
ENSMUSG00000003660	Snrnp200	4749.01	0.423787	0.216209	1.96008	0.0499859	0.572074
ENSMUSG00000004897	Hdgf	9872.27	0.488364	0.247541	1.97286	0.0485117	0.572074
ENSMUSG00000004980	Hnrnpa2b1	21984.1	-0.566229	0.287812	-1.96736	0.0491419	0.572074
ENSMUSG00000005078	Jkamp	1656.95	0.46841	0.237633	1.97115	0.0487065	0.572074
ENSMUSG00000006390	Elovl1	4937.89	-0.501463	0.254259	-1.97225	0.0485807	0.572074
ENSMUSG00000007122	Casq1	800.306	-1.47656	0.751711	-1.96426	0.0495	0.572074
ENSMUSG00000016253	Nelfcd	1753.23	0.433489	0.220776	1.96347	0.049591	0.572074
ENSMUSG00000017188	Coa3	2004.99	0.80397	0.40905	1.96546	0.0493614	0.572074
ENSMUSG00000018819	Lsp1	1775.55	1.06597	0.540838	1.97096	0.0487284	0.572074
ENSMUSG00000020219	Timm13	3198.5	0.76556	0.390051	1.96272	0.0496791	0.572074
ENSMUSG00000020261	Slc36a1	2196.12	-0.511559	0.259336	-1.97257	0.0485446	0.572074
ENSMUSG00000021038	Vipas39	2013.42	0.47728	0.243405	1.96085	0.0498967	0.572074
ENSMUSG00000021130	Galnt16	201.872	-0.92433	0.468693	-1.97214	0.0485934	0.572074
ENSMUSG00000021156	Zmynd11	4702.83	-0.392656	0.19997	-1.96357	0.0495796	0.572074
ENSMUSG00000021660	Btf3	8474.43	0.605211	0.306679	1.97343	0.0484463	0.572074
ENSMUSG00000021665	Hexb	3949.22	0.720091	0.366153	1.96664	0.0492245	0.572074
ENSMUSG00000022507	1810013L24Rik	1648.69	0.319206	0.162124	1.9689	0.048964	0.572074
ENSMUSG00000023092	Fhl1	2105.96	-1.34201	0.680926	-1.97087	0.0487393	0.572074
ENSMUSG00000023904	Hcfc1r1	2756.48	0.614062	0.313499	1.95874	0.0501433	0.572074
ENSMUSG00000024423	Impact	1878.01	-0.746861	0.380447	-1.96312	0.0496328	0.572074
ENSMUSG00000024658	Gm9750	4.47558	-1.36488	0.696443	-1.95979	0.0500209	0.572074
ENSMUSG00000026235	Epha4	169.718	-1.18877	0.6068	-1.95909	0.0501025	0.572074
ENSMUSG00000026753	Ppp6c	2331.66	0.477515	0.243166	1.96374	0.0495606	0.572074
ENSMUSG00000026971	Itgb6	66.5172	-1.46471	0.74571	-1.96418	0.0495096	0.572074
ENSMUSG00000027009	Itga4	13384.5	1.14881	0.58208	1.97363	0.0484239	0.572074
ENSMUSG00000027208	Fgf7	346.914	0.910692	0.463344	1.96548	0.0493592	0.572074
ENSMUSG00000027642	Rpn2	11658.9	0.477382	0.242735	1.96668	0.04922	0.572074
ENSMUSG00000028096	Gpr89	868.231	0.37093	0.188779	1.96489	0.0494267	0.572074
ENSMUSG00000030553	Pgpep1l	7.68643	-1.20619	0.615392	-1.96003	0.0499919	0.572074
ENSMUSG00000030630	Fah	2010.91	-0.757041	0.38505	-1.96609	0.0492887	0.572074
ENSMUSG00000030741	Spns1	2538.63	-0.44344	0.225851	-1.96342	0.0495977	0.572074
ENSMUSG00000031851	Ntpcr	583.5	0.482207	0.24423	1.9744	0.0483363	0.572074
ENSMUSG00000032564	Cpne4	15.8826	-1.45657	0.743403	-1.95932	0.0500749	0.572074
ENSMUSG00000032796	Lama1	125.604	-1.42794	0.722965	-1.97511	0.0482556	0.572074
ENSMUSG00000034566	Atp5h	10001.3	0.732183	0.373482	1.96042	0.0499465	0.572074
ENSMUSG00000035517	Tdrd7	1900.5	0.74993	0.382349	1.96138	0.049835	0.572074
ENSMUSG00000036552	Ermard	367.618	-0.512635	0.260749	-1.96601	0.0492972	0.572074
ENSMUSG00000037750	Fam222b	707.344	0.49592	0.25296	1.96047	0.0499414	0.572074
ENSMUSG00000038271	Iffo1	1785.58	-0.550549	0.278495	-1.97687	0.0480564	0.572074
ENSMUSG00000039176	Polg	6785.41	0.916609	0.467705	1.9598	0.0500193	0.572074
ENSMUSG00000040280	Ndufa4l2	1453.07	-1.13263	0.577933	-1.9598	0.050019	0.572074
ENSMUSG00000040653	Ppp1r14c	987.496	-0.83281	0.421145	-1.97749	0.0479864	0.572074
ENSMUSG00000041841	Rpl37	16079.5	0.730681	0.369414	1.97795	0.0479345	0.572074
ENSMUSG00000044408	Sptssa	2954.37	0.657992	0.333669	1.97199	0.048611	0.572074
ENSMUSG00000047264	Zfp358	1521.56	0.684063	0.349068	1.95968	0.0500328	0.572074
ENSMUSG00000047363	Cstad	20.7218	1.05767	0.538736	1.96324	0.0496181	0.572074
ENSMUSG00000047910	Pcdhb16	300.752	0.770352	0.39022	1.97415	0.0483647	0.572074
ENSMUSG00000051648	Kctd19	14.2169	-1.2903	0.654267	-1.97214	0.0485941	0.572074
ENSMUSG00000054312	Mrps21	1773.07	0.758861	0.386851	1.96163	0.049805	0.572074
ENSMUSG00000057572	Zbtb8os	702.677	0.498087	0.252997	1.96875	0.0489824	0.572074
ENSMUSG00000057605	Gm6807	24.4733	0.80047	0.406695	1.96823	0.0490412	0.572074
ENSMUSG00000059534	Uqcr10	4372.04	0.742292	0.377825	1.96464	0.0494554	0.572074
ENSMUSG00000071379	Hpcal1	3743.41	0.680551	0.345938	1.96726	0.049153	0.572074
ENSMUSG00000074030	Exoc8	658.578	0.580305	0.296255	1.9588	0.0501361	0.572074
ENSMUSG00000074259	Gramd2	88.591	-1.3274	0.671592	-1.97649	0.0480989	0.572074
ENSMUSG00000076867	Trdv4	20.5855	1.41759	0.723387	1.95965	0.0500366	0.572074
ENSMUSG00000078780	Gm5150	22.6884	1.26617	0.646509	1.95846	0.0501755	0.572074
ENSMUSG00000078919	Dpm1	261.167	-0.828469	0.423005	-1.95854	0.0501672	0.572074
ENSMUSG00000079110	Capn3	86.3433	-1.31872	0.671847	-1.96283	0.0496655	0.572074
ENSMUSG00000079227	Ccr5	256.663	1.35712	0.693038	1.95822	0.0502048	0.572074
ENSMUSG00000079677	Fdx1l	16.6244	-0.950046	0.482093	-1.97067	0.0487618	0.572074
ENSMUSG00000080776	Gm12174	47.3877	0.779166	0.395647	1.96935	0.0489133	0.572074
ENSMUSG00000085419	Gm11734	41.6715	-1.27283	0.645513	-1.97181	0.0486317	0.572074
ENSMUSG00000088185	Scarna2	14.1149	1.23405	0.630055	1.95864	0.050155	0.572074
ENSMUSG00000095369	Gm21859	9.32857	-1.12138	0.572621	-1.95833	0.0501912	0.572074
ENSMUSG00000096929	A330023F24Rik	126.218	-1.00615	0.511033	-1.96886	0.0489693	0.572074
ENSMUSG00000097407	4933408J17Rik	13.4315	-0.845264	0.428014	-1.97485	0.0482852	0.572074
ENSMUSG00000097566	A930024N18Rik	10.3208	-1.21829	0.620115	-1.96462	0.049458	0.572074
ENSMUSG00000105196	Mir142	10.9485	-1.34752	0.685853	-1.96474	0.0494449	0.572074
ENSMUSG00000105895	Gm42829	46.2754	-0.771306	0.391697	-1.96914	0.0489369	0.572074
ENSMUSG00000106702	Gm42846	7.54633	-1.35884	0.688372	-1.97399	0.0483826	0.572074
ENSMUSG00000107655	Gm44220	177.325	-1.05171	0.536958	-1.95864	0.0501554	0.572074
ENSMUSG00000002393	Nr2f6	2537.27	0.514882	0.263955	1.95064	0.0510997	0.57261
ENSMUSG00000002908	Kcnn1	109.216	-0.78278	0.401595	-1.94918	0.0512741	0.57261
ENSMUSG00000006998	Psmd2	10758.8	0.453646	0.232226	1.95347	0.0507644	0.57261
ENSMUSG00000009356	Lpo	11.117	-1.49362	0.763284	-1.95683	0.0503677	0.57261
ENSMUSG00000009549	Srp14	3969.48	0.660611	0.337631	1.9566	0.050394	0.57261
ENSMUSG00000019797	1700021F05Rik	659.44	0.674115	0.345086	1.95347	0.0507638	0.57261
ENSMUSG00000024059	Clip4	567.678	-1.35479	0.694945	-1.94949	0.0512373	0.57261
ENSMUSG00000024099	Ndufv2	5352.5	0.752305	0.385688	1.95055	0.0511104	0.57261
ENSMUSG00000026662	Sephs1	1510.2	0.449555	0.230254	1.95243	0.0508873	0.57261
ENSMUSG00000027207	Galk2	1886.76	0.536358	0.274756	1.95212	0.0509237	0.57261
ENSMUSG00000028497	Hacd4	324.711	0.775606	0.398119	1.94818	0.0513938	0.57261
ENSMUSG00000029817	Tra2a	3561.51	-0.743941	0.381814	-1.94844	0.0513623	0.57261
ENSMUSG00000031381	Piga	435.423	-0.610248	0.312713	-1.95147	0.0510017	0.57261
ENSMUSG00000032114	Slc37a4	796.421	0.466085	0.239062	1.94964	0.0512192	0.57261
ENSMUSG00000032715	Trib3	426.679	-0.915726	0.469424	-1.95074	0.0510877	0.57261
ENSMUSG00000032852	Rspo4	62.7056	1.41152	0.724476	1.94833	0.0513752	0.57261
ENSMUSG00000034488	Edil3	698.986	1.21577	0.623696	1.94931	0.0512589	0.57261
ENSMUSG00000038570	Saxo2	36.87	0.698033	0.358206	1.94869	0.0513322	0.57261
ENSMUSG00000039384	Dusp10	1126.75	-0.788357	0.40342	-1.95418	0.0506794	0.57261
ENSMUSG00000039515	Ptpa	9057.47	0.639657	0.328333	1.94819	0.0513919	0.57261
ENSMUSG00000039976	Tbc1d16	2189.65	0.848238	0.434954	1.95018	0.0511549	0.57261
ENSMUSG00000041716	Gm20604	89.8828	0.609461	0.312463	1.9505	0.051116	0.57261
ENSMUSG00000044641	Pard6b	56.2826	-1.19913	0.614621	-1.95102	0.0510551	0.57261
ENSMUSG00000051413	Plagl2	835.592	0.411863	0.211414	1.94814	0.0513983	0.57261
ENSMUSG00000052105	Mtcl1	102.594	1.20494	0.615797	1.95672	0.0503809	0.57261
ENSMUSG00000052160	Pld4	582.11	1.10583	0.566582	1.95176	0.0509671	0.57261
ENSMUSG00000053469	Tg	16.2259	-1.23326	0.632695	-1.94922	0.0512696	0.57261
ENSMUSG00000057036	Gm7536	438.907	0.688933	0.352213	1.95601	0.0504637	0.57261
ENSMUSG00000061330	Gm11361	87.5512	0.985322	0.504905	1.9515	0.0509975	0.57261
ENSMUSG00000075706	Gpx4	17416.9	0.798068	0.409272	1.94997	0.0511801	0.57261
ENSMUSG00000078937	Cpt1b	16.5536	-1.04231	0.53368	-1.95305	0.0508131	0.57261
ENSMUSG00000079343	C1s2	23.9169	0.876262	0.449026	1.95147	0.0510006	0.57261
ENSMUSG00000085636	Gm11769	29.7918	0.838333	0.429178	1.95335	0.0507786	0.57261
ENSMUSG00000097224	Gm26716	13.7951	-1.37798	0.705987	-1.95185	0.0509562	0.57261
ENSMUSG00000098678	Mroh6	46.2576	-1.29072	0.662288	-1.94889	0.0513087	0.57261
ENSMUSG00000103502	9330121J05Rik	27.5723	-1.2345	0.63171	-1.95422	0.0506757	0.57261
ENSMUSG00000001741	Il16	2507.45	1.0396	0.534638	1.94449	0.0518365	0.57356
ENSMUSG00000001767	Crnkl1	1134.61	0.459503	0.236207	1.94534	0.0517338	0.57356
ENSMUSG00000018001	Cyth3	3309.56	0.545338	0.280427	1.94467	0.0518147	0.57356
ENSMUSG00000022836	Mylk	2774.46	1.00019	0.513944	1.94611	0.0516417	0.57356
ENSMUSG00000027080	Med19	831.071	0.404422	0.207715	1.947	0.0515347	0.57356
ENSMUSG00000032179	Bmp5	16.8373	-1.34975	0.694228	-1.94424	0.0518663	0.57356
ENSMUSG00000041949	Tango6	364.563	0.510163	0.262234	1.94545	0.0517207	0.57356
ENSMUSG00000042215	Bag2	225.935	0.958552	0.492803	1.9451	0.0517626	0.57356
ENSMUSG00000043300	B3galnt1	183.552	1.09022	0.560172	1.94623	0.0516275	0.57356
ENSMUSG00000052430	Bmpr1b	37.1217	-1.26585	0.650827	-1.94499	0.0517758	0.57356
ENSMUSG00000060913	Trim55	34.0924	-1.47272	0.756818	-1.94594	0.0516624	0.57356
ENSMUSG00000062421	Arf2	1420.44	0.488852	0.251141	1.94652	0.051592	0.57356
ENSMUSG00000035877	Zhx3	1259.83	0.665603	0.342479	1.94349	0.0519573	0.574213
ENSMUSG00000108878	RP24-343G19.3	30.2108	-0.913462	0.470087	-1.94318	0.0519949	0.574275
ENSMUSG00000002900	Lamb1	3523.52	1.17548	0.605301	1.94197	0.0521405	0.574535
ENSMUSG00000016493	Cd46	89.3794	-0.865942	0.445786	-1.94251	0.0520759	0.574535
ENSMUSG00000020956	Dtd2	549.566	0.621986	0.320278	1.94202	0.0521344	0.574535
ENSMUSG00000036639	Nudt1	401.231	0.865686	0.445877	1.94154	0.0521932	0.574535
ENSMUSG00000067049	Unc93a	20.9689	1.22165	0.629264	1.9414	0.0522101	0.574535
ENSMUSG00000095079	Igha	294.442	-1.47425	0.759293	-1.9416	0.0521852	0.574535
ENSMUSG00000000392	Fap	186.686	0.893615	0.461118	1.93793	0.0526319	0.577223
ENSMUSG00000032498	Mlh1	750.9	-0.425929	0.219799	-1.93781	0.052647	0.577223
ENSMUSG00000039354	Smarcal1	1139.09	0.45885	0.236735	1.93825	0.0525933	0.577223
ENSMUSG00000048029	Eno4	23.9176	-0.796975	0.411194	-1.9382	0.0525992	0.577223
ENSMUSG00000101503	Gm28364	6.47887	-1.13325	0.584602	-1.9385	0.0525625	0.577223
ENSMUSG00000112008	RP23-246K11.3	87.7189	-1.001	0.516438	-1.93828	0.0525894	0.577223
ENSMUSG00000001493	Meox1	253.326	0.873411	0.45543	1.91777	0.0551401	0.577484
ENSMUSG00000003134	Tbc1d8	523.527	-0.879905	0.459962	-1.913	0.0557484	0.577484
ENSMUSG00000014771	Pdcd2	755.818	0.60543	0.315487	1.91904	0.0549799	0.577484
ENSMUSG00000016346	Kcnq2	31.8427	-1.41003	0.733044	-1.92353	0.0544137	0.577484
ENSMUSG00000017858	Ift52	1685.88	0.429046	0.223853	1.91664	0.0552832	0.577484
ENSMUSG00000019359	Gdpd2	390.077	-1.43096	0.743177	-1.92547	0.0541712	0.577484
ENSMUSG00000020216	Jsrp1	396.898	-1.39509	0.729264	-1.91301	0.0557472	0.577484
ENSMUSG00000020407	Upp1	524.698	1.04929	0.546428	1.92028	0.0548226	0.577484
ENSMUSG00000020803	Txndc17	3103	0.588928	0.305418	1.92827	0.0538218	0.577484
ENSMUSG00000020917	Acly	8983.65	0.44421	0.23026	1.92917	0.05371	0.577484
ENSMUSG00000022234	Cct5	9735.8	0.643225	0.334985	1.92016	0.0548375	0.577484
ENSMUSG00000022441	Efcab6	15.9088	-1.28621	0.665459	-1.93281	0.053259	0.577484
ENSMUSG00000022484	Hoxc10	64.158	1.47532	0.765895	1.92626	0.0540716	0.577484
ENSMUSG00000022496	Tnfrsf17	6.75927	1.35597	0.703917	1.92633	0.0540636	0.577484
ENSMUSG00000023965	Fbxl17	1402.8	0.484122	0.250873	1.92975	0.0536377	0.577484
ENSMUSG00000024137	E4f1	1197.56	-0.540866	0.281693	-1.92005	0.0548514	0.577484
ENSMUSG00000025010	Ccnj	253.664	-0.51342	0.26571	-1.93226	0.0533276	0.577484
ENSMUSG00000025050	Pcgf6	392.997	-0.519531	0.269431	-1.92825	0.0538237	0.577484
ENSMUSG00000026193	Fn1	38456.6	1.17196	0.611355	1.91698	0.0552402	0.577484
ENSMUSG00000026579	F5	19.8137	1.16617	0.608449	1.91662	0.0552859	0.577484
ENSMUSG00000026781	Acbd5	1304.18	0.604689	0.312267	1.93645	0.0528129	0.577484
ENSMUSG00000027198	Ext2	3680.37	0.489055	0.253542	1.92889	0.0537441	0.577484
ENSMUSG00000027447	Cst3	22616.5	0.781512	0.407451	1.91805	0.0551044	0.577484
ENSMUSG00000027940	Tpm3	8863.24	0.452107	0.234482	1.92811	0.0538413	0.577484
ENSMUSG00000028218	Fam92a	1156.77	0.665399	0.347729	1.91355	0.0556771	0.577484
ENSMUSG00000028470	Hint2	1391.22	0.824201	0.426823	1.93101	0.0534814	0.577484
ENSMUSG00000029153	Ociad2	257.012	1.20131	0.625121	1.92173	0.0546399	0.577484
ENSMUSG00000029524	Sirt4	539.936	-0.628713	0.325373	-1.93229	0.0533241	0.577484
ENSMUSG00000029759	Pon3	729.776	0.676002	0.351486	1.92327	0.0544465	0.577484
ENSMUSG00000030048	Gkn3	20.6798	1.33294	0.694772	1.91852	0.055045	0.577484
ENSMUSG00000030148	Clec4a2	162.202	1.13733	0.590078	1.92742	0.0539268	0.577484
ENSMUSG00000030536	Iqgap1	27076.5	0.567466	0.296441	1.91426	0.0555868	0.577484
ENSMUSG00000030666	Calcb	44.2084	-1.46453	0.764373	-1.91599	0.0553662	0.577484
ENSMUSG00000030847	Bag3	5194.5	0.440126	0.229614	1.91681	0.0552621	0.577484
ENSMUSG00000031016	Wee1	776.415	-0.580406	0.302526	-1.91853	0.0550433	0.577484
ENSMUSG00000031204	Asb12	28.8728	-1.46221	0.763865	-1.91423	0.055591	0.577484
ENSMUSG00000031297	Slc7a3	54.0237	-1.02213	0.531738	-1.92224	0.054575	0.577484
ENSMUSG00000032584	Mst1r	396.852	-1.18778	0.619232	-1.91815	0.0550922	0.577484
ENSMUSG00000032606	Nicn1	787.603	0.464444	0.241269	1.92501	0.0542282	0.577484
ENSMUSG00000032997	Chpf	4912.17	0.774299	0.404086	1.91618	0.0553426	0.577484
ENSMUSG00000034487	Kdelc2	854.324	0.546777	0.284189	1.92399	0.0543555	0.577484
ENSMUSG00000034573	Ptpn13	2372.69	-0.69279	0.361437	-1.91676	0.0552679	0.577484
ENSMUSG00000035125	Gcfc2	474.328	-0.624789	0.32306	-1.93397	0.0531168	0.577484
ENSMUSG00000036023	Parp2	1008.42	-0.443065	0.230331	-1.9236	0.0544045	0.577484
ENSMUSG00000038173	Enpp6	272.949	-1.27882	0.66554	-1.92148	0.0546713	0.577484
ENSMUSG00000039725	Trp53rka	518.458	0.307278	0.16063	1.91295	0.0557539	0.577484
ENSMUSG00000039899	Fgl2	2649.37	-1.17844	0.615605	-1.91428	0.0555841	0.577484
ENSMUSG00000040734	Ppp1r13l	1065.73	-0.959844	0.495602	-1.93672	0.0527794	0.577484
ENSMUSG00000041477	Dcp1b	748.182	-0.542644	0.281145	-1.93012	0.0535919	0.577484
ENSMUSG00000041840	Haus1	490.671	0.72705	0.375826	1.93454	0.0530469	0.577484
ENSMUSG00000042041	2010003K11Rik	9.40128	-1.44846	0.757165	-1.913	0.0557477	0.577484
ENSMUSG00000044349	Snhg11	200.801	-1.34563	0.70238	-1.91581	0.0553888	0.577484
ENSMUSG00000047180	Neurl3	404.998	0.948377	0.493958	1.91995	0.0548637	0.577484
ENSMUSG00000047182	Irs3	65.6216	-1.04818	0.541119	-1.93707	0.0527373	0.577484
ENSMUSG00000047497	Adamts12	301.992	0.915935	0.474256	1.93131	0.0534447	0.577484
ENSMUSG00000047613	A430005L14Rik	910.809	0.66723	0.348476	1.91471	0.0555299	0.577484
ENSMUSG00000048521	Cxcr6	78.9235	1.32773	0.69222	1.91808	0.0551013	0.577484
ENSMUSG00000048895	Cdk5r1	66.5412	-0.820013	0.425044	-1.92924	0.053701	0.577484
ENSMUSG00000054894	Atp5s	299.62	0.457916	0.238297	1.92162	0.054654	0.577484
ENSMUSG00000057440	Mpp7	317.965	-0.666352	0.347275	-1.9188	0.0550092	0.577484
ENSMUSG00000058672	Tubb2a	2990.27	-0.744577	0.385105	-1.93344	0.0531821	0.577484
ENSMUSG00000058748	Zfp958	219.973	0.774403	0.404788	1.91311	0.0557341	0.577484
ENSMUSG00000059901	Adamts14	763.316	1.13784	0.591716	1.92294	0.0544874	0.577484
ENSMUSG00000060992	Copz1	5605.24	0.546018	0.285188	1.91459	0.0555449	0.577484
ENSMUSG00000063364	3300002I08Rik	41.4646	0.757304	0.39581	1.9133	0.0557091	0.577484
ENSMUSG00000064871	Snord58b	8.23259	-0.98013	0.511159	-1.91747	0.0551787	0.577484
ENSMUSG00000066362	Rps13-ps1	15.7558	0.842484	0.437943	1.92373	0.0543887	0.577484
ENSMUSG00000067203	H2-K2	448.472	-1.06265	0.554498	-1.91642	0.0553116	0.577484
ENSMUSG00000067336	Bmpr2	2591.2	0.552225	0.285318	1.93547	0.0529321	0.577484
ENSMUSG00000071531	Gprin2	6.32765	-1.4318	0.745685	-1.92011	0.0548442	0.577484
ENSMUSG00000074240	Cib3	10.0589	-1.38172	0.715403	-1.93139	0.053435	0.577484
ENSMUSG00000074802	Gas2l3	1929.75	-0.766197	0.396781	-1.93103	0.0534791	0.577484
ENSMUSG00000079434	Neu2	117.494	-1.45261	0.75646	-1.92027	0.0548234	0.577484
ENSMUSG00000079657	Rab26	9.81296	1.22954	0.640095	1.92086	0.0547488	0.577484
ENSMUSG00000081992	Gm13408	12.2043	0.92485	0.480893	1.92319	0.0544557	0.577484
ENSMUSG00000085147	Gm12609	15.5909	-1.1327	0.5885	-1.92472	0.0542648	0.577484
ENSMUSG00000085923	Gm12781	16.2455	-1.01295	0.527331	-1.92089	0.0547453	0.577484
ENSMUSG00000086240	Gm7846	50.0696	0.852466	0.443453	1.92234	0.0545635	0.577484
ENSMUSG00000086894	Gm15708	88.446	-0.971652	0.504306	-1.92671	0.0540158	0.577484
ENSMUSG00000087396	4933407K13Rik	164.918	-0.860463	0.448766	-1.9174	0.0551871	0.577484
ENSMUSG00000089726	Mir17hg	204.466	-0.97809	0.506481	-1.93115	0.0534649	0.577484
ENSMUSG00000092622	Khdc3	10.244	-1.10729	0.573087	-1.93216	0.0533401	0.577484
ENSMUSG00000093598	A730085K08Rik	10.2495	-1.40515	0.728668	-1.92838	0.0538073	0.577484
ENSMUSG00000093661	Eif4e3	849.434	-0.67476	0.35009	-1.92739	0.0539308	0.577484
ENSMUSG00000094526	Gm21451	5.8347	1.46493	0.763303	1.91919	0.0549597	0.577484
ENSMUSG00000095432	Zfp748	233.541	0.640402	0.333916	1.91786	0.0551293	0.577484
ENSMUSG00000097243	Gm26908	186.964	-0.767629	0.401182	-1.91342	0.0556946	0.577484
ENSMUSG00000097472	Gm26586	18.2315	-0.865265	0.447858	-1.93201	0.0533586	0.577484
ENSMUSG00000097610	A930012L18Rik	43.7151	-0.868462	0.453775	-1.91386	0.0556378	0.577484
ENSMUSG00000097699	5430400D12Rik	9.07214	-0.999394	0.518717	-1.92667	0.0540213	0.577484
ENSMUSG00000100594	2810414N06Rik	54.079	0.759577	0.396741	1.91454	0.0555512	0.577484
ENSMUSG00000101940	Akp-ps1	25.6917	-1.33886	0.692217	-1.93417	0.0530924	0.577484
ENSMUSG00000105340	Gm42878	38.7896	-0.895097	0.46779	-1.91346	0.0556893	0.577484
ENSMUSG00000107355	AI839979	28.1346	0.808628	0.417536	1.93667	0.0527859	0.577484
ENSMUSG00000108801	Gm44514	51.2662	-0.744731	0.388904	-1.91495	0.055499	0.577484
ENSMUSG00000109214	Gm44659	25.0491	1.23688	0.641004	1.92959	0.0536575	0.577484
ENSMUSG00000015850	Adamtsl4	1928.05	-0.861518	0.451344	-1.90878	0.0562901	0.577624
ENSMUSG00000017778	Cox7c	4774.63	0.782022	0.409705	1.90875	0.0562949	0.577624
ENSMUSG00000018845	Unc45b	293.184	-1.18919	0.62216	-1.91139	0.0559538	0.577624
ENSMUSG00000021136	Smoc1	234.372	-1.29047	0.676486	-1.90761	0.0564421	0.577624
ENSMUSG00000022300	Dcaf13	1431.71	0.600034	0.314254	1.90939	0.0562117	0.577624
ENSMUSG00000023084	Lrrc71	15.4835	-1.03576	0.541697	-1.91207	0.0558678	0.577624
ENSMUSG00000027637	1110008F13Rik	3059.49	0.56469	0.295867	1.90859	0.0563144	0.577624
ENSMUSG00000028221	Tmem55a	2184.73	0.546615	0.286011	1.91117	0.0559833	0.577624
ENSMUSG00000030353	Tead4	419.243	-0.794615	0.415895	-1.91061	0.0560543	0.577624
ENSMUSG00000031637	Lrp2bp	11.8386	-1.29316	0.676858	-1.91054	0.0560639	0.577624
ENSMUSG00000032131	Abcg4	55.4501	-1.11814	0.585933	-1.90831	0.0563516	0.577624
ENSMUSG00000035139	Secisbp2	876.184	-0.365973	0.19167	-1.90938	0.0562125	0.577624
ENSMUSG00000039375	Wdr17	15.5972	-1.21699	0.636386	-1.91235	0.0558318	0.577624
ENSMUSG00000040606	Kazn	1230.67	-0.869834	0.455631	-1.90908	0.0562521	0.577624
ENSMUSG00000041117	Ccdc8	194.321	0.935935	0.4904	1.90851	0.0563252	0.577624
ENSMUSG00000042670	Immp1l	797.494	0.720543	0.377669	1.90787	0.056408	0.577624
ENSMUSG00000043311	D17H6S53E	585.646	0.546607	0.285848	1.91223	0.0558471	0.577624
ENSMUSG00000046949	Nqo2	1093.82	0.513263	0.26892	1.90861	0.0563127	0.577624
ENSMUSG00000049641	Vgll2	61.4351	-1.46474	0.76681	-1.91017	0.0561115	0.577624
ENSMUSG00000066324	Impad1	4352.19	0.605261	0.317255	1.90781	0.0564163	0.577624
ENSMUSG00000098178	Gm42418	11764.5	0.725836	0.379837	1.91091	0.0560155	0.577624
ENSMUSG00000022215	Fitm1	105.608	-1.45808	0.764824	-1.90643	0.056595	0.577778
ENSMUSG00000030870	Ubfd1	1475.32	0.334904	0.175721	1.90588	0.0566658	0.577778
ENSMUSG00000036606	Plxnb2	9885.07	0.537219	0.281859	1.90598	0.0566526	0.577778
ENSMUSG00000044244	Il20rb	577.481	-1.18301	0.620546	-1.9064	0.0565985	0.577778
ENSMUSG00000053654	Krt42	14.9341	-1.4624	0.76736	-1.90575	0.056682	0.577778
ENSMUSG00000103285	Gm37274	21.7104	1.1182	0.586518	1.9065	0.0565855	0.577778
ENSMUSG00000109244	Gm44751	53.181	-0.917946	0.481504	-1.90642	0.0565963	0.577778
ENSMUSG00000026407	Cacna1s	754.309	-1.44684	0.760077	-1.90355	0.0569688	0.579714
ENSMUSG00000045969	Ing1	1172.63	0.456351	0.23973	1.9036	0.0569616	0.579714
ENSMUSG00000089744	Gm16146	15.3236	1.34336	0.705645	1.90373	0.0569456	0.579714
ENSMUSG00000024645	Timm21	574.111	-0.508136	0.267187	-1.9018	0.0571971	0.580445
ENSMUSG00000029720	Gm20605	48.2784	-0.978319	0.514427	-1.90176	0.0572019	0.580445
ENSMUSG00000043932	Klri2	6.91307	1.19784	0.629849	1.90179	0.0571981	0.580445
ENSMUSG00000045106	Ccdc73	39.9301	0.854238	0.44911	1.90207	0.0571621	0.580445
ENSMUSG00000085731	Gm16229	8.20285	-1.18929	0.625192	-1.90227	0.0571358	0.580445
ENSMUSG00000021661	Ankra2	782.547	-0.492623	0.2591	-1.90128	0.057265	0.580757
ENSMUSG00000031762	Mt2	14417.6	-0.891307	0.469084	-1.9001	0.0574196	0.581014
ENSMUSG00000038503	Mesdc2	1857.82	0.489668	0.25767	1.90037	0.0573844	0.581014
ENSMUSG00000072572	Slc39a2	74.5213	-1.03132	0.542724	-1.90026	0.057399	0.581014
ENSMUSG00000086124	A530076I17Rik	18.2792	-1.25844	0.662167	-1.9005	0.0573682	0.581014
ENSMUSG00000021178	Psmc1	6043.45	0.584824	0.307843	1.89975	0.0574658	0.581041
ENSMUSG00000045948	Mrps12	1225.56	0.672702	0.35413	1.89959	0.0574869	0.581041
ENSMUSG00000022130	Tgds	935.355	0.461348	0.243148	1.89739	0.057776	0.581421
ENSMUSG00000034345	Gtf2h5	2498.3	0.627203	0.33057	1.89734	0.0577832	0.581421
ENSMUSG00000047307	Pcdhb13	40.8994	0.97715	0.514678	1.89857	0.0576214	0.581421
ENSMUSG00000050931	Sgms2	248.56	1.04015	0.548179	1.89747	0.0577661	0.581421
ENSMUSG00000057156	Homez	349.069	0.399226	0.210343	1.89798	0.0576994	0.581421
ENSMUSG00000058174	Gm5148	9.45723	-1.23149	0.648686	-1.89844	0.0576379	0.581421
ENSMUSG00000059791	Nrm	590.541	-0.609258	0.32103	-1.89783	0.057719	0.581421
ENSMUSG00000092178	Gm45351	7.85022	1.24611	0.6567	1.89753	0.0577574	0.581421
ENSMUSG00000000581	C1d	902.183	0.454083	0.240696	1.88654	0.0592221	0.58172
ENSMUSG00000001948	Spa17	81.1196	0.852836	0.450357	1.89369	0.0582662	0.58172
ENSMUSG00000002980	Bcam	1709.67	-1.07607	0.569561	-1.8893	0.0588514	0.58172
ENSMUSG00000003051	Elf3	59.0734	-1.43404	0.758659	-1.89023	0.0587278	0.58172
ENSMUSG00000007892	Rplp1	62411.3	0.854891	0.451356	1.89405	0.0582185	0.58172
ENSMUSG00000019039	Dalrd3	1550.36	-0.417933	0.221875	-1.88364	0.059614	0.58172
ENSMUSG00000019303	Psmc3ip	169.619	0.811156	0.428088	1.89483	0.0581146	0.58172
ENSMUSG00000019889	Ptprk	562.962	-0.795859	0.42112	-1.88986	0.0587762	0.58172
ENSMUSG00000020048	Hsp90b1	16974.6	0.779923	0.414212	1.88291	0.0597129	0.58172
ENSMUSG00000020067	Mypn	329.769	-1.44829	0.764205	-1.89515	0.058072	0.58172
ENSMUSG00000020133	2310011J03Rik	1955.67	0.574191	0.304268	1.88712	0.0591436	0.58172
ENSMUSG00000020385	Clk4	2379.85	-0.620404	0.329025	-1.88559	0.0593508	0.58172
ENSMUSG00000021024	Psma6	5233.86	0.721671	0.383824	1.88021	0.0600791	0.58172
ENSMUSG00000021072	Tmx1	2247.85	0.565603	0.300666	1.88116	0.0599496	0.58172
ENSMUSG00000023046	Igfbp6	970.105	1.02778	0.544643	1.88708	0.0591502	0.58172
ENSMUSG00000024429	Gnl1	3611.94	0.545245	0.28982	1.88133	0.0599275	0.58172
ENSMUSG00000024912	Fosl1	371.234	1.16741	0.619137	1.88554	0.0593571	0.58172
ENSMUSG00000025487	Psmd13	4547.57	0.643859	0.342273	1.88113	0.0599544	0.58172
ENSMUSG00000026173	Plcd4	14.0564	-1.23979	0.656161	-1.88946	0.0588305	0.58172
ENSMUSG00000027170	Eif3m	3524.63	0.543489	0.288142	1.88619	0.0592696	0.58172
ENSMUSG00000028072	Ntrk1	20.8086	-1.44761	0.76477	-1.89287	0.0583752	0.58172
ENSMUSG00000028629	Exo5	456.686	0.426384	0.226662	1.88115	0.0599519	0.58172
ENSMUSG00000029168	Dpysl5	526.145	-1.29352	0.683066	-1.8937	0.0582654	0.58172
ENSMUSG00000029434	Vps33a	2195.1	0.350213	0.185422	1.88873	0.0589277	0.58172
ENSMUSG00000029859	Epha1	462.797	-1.29437	0.685845	-1.88726	0.0591257	0.58172
ENSMUSG00000030930	Chst15	447.377	0.851718	0.452849	1.8808	0.0599995	0.58172
ENSMUSG00000031059	Ndufb11	5856.54	0.701568	0.372643	1.88268	0.0597436	0.58172
ENSMUSG00000031109	Enox2	315.956	0.602842	0.318837	1.89076	0.0586568	0.58172
ENSMUSG00000032263	Bckdhb	653.21	-0.610551	0.323625	-1.8866	0.0592143	0.58172
ENSMUSG00000032372	Plscr2	464.15	-1.25589	0.665441	-1.88731	0.0591191	0.58172
ENSMUSG00000032849	Abcc4	556.911	-0.480211	0.254707	-1.88535	0.0593832	0.58172
ENSMUSG00000035967	Ints6l	1401.2	-0.854513	0.454775	-1.87898	0.0602476	0.58172
ENSMUSG00000037072	Selenof	13132.4	0.572489	0.304185	1.88205	0.0598298	0.58172
ENSMUSG00000037973	Ccdc129	22.8208	-1.36185	0.7239	-1.88127	0.0599351	0.58172
ENSMUSG00000038323	1700066M21Rik	297.592	0.555733	0.293615	1.89273	0.0583941	0.58172
ENSMUSG00000038542	Pcid2	1162	0.370403	0.196122	1.88863	0.0589408	0.58172
ENSMUSG00000038546	Ranbp9	2136.75	-0.530664	0.281772	-1.88331	0.0596587	0.58172
ENSMUSG00000039536	Stau1	3592.52	0.286342	0.151075	1.89537	0.0580438	0.58172
ENSMUSG00000039634	Zfp189	161.443	0.623443	0.329231	1.89363	0.0582736	0.58172
ENSMUSG00000040705	A930016O22Rik	59.3112	-1.3575	0.716674	-1.89416	0.0582033	0.58172
ENSMUSG00000040818	Dennd6a	1299.13	0.401799	0.213025	1.88616	0.0592738	0.58172
ENSMUSG00000041669	Prima1	61.4786	1.0822	0.574761	1.88287	0.0597177	0.58172
ENSMUSG00000041697	Cox6a1	11440	0.713163	0.378763	1.88287	0.0597176	0.58172
ENSMUSG00000041797	Abca9	186.232	1.03193	0.544995	1.89347	0.0582948	0.58172
ENSMUSG00000042757	Tmem108	59.5371	1.17352	0.619918	1.89303	0.0583538	0.58172
ENSMUSG00000046836	Brox	2471.83	0.292027	0.154713	1.88754	0.0590875	0.58172
ENSMUSG00000047187	Rab2a	5233.1	0.395285	0.209167	1.88981	0.0587839	0.58172
ENSMUSG00000047824	Pygo2	2669.51	0.48488	0.256321	1.89169	0.0585324	0.58172
ENSMUSG00000050271	Prag1	1347.44	0.864049	0.459692	1.87963	0.0601587	0.58172
ENSMUSG00000051154	Commd3	2921.93	0.639778	0.340223	1.88047	0.0600445	0.58172
ENSMUSG00000051726	Kcnf1	21.7979	-1.35941	0.718901	-1.89095	0.0586308	0.58172
ENSMUSG00000052146	Rps10	26343.2	0.708817	0.377167	1.87932	0.0602012	0.58172
ENSMUSG00000052188	Gm14964	43.9281	-1.22991	0.65366	-1.88157	0.0598939	0.58172
ENSMUSG00000055567	Unc80	160.797	1.12684	0.599695	1.87902	0.0602424	0.58172
ENSMUSG00000057236	Rbbp4	7110.07	0.5853	0.310999	1.882	0.0598365	0.58172
ENSMUSG00000059355	Wdr83os	2750.52	0.70695	0.375448	1.88295	0.0597073	0.58172
ENSMUSG00000060739	Nsa2	2585.04	0.520489	0.276306	1.88374	0.0596	0.58172
ENSMUSG00000061816	Myl1	2716.81	-1.43304	0.761152	-1.88273	0.0597374	0.58172
ENSMUSG00000062312	Erbb2	1422.58	-0.742732	0.392007	-1.89469	0.0581338	0.58172
ENSMUSG00000062563	Cys1	74.5901	-1.17467	0.62233	-1.88754	0.0590871	0.58172
ENSMUSG00000063235	Ptpmt1	1343.73	0.595403	0.31592	1.88467	0.0594748	0.58172
ENSMUSG00000068860	Gm128	17.9092	-1.38929	0.737428	-1.88397	0.0595697	0.58172
ENSMUSG00000074627	Mroh8	6.62432	-0.841417	0.443875	-1.89562	0.0580104	0.58172
ENSMUSG00000078956	Gm14221	48.8176	1.15071	0.612469	1.8788	0.0602717	0.58172
ENSMUSG00000079168	Cd209g	34.7921	1.36212	0.719948	1.89197	0.0584952	0.58172
ENSMUSG00000084416	Rpl10a-ps1	158.817	0.605532	0.321147	1.88553	0.0593589	0.58172
ENSMUSG00000085615	A330035P11Rik	50.7108	0.476854	0.253745	1.87927	0.060208	0.58172
ENSMUSG00000086231	Rapgef4os3	9.28119	-1.33157	0.703266	-1.8934	0.0583041	0.58172
ENSMUSG00000087141	Plcxd2	171.983	-0.782536	0.414931	-1.88594	0.0593028	0.58172
ENSMUSG00000090136	Gm10177	29.8927	0.798203	0.423553	1.88454	0.0594921	0.58172
ENSMUSG00000091337	Eid1	2623.23	0.871821	0.463878	1.87942	0.0601874	0.58172
ENSMUSG00000099889	Mrgprb11-ps	26.6454	-1.43894	0.765094	-1.88073	0.0600087	0.58172
ENSMUSG00000100455	Gm29170	49.3374	-0.577848	0.306189	-1.88723	0.0591295	0.58172
ENSMUSG00000104720	Gm43138	6.8228	-1.12959	0.596858	-1.89257	0.0584151	0.58172
ENSMUSG00000110730	RP23-242K3.2	22.4539	1.25497	0.666655	1.88248	0.0597703	0.58172
ENSMUSG00000112099	RP23-43M12.2	8.18003	1.03633	0.549837	1.88479	0.0594586	0.58172
ENSMUSG00000002831	Plin4	1383.15	-1.32036	0.703736	-1.87622	0.060625	0.581963
ENSMUSG00000004951	Hspb1	2334.81	-1.05765	0.56507	-1.87171	0.0612465	0.581963
ENSMUSG00000017707	Serinc3	18176.7	0.762091	0.406834	1.87322	0.0610374	0.581963
ENSMUSG00000024399	Ltb	91.7057	1.13912	0.608088	1.87329	0.061029	0.581963
ENSMUSG00000028207	Asph	1649.9	0.643994	0.343907	1.87258	0.0611266	0.581963
ENSMUSG00000030087	Klf15	1600.45	-0.891124	0.476258	-1.87109	0.0613319	0.581963
ENSMUSG00000033065	Pfkm	3495.91	-0.844577	0.45058	-1.87442	0.0608726	0.581963
ENSMUSG00000033948	Zswim5	108.465	1.14373	0.609858	1.87541	0.0607364	0.581963
ENSMUSG00000040592	Cd79b	55.8589	1.30747	0.698456	1.87195	0.0612139	0.581963
ENSMUSG00000042737	Dpm3	1366.79	0.806359	0.430564	1.8728	0.0610964	0.581963
ENSMUSG00000044712	Slc38a6	500.742	-0.634604	0.337994	-1.87756	0.0604412	0.581963
ENSMUSG00000047592	Nxpe5	252.846	1.18697	0.633746	1.87295	0.0610757	0.581963
ENSMUSG00000048138	Dmrt2	12.9535	-1.22105	0.652197	-1.87221	0.0611776	0.581963
ENSMUSG00000048572	Tmem252	353.904	-1.06686	0.568863	-1.87543	0.060734	0.581963
ENSMUSG00000049091	Sephs2	1091.22	0.439627	0.234749	1.87276	0.0611022	0.581963
ENSMUSG00000050635	Sprr2f	8.36489	-1.42245	0.760097	-1.87141	0.0612882	0.581963
ENSMUSG00000056025	Clca3a1	393.271	-1.19494	0.636272	-1.87804	0.0603759	0.581963
ENSMUSG00000058546	Rpl23a	22362.3	0.652206	0.348018	1.87406	0.0609222	0.581963
ENSMUSG00000059602	Syn3	27.6299	-0.719956	0.383869	-1.87552	0.0607208	0.581963
ENSMUSG00000060791	Gmfg	247.919	0.968164	0.515983	1.87635	0.0606072	0.581963
ENSMUSG00000062328	Rpl17	22042.8	0.877371	0.468659	1.87209	0.0611942	0.581963
ENSMUSG00000062963	Ufc1	3812.72	0.612156	0.326745	1.8735	0.0609994	0.581963
ENSMUSG00000068749	Psma5	2939.06	0.620654	0.331749	1.87086	0.0613649	0.581963
ENSMUSG00000074340	Ovgp1	83.1103	-1.02967	0.548196	-1.87829	0.0603417	0.581963
ENSMUSG00000077222	Gm22270	17.369	-0.741882	0.396246	-1.87228	0.0611682	0.581963
ENSMUSG00000082776	Gm7061	18.1984	-1.24907	0.667571	-1.87107	0.0613349	0.581963
ENSMUSG00000083087	Gm11249	9.9344	0.936911	0.500017	1.87376	0.0609636	0.581963
ENSMUSG00000084033	Gm7645	6.28265	1.04321	0.557188	1.87228	0.061168	0.581963
ENSMUSG00000087231	E230016M11Rik	101.39	-0.694138	0.370443	-1.87381	0.0609571	0.581963
ENSMUSG00000087479	Gm16835	26.1364	-0.905102	0.483544	-1.87181	0.0612329	0.581963
ENSMUSG00000107451	Gm44421	34.6549	-0.987963	0.527228	-1.87388	0.060947	0.581963
ENSMUSG00000109293	Dcst2	37.8789	-0.920627	0.491706	-1.87231	0.0611635	0.581963
ENSMUSG00000112120	RP23-230J20.2	21.5307	-1.33968	0.714433	-1.87516	0.0607703	0.581963
ENSMUSG00000025876	Unc5a	144.309	1.0286	0.549984	1.87023	0.0614519	0.582018
ENSMUSG00000036299	BC031181	2847.86	0.648279	0.346635	1.8702	0.0614555	0.582018
ENSMUSG00000037640	Zfp60	617.064	0.696923	0.372663	1.87012	0.0614678	0.582018
ENSMUSG00000024188	Luc7l	2731.71	-0.608334	0.325406	-1.86946	0.0615582	0.582054
ENSMUSG00000028902	Sf3a3	1631.35	0.502894	0.269082	1.86892	0.0616334	0.582054
ENSMUSG00000040703	Cyp2s1	132.592	-1.32352	0.708062	-1.86921	0.0615936	0.582054
ENSMUSG00000041308	Sntb2	2514.5	0.791773	0.423571	1.86928	0.0615836	0.582054
ENSMUSG00000049124	Gm8186	451.129	0.642774	0.343915	1.86899	0.0616237	0.582054
ENSMUSG00000020689	Itgb3	2240.57	0.913397	0.489282	1.86681	0.0619278	0.582439
ENSMUSG00000025103	Btbd1	2953.8	0.412416	0.22079	1.86791	0.0617751	0.582439
ENSMUSG00000030888	Rrp8	732.969	0.374826	0.200735	1.86726	0.0618648	0.582439
ENSMUSG00000032640	Chsy1	553.799	0.768444	0.411501	1.86742	0.0618432	0.582439
ENSMUSG00000037110	Ralgapa2	1363.58	0.763748	0.409025	1.86724	0.0618676	0.582439
ENSMUSG00000039497	Dse	622.836	1.01772	0.545136	1.86692	0.061913	0.582439
ENSMUSG00000049303	Syt12	86.3302	-1.22163	0.654405	-1.86677	0.0619333	0.582439
ENSMUSG00000054423	Cadps	122.818	1.43008	0.765533	1.86809	0.0617501	0.582439
ENSMUSG00000005148	Klf5	208.79	-1.11745	0.598882	-1.86589	0.0620562	0.582645
ENSMUSG00000019699	Akt3	2087.3	0.619767	0.332467	1.86415	0.0623012	0.582645
ENSMUSG00000026097	Ormdl1	417.462	0.610832	0.327525	1.86499	0.0621824	0.582645
ENSMUSG00000026415	Fcamr	11.7782	-1.43027	0.766449	-1.86609	0.0620282	0.582645
ENSMUSG00000028035	Dnajb4	1322.86	0.586859	0.31476	1.86447	0.0622562	0.582645
ENSMUSG00000045761	Fam179a	42.7303	-1.28691	0.690452	-1.86387	0.0623398	0.582645
ENSMUSG00000047884	Klk9	291.158	-1.41769	0.759695	-1.86612	0.062024	0.582645
ENSMUSG00000051319	1500011K16Rik	696.864	0.676236	0.362509	1.86543	0.0621205	0.582645
ENSMUSG00000056665	Them6	282.461	-0.735544	0.394639	-1.86384	0.0623441	0.582645
ENSMUSG00000091405	Hist2h4	12.082	0.913788	0.489822	1.86555	0.0621045	0.582645
ENSMUSG00000096940	Gm4755	35.8426	1.4102	0.756497	1.86412	0.062305	0.582645
ENSMUSG00000104786	Gm43573	13.6955	0.831504	0.445876	1.86488	0.0621983	0.582645
ENSMUSG00000076435	Acsf2	1621.65	-0.633536	0.339973	-1.86349	0.0623938	0.582807
ENSMUSG00000028655	Mfsd2a	270.479	-1.25567	0.674091	-1.86275	0.0624969	0.58328
ENSMUSG00000112907	RP24-401L24.1	7.97388	-1.25551	0.674041	-1.86267	0.0625093	0.58328
ENSMUSG00000027077	Smtnl1	151.81	-1.37152	0.73652	-1.86217	0.0625793	0.583327
ENSMUSG00000028228	Cpne3	1500.87	0.531135	0.285212	1.86225	0.0625684	0.583327
ENSMUSG00000032006	Pdgfd	94.3408	0.647836	0.348148	1.86081	0.0627715	0.584284
ENSMUSG00000043811	Rtn4r	81.0127	-1.2136	0.65215	-1.86092	0.0627548	0.584284
ENSMUSG00000043998	Mgat2	1938.61	0.556983	0.29937	1.86052	0.0628119	0.584284
ENSMUSG00000092887	Snord53	12.6792	-0.941571	0.506035	-1.86068	0.0627889	0.584284
ENSMUSG00000027303	Ptpra	6340.33	0.477197	0.256554	1.86003	0.0628815	0.584328
ENSMUSG00000049112	Oxtr	37.3639	-1.16476	0.626233	-1.85995	0.0628924	0.584328
ENSMUSG00000086845	Gm13010	9.99408	-1.40161	0.753635	-1.8598	0.0629142	0.584328
ENSMUSG00000030825	Hsd17b14	44.3195	-1.18512	0.637382	-1.85936	0.0629763	0.584603
ENSMUSG00000047878	A4galt	277.682	1.02519	0.551617	1.85851	0.0630964	0.585416
ENSMUSG00000039546	Ajap1	939.513	1.41095	0.759385	1.85802	0.0631667	0.585766
ENSMUSG00000038205	Prkab2	708.634	-0.581095	0.312825	-1.85757	0.0632302	0.586053
ENSMUSG00000028599	Tnfrsf1b	4368.34	0.897447	0.48346	1.8563	0.0634103	0.58742
ENSMUSG00000015243	Abca1	4597.49	0.765019	0.412235	1.85578	0.0634846	0.587805
ENSMUSG00000031847	1700030J22Rik	27.8073	0.854138	0.460482	1.85488	0.0636136	0.588696
ENSMUSG00000008658	Rbfox1	91.604	-1.37165	0.739646	-1.85446	0.0636729	0.588897
ENSMUSG00000085415	Gm12060	8.63683	-0.966087	0.521007	-1.85427	0.0637008	0.588897
ENSMUSG00000079084	Ccdc82	1399.58	-0.618246	0.3335	-1.85381	0.0637666	0.589202
ENSMUSG00000022686	B3gnt5	46.11	1.28978	0.695954	1.85325	0.0638459	0.589632
ENSMUSG00000033126	Ybey	161.152	0.394114	0.212723	1.85271	0.0639238	0.590049
ENSMUSG00000086782	E130102H24Rik	113.208	-0.944487	0.509895	-1.85231	0.0639807	0.59027
ENSMUSG00000074578	Zfas1	2403.52	0.93961	0.507339	1.85204	0.0640206	0.590336
ENSMUSG00000066151	Fkbp15	2549.23	0.395918	0.213804	1.85178	0.064057	0.590368
ENSMUSG00000066315	Gm12918	65.4376	0.668531	0.361074	1.85151	0.0640964	0.590429
ENSMUSG00000042364	Snx18	1458.58	0.446817	0.241417	1.85081	0.0641966	0.591049
ENSMUSG00000005882	Uqcc1	1082.52	0.369901	0.199992	1.84958	0.0643742	0.591473
ENSMUSG00000018727	Cpsf4l	15.1806	-1.32301	0.715274	-1.84965	0.0643643	0.591473
ENSMUSG00000027678	Ncoa3	2129.7	0.699984	0.378336	1.85016	0.06429	0.591473
ENSMUSG00000037085	Trmt12	254.258	0.472986	0.255718	1.84964	0.0643649	0.591473
ENSMUSG00000036006	Fam65b	94.2389	1.07138	0.57938	1.84918	0.0644318	0.5917
ENSMUSG00000039194	Rlbp1	315.011	1.27457	0.689486	1.84857	0.0645194	0.5919
ENSMUSG00000055368	Slc6a2	59.0535	-1.31913	0.71355	-1.84869	0.0645027	0.5919
ENSMUSG00000026349	Ccnt2	2165.38	-0.547656	0.296326	-1.84815	0.06458	0.592153
ENSMUSG00000003923	Tfam	1126.48	0.307712	0.166694	1.84597	0.0648962	0.592253
ENSMUSG00000004730	Adgre1	744.548	1.10883	0.601303	1.84404	0.0651772	0.592253
ENSMUSG00000005360	Slc1a3	277.009	-1.25821	0.681917	-1.84511	0.0650218	0.592253
ENSMUSG00000018750	Zbtb4	3287.19	0.483841	0.262013	1.84663	0.0648007	0.592253
ENSMUSG00000020826	Nos2	158.436	-1.27433	0.691095	-1.84393	0.0651931	0.592253
ENSMUSG00000024074	Crim1	1204.43	0.744207	0.403514	1.84432	0.0651371	0.592253
ENSMUSG00000024827	Gldc	72.8197	-0.964844	0.522364	-1.84707	0.0647369	0.592253
ENSMUSG00000025069	Gsto2	41.0496	0.864088	0.46841	1.84473	0.0650771	0.592253
ENSMUSG00000026021	Sumo1	1969.43	0.462295	0.250692	1.84408	0.0651714	0.592253
ENSMUSG00000028977	Casz1	581.319	-1.3061	0.708451	-1.84359	0.0652423	0.592253
ENSMUSG00000029840	Mtpn	12562.8	1.00643	0.545247	1.84582	0.0649188	0.592253
ENSMUSG00000030055	Rab43	126.916	0.767531	0.416196	1.84416	0.06516	0.592253
ENSMUSG00000040434	Large2	232.224	-1.2845	0.696717	-1.84365	0.0652345	0.592253
ENSMUSG00000042808	Gpx2	1202.7	1.3237	0.718018	1.84354	0.0652496	0.592253
ENSMUSG00000045752	Tssc4	1992.44	0.650181	0.351947	1.84738	0.0646917	0.592253
ENSMUSG00000048349	Pou4f1	12.6006	-1.28167	0.694337	-1.84589	0.0649075	0.592253
ENSMUSG00000073600	Prob1	249.939	-0.883242	0.478601	-1.84547	0.0649699	0.592253
ENSMUSG00000079104	Prps1l3	614.745	0.49974	0.271064	1.84362	0.0652381	0.592253
ENSMUSG00000110298	Gm8189	26.8142	1.38842	0.752519	1.84503	0.0650335	0.592253
ENSMUSG00000112652	RP23-231J3.5	10.4574	-1.12559	0.610332	-1.84422	0.0651506	0.592253
ENSMUSG00000019578	Ubxn6	3519.68	0.536068	0.29085	1.84311	0.0653128	0.592528
ENSMUSG00000024411	Aqp4	22.1631	-1.41393	0.767333	-1.84265	0.0653799	0.592656
ENSMUSG00000025578	Cbx8	438.871	0.57425	0.311658	1.84256	0.0653928	0.592656
ENSMUSG00000072294	Klf12	59.3167	1.17577	0.63821	1.8423	0.0654315	0.592707
ENSMUSG00000035443	Thyn1	1039.99	0.509755	0.276867	1.84116	0.0655987	0.593922
ENSMUSG00000019890	Nts	98.4179	1.15858	0.629837	1.83949	0.065843	0.594115
ENSMUSG00000022358	Fbxo32	1800.5	-0.860591	0.467926	-1.83916	0.0658917	0.594115
ENSMUSG00000025776	Crispld1	17.4666	1.27948	0.69547	1.83973	0.0658073	0.594115
ENSMUSG00000038217	Tlcd2	245.882	0.982976	0.534469	1.83917	0.0658909	0.594115
ENSMUSG00000040183	Ankrd6	145.637	1.05078	0.571242	1.83947	0.0658467	0.594115
ENSMUSG00000043099	Hic1	463.252	0.983488	0.534525	1.83993	0.0657785	0.594115
ENSMUSG00000051149	Adnp	96.6862	0.839325	0.456042	1.84046	0.0657013	0.594115
ENSMUSG00000090061	Nwd2	289.738	1.36798	0.74388	1.83899	0.0659173	0.594115
ENSMUSG00000090176	Cd200r2	10.2152	1.32691	0.72105	1.84024	0.0657325	0.594115
ENSMUSG00000027663	Zmat3	1976.74	0.451701	0.245743	1.8381	0.0660478	0.594695
ENSMUSG00000038696	Mapkap1	1904.95	0.380478	0.206976	1.83827	0.0660225	0.594695
ENSMUSG00000003316	Glg1	6466.93	0.65912	0.35952	1.83333	0.0667534	0.595034
[truncated: 15,983 more rows]

## Sheet: Supplementary Table 5
Supplementary Table 5: Differential expression analysis results of female Ecad tumors versus male Ecad tumors
EnsemblD	SYMBOL	baseMean	log2FoldChange	lfcSE	stat	pvalue	padj
ENSMUSG00000086503	Xist	8574.05	9.58198	0.520437	18.4114	1.0639e-75	1.913e-71
ENSMUSG00000068457	Uty	182.862	-7.36768	0.620964	-11.8649	1.80084e-32	1.61905e-28
ENSMUSG00000069045	Ddx3y	659.418	-7.69162	0.66058	-11.6437	2.46957e-31	1.48018e-27
ENSMUSG00000069049	Eif2s3y	976.667	-7.14021	0.683952	-10.4396	1.63439e-25	7.34697e-22
ENSMUSG00000101059	Gm4017	12.5007	-5.86943	0.569193	-10.3118	6.2297e-25	2.24032e-21
ENSMUSG00000056673	Kdm5d	424.969	-6.9309	0.683121	-10.1459	3.45437e-24	1.03522e-20
ENSMUSG00000099876	Gm29650	60.665	-6.14971	0.679879	-9.04531	1.49243e-19	3.83362e-16
ENSMUSG00000049583	Grm5	205.898	4.67999	0.698825	6.69694	2.1283e-11	4.78363e-08
ENSMUSG00000021876	Rnase4	3107.35	-2.2499	0.344326	-6.53422	6.39434e-11	1.27752e-07
ENSMUSG00000102748	Pcdhgb2	339.155	3.66044	0.589823	6.206	5.43497e-10	9.77262e-07
ENSMUSG00000020953	Coch	317.601	-4.05086	0.681817	-5.94127	2.82818e-09	4.62304e-06
ENSMUSG00000025165	Sectm1a	209.142	-3.85887	0.687117	-5.61603	1.95399e-08	2.92789e-05
ENSMUSG00000057465	Saa2	68.105	-4.03969	0.732655	-5.51377	3.51224e-08	4.85796e-05
ENSMUSG00000005338	Cadm3	294.18	-3.15497	0.587687	-5.36846	7.94117e-08	0.000101993
ENSMUSG00000017002	Slpi	1664.48	3.46536	0.658898	5.25933	1.44581e-07	0.000173315
ENSMUSG00000000739	Sult5a1	271.021	-3.40007	0.652392	-5.21171	1.87111e-07	0.000210277
ENSMUSG00000035150	Eif2s3x	1555.48	1.59564	0.311724	5.11877	3.07535e-07	0.000325281
ENSMUSG00000045871	Slitrk6	142.745	-3.35502	0.662157	-5.0668	4.04567e-07	0.00040414
ENSMUSG00000022505	Emp2	2474.63	-2.4953	0.495846	-5.03241	4.84356e-07	0.000458379
ENSMUSG00000095771	Igkv14-111	198.986	3.83118	0.767722	4.99032	6.028e-07	0.000541948
ENSMUSG00000041449	Serpina3h	243.103	-3.32777	0.668496	-4.978	6.42438e-07	0.00055008
ENSMUSG00000072115	Ang	244.77	-2.25962	0.457474	-4.93934	7.83857e-07	0.000640661
ENSMUSG00000038020	Rapgefl1	969.034	-3.30141	0.678556	-4.86535	1.14253e-06	0.000893214
ENSMUSG00000089727	Klra8	14.2134	-3.21073	0.666305	-4.81871	1.44492e-06	0.00108255
ENSMUSG00000047261	Gap43	165.228	-3.01387	0.626519	-4.8105	1.50554e-06	0.00108284
ENSMUSG00000024379	Tslp	29.98	-2.77415	0.578918	-4.79196	1.65158e-06	0.0011422
ENSMUSG00000052271	Bhlha15	26.2739	2.77233	0.583183	4.75378	1.99645e-06	0.00132956
ENSMUSG00000040280	Ndufa4l2	1453.07	-2.66739	0.565124	-4.72	2.35847e-06	0.00151456
ENSMUSG00000020838	Slc6a4	107.006	-3.13022	0.665336	-4.70472	2.54218e-06	0.00157624
ENSMUSG00000034810	Scn7a	261.301	-2.42532	0.516738	-4.69353	2.68535e-06	0.00160951
ENSMUSG00000041789	2700046A07Rik	29.4491	-3.14991	0.673799	-4.67485	2.94169e-06	0.00170628
ENSMUSG00000001021	S100a3	118.591	-3.15012	0.675397	-4.6641	3.09977e-06	0.00174178
ENSMUSG00000015437	Gzmb	166.261	-3.26971	0.703903	-4.64511	3.39892e-06	0.00177326
ENSMUSG00000031613	Hpgd	245.591	-2.96769	0.639323	-4.64193	3.45165e-06	0.00177326
ENSMUSG00000094797	Igkv6-15	116.863	3.56882	0.767424	4.6504	3.313e-06	0.00177326
ENSMUSG00000001583	Tnk1	149.546	-3.19074	0.688355	-4.63531	3.56407e-06	0.00178015
ENSMUSG00000029859	Epha1	462.797	-3.10175	0.675751	-4.59008	4.43067e-06	0.00194312
ENSMUSG00000032591	Mst1	61.559	-3.27015	0.712323	-4.59082	4.41517e-06	0.00194312
ENSMUSG00000049404	Rarres1	293.071	-3.0083	0.654268	-4.59797	4.26634e-06	0.00194312
ENSMUSG00000073125	Xlr3b	212.171	-3.46178	0.752883	-4.59804	4.26491e-06	0.00194312
ENSMUSG00000079186	Gzmc	174.978	-3.04277	0.661608	-4.59906	4.24401e-06	0.00194312
ENSMUSG00000079018	Ly6c1	1369.72	-2.48779	0.544805	-4.56638	4.96217e-06	0.0021244
ENSMUSG00000020303	Stc2	196.393	-2.65779	0.583957	-4.55134	5.3305e-06	0.00212995
ENSMUSG00000036960	Clca2	287.881	-3.07363	0.674719	-4.55542	5.22801e-06	0.00212995
ENSMUSG00000047898	Ccr4	31.2328	-3.22346	0.708127	-4.55209	5.31156e-06	0.00212995
ENSMUSG00000022456	2003-09-01	38.397	-2.55887	0.563402	-4.54182	5.57697e-06	0.0021336
ENSMUSG00000074259	Gramd2	88.591	-3.01106	0.662539	-4.54473	5.50053e-06	0.0021336
ENSMUSG00000031594	Fgl1	82.883	-2.76692	0.610561	-4.53176	5.84946e-06	0.00219123
ENSMUSG00000015085	Entpd2	408.066	-2.5388	0.561326	-4.52287	6.10073e-06	0.00223872
ENSMUSG00000020007	Il20ra	84.0121	-3.19373	0.711852	-4.4865	7.24011e-06	0.00260369
ENSMUSG00000019359	Gdpd2	390.077	-3.28845	0.736922	-4.46241	8.10422e-06	0.00285729
ENSMUSG00000015619	Gata3	617.725	-3.252	0.730644	-4.45087	8.55234e-06	0.0029015
ENSMUSG00000024395	Lims2	485.254	-1.92203	0.431818	-4.45101	8.54684e-06	0.0029015
ENSMUSG00000003469	Phyhip	297.197	-3.15783	0.71144	-4.43865	9.05237e-06	0.00292761
ENSMUSG00000025348	Itga7	955.066	-1.99964	0.450759	-4.43615	9.15812e-06	0.00292761
ENSMUSG00000040714	Klc3	649.845	-2.92477	0.658848	-4.43923	9.02825e-06	0.00292761
ENSMUSG00000050345	4930486L24Rik	28.4322	-2.13939	0.482575	-4.43329	9.28057e-06	0.00292761
ENSMUSG00000001020	S100a4	603.619	-2.43725	0.554727	-4.39361	1.11483e-05	0.00345616
ENSMUSG00000006205	Htra1	3035.05	-2.63781	0.601199	-4.38757	1.14622e-05	0.00349326
ENSMUSG00000038167	Plekhg6	114.547	-2.9392	0.670541	-4.38333	1.1688e-05	0.0035027
ENSMUSG00000026235	Epha4	169.718	-2.60646	0.595704	-4.37543	1.21192e-05	0.00351475
ENSMUSG00000048387	Osr1	195.014	-2.75599	0.62942	-4.37862	1.19434e-05	0.00351475
ENSMUSG00000027315	Spint1	352.969	-2.79247	0.639034	-4.36982	1.24348e-05	0.00354904
ENSMUSG00000049565	Aknad1	36.2278	-3.1097	0.715947	-4.34348	1.40242e-05	0.00391163
ENSMUSG00000054252	Fgfr3	863.758	-3.06214	0.705292	-4.34167	1.41403e-05	0.00391163
ENSMUSG00000032012	Nectin1	993.83	-2.47751	0.572928	-4.3243	1.5302e-05	0.00410664
ENSMUSG00000044921	Rassf9	82.8135	-2.63377	0.60862	-4.32745	1.50844e-05	0.00410664
ENSMUSG00000020702	Ccl1	26.032	-3.02951	0.703689	-4.30518	1.66852e-05	0.00441201
ENSMUSG00000037577	Ephx3	179.312	-2.72761	0.634953	-4.29577	1.74084e-05	0.00453654
ENSMUSG00000039323	Igfbp2	283.888	-2.95576	0.688628	-4.29224	1.76881e-05	0.00454357
ENSMUSG00000033295	Ptprf	1380.8	-2.6254	0.612546	-4.28605	1.81882e-05	0.00460622
ENSMUSG00000099719	Gm28802	10.7954	-2.86588	0.669573	-4.28015	1.86765e-05	0.00466419
ENSMUSG00000030428	Ttyh1	210.875	-2.6994	0.63497	-4.25122	2.12605e-05	0.00509817
ENSMUSG00000031780	Ccl17	11.6149	-2.8699	0.675082	-4.25118	2.12648e-05	0.00509817
ENSMUSG00000092572	Serpinb10	78.3689	-3.14335	0.738357	-4.25723	2.0698e-05	0.00509817
ENSMUSG00000040950	Mgl2	74.5465	-2.73254	0.643656	-4.24534	2.18265e-05	0.00516397
ENSMUSG00000107561	Gm44264	55.3011	2.87537	0.678837	4.23573	2.27809e-05	0.00531979
ENSMUSG00000079297	Gm2223	14.4071	1.89558	0.447969	4.2315	2.32136e-05	0.00535134
ENSMUSG00000000248	Clec2g	33.5732	-3.00363	0.712303	-4.21678	2.47812e-05	0.0054411
ENSMUSG00000041954	Tnfrsf18	146.956	-2.68755	0.638207	-4.2111	2.54132e-05	0.0054411
ENSMUSG00000059325	Hopx	480.989	-2.47193	0.585987	-4.21839	2.46049e-05	0.0054411
ENSMUSG00000073758	Sh3d21	280.358	-2.57624	0.61217	-4.20838	2.57212e-05	0.0054411
ENSMUSG00000074264	Amy1	114.859	-2.41466	0.572714	-4.21617	2.48484e-05	0.0054411
ENSMUSG00000075602	Ly6a	3327.24	-2.28672	0.54327	-4.20917	2.56316e-05	0.0054411
ENSMUSG00000087692	Gm11940	30.4779	-3.11395	0.737322	-4.22333	2.40723e-05	0.0054411
ENSMUSG00000040972	Igsf21	11.5304	-3.08979	0.735686	-4.19988	2.67055e-05	0.00558362
ENSMUSG00000031385	Plxnb3	195.618	-2.28213	0.544422	-4.19183	2.76708e-05	0.00571895
ENSMUSG00000074115	Saa1	82.0066	-3.0785	0.736077	-4.18231	2.88556e-05	0.00589606
ENSMUSG00000028860	Sytl1	550.312	-2.85377	0.684028	-4.172	3.0194e-05	0.00610021
ENSMUSG00000028115	Bnipl	249.63	-2.98027	0.715416	-4.16579	3.10272e-05	0.00615901
ENSMUSG00000044017	Adgrd1	281.662	-2.12943	0.511298	-4.16474	3.11701e-05	0.00615901
ENSMUSG00000024678	Ms4a4d	193.374	-2.06815	0.497221	-4.15942	3.19059e-05	0.00623587
ENSMUSG00000024066	Xdh	3213.66	-2.17917	0.525148	-4.14963	3.33016e-05	0.00637052
ENSMUSG00000042401	Crtac1	11.9855	-3.04401	0.733565	-4.14962	3.33034e-05	0.00637052
ENSMUSG00000049892	Rasd1	125.12	-2.66697	0.644606	-4.13736	3.51324e-05	0.00658038
ENSMUSG00000071604	Fam189a2	249.138	-2.27897	0.550805	-4.13752	3.51077e-05	0.00658038
ENSMUSG00000037686	Aspg	238.454	-2.61864	0.634509	-4.12702	3.67487e-05	0.00674264
ENSMUSG00000079014	Serpina3i	118.932	-2.53283	0.61361	-4.12775	3.66336e-05	0.00674264
ENSMUSG00000027456	Sdcbp2	207.941	-2.51917	0.611218	-4.12155	3.76331e-05	0.00683516
ENSMUSG00000028780	Sema3c	474.987	-1.94028	0.472288	-4.10825	3.98662e-05	0.00709737
ENSMUSG00000047604	Frat2	130.987	-1.35148	0.328835	-4.10989	3.95849e-05	0.00709737
ENSMUSG00000048251	Bcl11b	292.237	-2.82555	0.688777	-4.10228	4.09106e-05	0.0072119
ENSMUSG00000038354	Ankrd35	529.785	-2.91717	0.711916	-4.09763	4.17404e-05	0.00728674
ENSMUSG00000039601	Rcan2	136.55	-2.22669	0.543778	-4.09484	4.22454e-05	0.00730398
ENSMUSG00000054203	Ifi205	246.487	-2.37291	0.579956	-4.09153	4.28528e-05	0.00733843
ENSMUSG00000023993	Treml1	56.2188	-2.43408	0.596502	-4.08058	4.49233e-05	0.00760829
ENSMUSG00000076613	Ighg2b	4468.91	3.11613	0.763987	4.07877	4.52748e-05	0.00760829
ENSMUSG00000020758	Itgb4	1942.4	-2.50998	0.61571	-4.07657	4.57051e-05	0.00760948
ENSMUSG00000038560	Sp6	198.207	-2.40468	0.590393	-4.07301	4.64087e-05	0.00762182
ENSMUSG00000048142	Nat8l	564.209	-2.75996	0.677802	-4.07192	4.6627e-05	0.00762182
ENSMUSG00000027253	Lrp4	545.073	-2.03644	0.501038	-4.06445	4.8146e-05	0.00772957
ENSMUSG00000062563	Cys1	74.5901	-2.4861	0.611584	-4.06502	4.80287e-05	0.00772957
ENSMUSG00000001247	Lsr	439.893	-2.47821	0.611187	-4.05476	5.01867e-05	0.00791585
ENSMUSG00000032271	Nnmt	342.865	-2.18446	0.538696	-4.05509	5.01158e-05	0.00791585
ENSMUSG00000104213	Ighd	45.2073	2.81667	0.695121	4.05205	5.077e-05	0.00793821
ENSMUSG00000076614	Ighg1	3004.34	3.04056	0.751587	4.04552	5.22079e-05	0.00809268
ENSMUSG00000003379	Cd79a	58.5321	2.79065	0.69151	4.03558	5.44674e-05	0.00829982
ENSMUSG00000030854	Ptpn5	19.5552	-2.55948	0.634115	-4.03631	5.42985e-05	0.00829982
ENSMUSG00000098678	Mroh6	46.2576	-2.63674	0.653727	-4.0334	5.49761e-05	0.00830694
ENSMUSG00000027954	Efna1	668.931	-1.96132	0.487569	-4.02265	5.75466e-05	0.00862287
ENSMUSG00000024353	Mzb1	103.074	2.95465	0.735471	4.01735	5.88558e-05	0.00874617
ENSMUSG00000022225	Cma1	516.849	-2.90736	0.725284	-4.00859	6.10827e-05	0.00900269
ENSMUSG00000021835	Bmp4	96.1033	-2.20242	0.550141	-4.00337	6.24478e-05	0.00912905
ENSMUSG00000035456	Prdm8	12.3198	-2.54436	0.636076	-4.00009	6.33176e-05	0.00918157
ENSMUSG00000002799	Jag2	814.542	-2.42978	0.608236	-3.9948	6.47482e-05	0.0093139
ENSMUSG00000026065	Slc9a4	28.0822	-2.41156	0.60416	-3.99159	6.56305e-05	0.00936589
ENSMUSG00000001420	Tmem79	414.536	-2.31782	0.581144	-3.98838	6.65255e-05	0.00941886
ENSMUSG00000026220	Slc16a14	51.4195	-2.84958	0.715675	-3.98167	6.84319e-05	0.00961308
ENSMUSG00000079363	Gbp4	427.532	-2.53925	0.638233	-3.97856	6.93332e-05	0.00966419
ENSMUSG00000005339	Fcer1a	83.7163	-2.96937	0.748132	-3.96904	7.21631e-05	0.00990508
ENSMUSG00000063171	Rps4l	271.293	-2.23081	0.561982	-3.96953	7.20141e-05	0.00990508
ENSMUSG00000021922	Itih4	8.64572	-2.72013	0.686201	-3.96403	7.36937e-05	0.0100385
ENSMUSG00000033774	Npbwr1	11.1181	-2.99903	0.757556	-3.95882	7.5321e-05	0.0101071
ENSMUSG00000043088	Il17re	122.486	-2.7834	0.702841	-3.96022	7.48809e-05	0.0101071
ENSMUSG00000023886	Smoc2	1169.19	-1.86782	0.47318	-3.94737	7.90157e-05	0.0104469
ENSMUSG00000075010	AW112010	752.143	-2.72911	0.691237	-3.94815	7.87582e-05	0.0104469
ENSMUSG00000033327	Tnxb	1680.83	-2.37092	0.601313	-3.94289	8.05042e-05	0.0104895
ENSMUSG00000074121	Ntf5	37.119	-2.70437	0.685644	-3.94427	8.00429e-05	0.0104895
ENSMUSG00000029321	Slc10a6	273.222	-2.31816	0.589193	-3.93447	8.33791e-05	0.0107859
ENSMUSG00000066361	Serpina3c	153.456	-2.58012	0.656358	-3.93096	8.46074e-05	0.0107895
ENSMUSG00000110390	Gm45869	38.2538	-2.84774	0.724241	-3.93204	8.42289e-05	0.0107895
ENSMUSG00000024039	Cbs	123.392	-2.71371	0.691824	-3.92254	8.76188e-05	0.0110173
ENSMUSG00000037509	Arhgef4	299.056	-2.22348	0.566624	-3.92409	8.70582e-05	0.0110173
ENSMUSG00000039196	Orm1	599.154	-2.81796	0.718716	-3.92082	8.82487e-05	0.0110194
ENSMUSG00000004633	Chn2	1332.07	1.98101	0.506544	3.91084	9.19754e-05	0.0114056
ENSMUSG00000014773	Dll1	212.888	-2.08252	0.533315	-3.90485	9.42824e-05	0.0114891
ENSMUSG00000028039	Efna3	565.732	-2.87287	0.735645	-3.90524	9.41325e-05	0.0114891
ENSMUSG00000078144	Capns2	507.938	-2.66031	0.68141	-3.90413	9.45659e-05	0.0114891
ENSMUSG00000109555	Gm44891	12.9844	-2.59462	0.666385	-3.89357	9.8779e-05	0.0119204
ENSMUSG00000048442	Smim5	82.9999	-2.50952	0.644901	-3.89133	9.96976e-05	0.0119511
ENSMUSG00000029335	Bmp3	39.5389	-2.78853	0.717077	-3.88875	0.000100762	0.0119706
ENSMUSG00000074345	Tnfaip8l3	27.5853	-2.43772	0.62703	-3.88772	0.000101192	0.0119706
ENSMUSG00000034917	Tjp3	227.671	-2.37477	0.611634	-3.88267	0.000103314	0.0121418
ENSMUSG00000037995	Igsf9	327.728	-2.69914	0.696029	-3.87792	0.000105355	0.0123012
ENSMUSG00000040564	Apoc1	1121.39	-2.79481	0.721145	-3.87552	0.000106397	0.0123428
ENSMUSG00000000318	Clec10a	832.076	-2.58137	0.667025	-3.86998	0.000108845	0.0125458
ENSMUSG00000038295	Atg9b	597.799	-2.71815	0.703585	-3.86329	0.000111871	0.0127366
ENSMUSG00000043811	Rtn4r	81.0127	-2.48055	0.6421	-3.86319	0.000111917	0.0127366
ENSMUSG00000006344	Ggt5	230.009	-1.89571	0.491077	-3.8603	0.000113248	0.012807
ENSMUSG00000037369	Kdm6a	1383.43	1.14812	0.297893	3.85416	0.000116129	0.0130507
ENSMUSG00000046056	Sbsn	3660.51	-2.71691	0.70552	-3.85093	0.00011767	0.0131418
ENSMUSG00000039070	Cpa4	429.028	-2.66964	0.693636	-3.84877	0.000118714	0.0131766
ENSMUSG00000085786	Gm15987	47.5686	-2.59667	0.675514	-3.84399	0.000121049	0.0133532
ENSMUSG00000027932	Slc27a3	562.097	-1.96604	0.512237	-3.83815	0.000123962	0.0134416
ENSMUSG00000031877	Ces2g	290.271	-2.5411	0.662616	-3.83496	0.000125587	0.0134416
ENSMUSG00000037872	Ackr1	167.995	-2.51743	0.65627	-3.83597	0.000125071	0.0134416
ENSMUSG00000047250	Ptgs1	583.651	-2.27055	0.591204	-3.84056	0.000122755	0.0134416
ENSMUSG00000108658	Gm45138	261.535	-2.17861	0.568001	-3.83558	0.000125268	0.0134416
ENSMUSG00000021136	Smoc1	234.372	-2.55239	0.66625	-3.83097	0.000127637	0.0135375
ENSMUSG00000048794	Cfap100	43.9921	-2.30497	0.601772	-3.8303	0.000127989	0.0135375
ENSMUSG00000029026	Trp73	161.02	-2.8403	0.742712	-3.82423	0.000131181	0.0137939
ENSMUSG00000031273	Col4a6	117.694	-2.88555	0.756765	-3.813	0.000137288	0.0143292
ENSMUSG00000073010	Gm5127	9.88253	-2.74166	0.719226	-3.81197	0.000137865	0.0143292
ENSMUSG00000028359	Orm3	10.9439	-2.83179	0.743831	-3.80703	0.000140644	0.0145341
ENSMUSG00000030849	Fgfr2	567.644	-2.73106	0.718842	-3.79925	0.000145133	0.0148191
ENSMUSG00000039037	St6galnac5	80.2553	-2.53731	0.667895	-3.79897	0.000145298	0.0148191
ENSMUSG00000043068	Fam89a	233.036	-2.18259	0.574671	-3.79799	0.000145875	0.0148191
ENSMUSG00000025504	Eps8l2	501.17	-2.65361	0.699244	-3.79497	0.000147662	0.0149163
ENSMUSG00000096001	2610528A11Rik	623.72	-2.87328	0.75856	-3.78781	0.000151982	0.015267
ENSMUSG00000069808	Fam57a	849.115	-1.36908	0.363028	-3.77127	0.000162419	0.0162248
ENSMUSG00000066113	Adamtsl1	226.742	-1.84834	0.490683	-3.76687	0.000165308	0.0164221
ENSMUSG00000035186	Ubd	57.8537	-2.68469	0.715512	-3.75212	0.000175348	0.0172291
ENSMUSG00000076612	Ighg2c	3126.04	2.87843	0.767125	3.75222	0.000175273	0.0172291
ENSMUSG00000060621	Nkpd1	145.479	-2.54613	0.679321	-3.74805	0.000178215	0.0174157
ENSMUSG00000052180	Serpinb6c	79.5981	-2.55829	0.683014	-3.74559	0.000179971	0.0174922
ENSMUSG00000029330	Cds1	397.161	-2.44729	0.653749	-3.74348	0.000181489	0.0175449
ENSMUSG00000033200	Tpsg1	17.3051	-2.82434	0.755704	-3.73737	0.000185958	0.0177857
ENSMUSG00000053024	Cntn2	20.5286	-2.78615	0.74527	-3.73845	0.000185157	0.0177857
ENSMUSG00000042474	Fcmr	13.7013	2.71491	0.726819	3.73533	0.000187472	0.0178356
ENSMUSG00000004864	Mapk13	816.413	-2.43534	0.653198	-3.72833	0.000192751	0.0180848
ENSMUSG00000020334	Slc22a4	177.251	-2.07547	0.556874	-3.727	0.000193769	0.0180848
ENSMUSG00000028782	Adgrb2	73.8179	-2.3019	0.617784	-3.72606	0.000194494	0.0180848
ENSMUSG00000029055	Plch2	693.006	-2.70679	0.726607	-3.72525	0.00019512	0.0180848
ENSMUSG00000044337	Ackr3	427.913	-1.72078	0.461625	-3.72767	0.000193262	0.0180848
ENSMUSG00000051375	Pcdh1	893.486	-1.66497	0.447547	-3.72022	0.000199048	0.0181679
ENSMUSG00000084890	A830036E02Rik	25.5498	-2.84096	0.763313	-3.72189	0.00019774	0.0181679
ENSMUSG00000110409	Gm9908	7.14053	-2.54205	0.683151	-3.72107	0.000198383	0.0181679
ENSMUSG00000022103	Gfra2	204.89	-2.1506	0.5784	-3.71819	0.000200657	0.0182026
ENSMUSG00000037664	Cdkn1c	1837.59	-2.45845	0.661374	-3.71719	0.000201452	0.0182026
ENSMUSG00000006342	Susd2	1129.59	-2.21857	0.5987	-3.70565	0.00021085	0.0188621
ENSMUSG00000031495	Cd209d	147.768	-2.71763	0.733197	-3.70655	0.000210105	0.0188621
ENSMUSG00000027596	a	23.7255	-2.72136	0.736543	-3.69478	0.00022008	0.0194939
ENSMUSG00000039364	Sectm1b	66.1073	-2.80318	0.758498	-3.6957	0.000219279	0.0194939
ENSMUSG00000098749	Gm27477	7.5014	-2.37047	0.642231	-3.69099	0.000223383	0.0196895
ENSMUSG00000011427	Zfp790	377.006	0.824457	0.223672	3.686	0.000227802	0.0196929
ENSMUSG00000028654	Mycl	226.896	-2.34893	0.637074	-3.68707	0.000226854	0.0196929
ENSMUSG00000056498	Tmem154	484.522	-1.99741	0.541526	-3.68848	0.000225594	0.0196929
ENSMUSG00000068606	Gm4841	27.7889	-2.74091	0.743533	-3.68634	0.000227504	0.0196929
ENSMUSG00000002565	Scin	239.393	-2.60267	0.706603	-3.68335	0.000230189	0.019804
ENSMUSG00000018341	Il12rb2	30.6679	-2.56983	0.699575	-3.67342	0.000239329	0.0201108
ENSMUSG00000026840	Lamc3	53.0895	-2.44729	0.665469	-3.67753	0.000235501	0.0201108
ENSMUSG00000037005	Xpnpep2	41.3224	-2.3171	0.63021	-3.67671	0.000236259	0.0201108
ENSMUSG00000050108	Bpifc	464.626	-2.70469	0.73629	-3.6734	0.000239348	0.0201108
ENSMUSG00000054065	Pkp3	2279.23	-2.64753	0.720582	-3.67416	0.000238636	0.0201108
ENSMUSG00000017607	Tns4	1096.25	-2.67264	0.728452	-3.66893	0.000243565	0.0202221
ENSMUSG00000021130	Galnt16	201.872	-1.67505	0.456587	-3.66864	0.000243847	0.0202221
ENSMUSG00000063388	BC023105	67.4566	-2.66736	0.727111	-3.66843	0.000244046	0.0202221
ENSMUSG00000000903	Vpreb3	18.9391	2.46396	0.673229	3.65991	0.0002523	0.0202527
ENSMUSG00000020411	Nipal4	239.218	-2.62375	0.71623	-3.66328	0.000249008	0.0202527
ENSMUSG00000031906	Smpd3	208.521	-2.60162	0.709868	-3.66494	0.000247396	0.0202527
ENSMUSG00000040258	Nxph4	62.6247	-2.27332	0.620432	-3.6641	0.000248211	0.0202527
ENSMUSG00000052572	Dlg2	62.8508	-2.07517	0.566956	-3.6602	0.000252017	0.0202527
ENSMUSG00000095298	Gm12407	15.1604	-2.63284	0.719311	-3.66022	0.000251999	0.0202527
ENSMUSG00000112430	RP23-243G3.1	22.8751	2.35172	0.641755	3.66451	0.00024781	0.0202527
ENSMUSG00000021913	Ogdhl	2665.61	2.01308	0.550704	3.65546	0.000256717	0.0202587
ENSMUSG00000027377	Mall	579.438	-2.21969	0.607067	-3.65641	0.000255768	0.0202587
ENSMUSG00000034040	Wbscr17	156.353	-1.86347	0.510111	-3.65307	0.000259121	0.0202587
ENSMUSG00000040631	Dok4	555.262	-1.21106	0.331575	-3.65246	0.000259743	0.0202587
ENSMUSG00000058216	Gstp3	64.37	-2.31685	0.633854	-3.65517	0.000257008	0.0202587
ENSMUSG00000076569	Igkv5-39	387.606	2.65255	0.72634	3.65195	0.000260261	0.0202587
ENSMUSG00000079012	Serpina3m	132.802	-2.40228	0.656708	-3.65806	0.000254129	0.0202587
ENSMUSG00000012123	Aim1l	284.683	-2.71531	0.745373	-3.64288	0.000269604	0.0207169
ENSMUSG00000019102	Aldh3a1	353.12	-2.64999	0.727364	-3.64327	0.000269192	0.0207169
ENSMUSG00000022330	Osr2	148.436	-2.43648	0.668597	-3.64416	0.000268262	0.0207169
ENSMUSG00000026167	Wnt10a	193.403	-2.71703	0.746084	-3.64172	0.000270826	0.0207222
ENSMUSG00000020963	Tshr	31.3327	-2.68651	0.738495	-3.63781	0.000274962	0.0207548
ENSMUSG00000040260	Daam2	204.592	-1.67609	0.460719	-3.638	0.000274765	0.0207548
ENSMUSG00000056569	Mpz	201.799	-2.40722	0.661339	-3.63992	0.000272719	0.0207548
ENSMUSG00000066363	Serpina3f	217.858	-2.5703	0.706716	-3.63697	0.000275869	0.0207548
ENSMUSG00000021118	Plek2	189.096	-2.68131	0.737868	-3.63387	0.000279205	0.0208315
ENSMUSG00000040734	Ppp1r13l	1065.73	-1.75467	0.482811	-3.63429	0.000278751	0.0208315
ENSMUSG00000022123	Scel	444.446	-2.71028	0.746511	-3.6306	0.000282767	0.0208379
ENSMUSG00000038236	Hoxa7	310.818	-2.28766	0.630052	-3.63091	0.000282425	0.0208379
ENSMUSG00000043333	Rhbdl2	78.7796	-2.06145	0.567669	-3.63142	0.000281861	0.0208379
ENSMUSG00000022865	Cxadr	438.066	-2.66194	0.733817	-3.62752	0.000286152	0.0208563
ENSMUSG00000034282	Evpl	1455.97	-2.61734	0.722185	-3.6242	0.000289856	0.0208563
ENSMUSG00000038453	Srcin1	237.948	-2.39165	0.659264	-3.62776	0.000285888	0.0208563
ENSMUSG00000041607	Mbp	449.957	-1.97681	0.545127	-3.62633	0.000287479	0.0208563
ENSMUSG00000058914	C1qtnf3	94.6887	-2.31601	0.639019	-3.62432	0.000289726	0.0208563
ENSMUSG00000111888	RP23-378J3.3	12.2344	-2.21506	0.611205	-3.62409	0.000289977	0.0208563
ENSMUSG00000064247	Plcxd1	100.795	-2.4208	0.668393	-3.62182	0.000292542	0.0209569
ENSMUSG00000041120	Nbl1	2366.45	-1.6287	0.449994	-3.61938	0.000295305	0.0209877
ENSMUSG00000067591	Klra3	34.3836	-2.43574	0.672861	-3.61998	0.000294624	0.0209877
ENSMUSG00000023132	Gzma	56.1356	-2.58592	0.715661	-3.61334	0.000302282	0.0213156
ENSMUSG00000030711	Sult1a1	362.639	-2.18715	0.605302	-3.61333	0.00030229	0.0213156
ENSMUSG00000038600	Atp6v0a4	138.739	-2.50042	0.693318	-3.60645	0.000310411	0.0216838
ENSMUSG00000053687	Dpep2	347.937	-1.6851	0.467183	-3.60694	0.000309827	0.0216838
ENSMUSG00000079298	Klrb1b	38.6075	-2.32815	0.645658	-3.60585	0.000311129	0.0216838
ENSMUSG00000020017	Hal	1126.75	-2.62532	0.728317	-3.60463	0.000312593	0.0217017
ENSMUSG00000033268	Duox1	109.302	-2.48815	0.691119	-3.60017	0.000318005	0.0219925
ENSMUSG00000020086	H2afy2	160.001	-1.95497	0.543743	-3.5954	0.000323893	0.0221442
ENSMUSG00000058145	Adamts17	14.6447	-2.03325	0.565332	-3.59656	0.000322455	0.0221442
ENSMUSG00000063234	Gpr84	23.174	2.42948	0.675699	3.59551	0.000323751	0.0221442
ENSMUSG00000094335	Igkv1-117	189.534	2.75144	0.766163	3.59119	0.000329172	0.0224199
ENSMUSG00000021194	Chga	19.7935	-2.61489	0.728411	-3.58985	0.000330869	0.0224504
ENSMUSG00000029417	Cxcl9	531.218	-2.61815	0.729887	-3.58706	0.000334428	0.0226066
ENSMUSG00000000223	Drp2	72.5712	-1.91649	0.535205	-3.58086	0.000342471	0.0230636
ENSMUSG00000044626	Liph	78.6446	-1.95242	0.545607	-3.57844	0.000345649	0.0231907
ENSMUSG00000001865	Cpa3	460.837	-2.67988	0.74913	-3.57733	0.000347128	0.0232034
ENSMUSG00000032015	Pou2f3	282.855	-2.68275	0.750514	-3.57454	0.000350839	0.0233645
ENSMUSG00000005958	Ephb3	575.833	-1.7286	0.483952	-3.57185	0.000354469	0.0235192
ENSMUSG00000039316	Rftn1	602.807	-1.29446	0.362506	-3.57086	0.000355815	0.0235217
ENSMUSG00000047884	Klk9	291.158	-2.69832	0.755865	-3.56985	0.000357191	0.0235262
ENSMUSG00000051339	2900026A02Rik	772.163	-1.50117	0.421079	-3.56505	0.000363783	0.0238729
ENSMUSG00000065530	Mir99a	9.49839	-2.34444	0.658205	-3.56186	0.000368236	0.0240773
ENSMUSG00000027318	Adam33	553.36	-2.27072	0.639452	-3.55104	0.000383708	0.024998
ENSMUSG00000021453	Gadd45g	803.345	-1.73258	0.488137	-3.54937	0.000386152	0.0250665
ENSMUSG00000021565	Slc6a19	56.9577	-2.61507	0.737299	-3.54682	0.000389911	0.0252194
ENSMUSG00000024998	Plce1	121.343	-1.6124	0.454876	-3.54471	0.000393041	0.0253307
ENSMUSG00000022510	Trp63	861.863	-2.66008	0.751006	-3.54202	0.000397069	0.0254989
ENSMUSG00000027199	Gatm	738.24	2.26238	0.638992	3.54054	0.000399304	0.0255363
ENSMUSG00000032224	Fam81a	136.654	-2.50851	0.708666	-3.53976	0.000400492	0.0255363
ENSMUSG00000025064	Col17a1	6557.52	-2.68221	0.758272	-3.53726	0.000404295	0.0256877
ENSMUSG00000022754	Tmem45a	1099.48	-2.16662	0.613579	-3.53112	0.000413801	0.0259253
ENSMUSG00000028270	Gbp2	1547.04	-2.02407	0.573174	-3.53134	0.000413467	0.0259253
ENSMUSG00000040703	Cyp2s1	132.592	-2.46981	0.699084	-3.53293	0.000410979	0.0259253
ENSMUSG00000053117	E330013P04Rik	30.0721	-2.44769	0.692903	-3.53251	0.00041163	0.0259253
ENSMUSG00000018648	Dusp14	285.495	-1.82195	0.51624	-3.52927	0.000416708	0.025941
ENSMUSG00000032373	Car12	953.779	-2.50794	0.710641	-3.52912	0.000416938	0.025941
ENSMUSG00000030792	Dkkl1	217.876	-2.57784	0.73081	-3.52737	0.000419708	0.0260233
ENSMUSG00000040181	Fmo1	311.566	-1.93886	0.549936	-3.52561	0.000422512	0.0260913
ENSMUSG00000097756	A730056A06Rik	8.47249	-2.36245	0.670225	-3.52486	0.000423706	0.0260913
ENSMUSG00000032053	Pou2af1	68.7122	2.58735	0.734302	3.52355	0.0004258	0.0261308
ENSMUSG00000028716	Pdzk1ip1	659.895	-2.5539	0.725189	-3.5217	0.000428794	0.026225
ENSMUSG00000037681	Esyt3	166.904	-2.49351	0.708402	-3.5199	0.000431705	0.0263135
ENSMUSG00000003863	Ppfia3	232.791	-2.15835	0.614653	-3.5115	0.000445593	0.0265564
ENSMUSG00000019866	Aim1	918.072	-2.16195	0.61603	-3.50948	0.000448982	0.0265564
ENSMUSG00000020374	Rasgef1c	253.283	-2.23034	0.635011	-3.51228	0.000444285	0.0265564
ENSMUSG00000021482	Aaed1	639.276	1.18168	0.336634	3.51029	0.000447612	0.0265564
ENSMUSG00000026638	Irf6	621.704	-2.5404	0.723074	-3.51333	0.000442528	0.0265564
ENSMUSG00000027224	Duoxa1	74.0745	-2.33924	0.66624	-3.5111	0.000446248	0.0265564
ENSMUSG00000029403	Cdkl2	367.411	-1.18048	0.336345	-3.50973	0.000448554	0.0265564
ENSMUSG00000039628	Hs3st6	88.091	-2.18834	0.622793	-3.51375	0.000441822	0.0265564
ENSMUSG00000041986	Elmod1	102.121	-2.51911	0.717025	-3.51328	0.000442611	0.0265564
ENSMUSG00000038233	Fam198a	21.6595	-2.23773	0.638406	-3.50519	0.000456285	0.0268998
ENSMUSG00000033676	Gabrb3	53.3977	-2.6072	0.744694	-3.50104	0.000463449	0.0271442
ENSMUSG00000081683	Fzd10	145.689	-2.64712	0.756052	-3.50124	0.000463095	0.0271442
ENSMUSG00000004951	Hspb1	2334.81	-1.92934	0.552053	-3.49484	0.000474343	0.0273044
ENSMUSG00000028871	Rspo1	31.1127	-2.47953	0.708731	-3.49855	0.000467797	0.0273044
ENSMUSG00000033576	Apol6	181.656	-2.41581	0.691562	-3.49327	0.000477151	0.0273044
ENSMUSG00000033967	Rnf225	191.899	-2.30871	0.660594	-3.4949	0.000474244	0.0273044
ENSMUSG00000034107	Ano7	53.4381	-2.58509	0.740161	-3.49261	0.000478331	0.0273044
ENSMUSG00000038370	Pcp4l1	80.8447	-2.12689	0.608515	-3.49521	0.00047369	0.0273044
ENSMUSG00000046971	Pla2g4f	390.711	-2.55505	0.731479	-3.49299	0.000477647	0.0273044
ENSMUSG00000075420	Smim6	3.80267	-2.58295	0.738794	-3.49618	0.000471975	0.0273044
ENSMUSG00000093598	A730085K08Rik	10.2495	-2.53298	0.725424	-3.49172	0.000479922	0.0273085
ENSMUSG00000001504	Irx2	650.617	-2.51205	0.719815	-3.48985	0.000483289	0.0273356
ENSMUSG00000073490	Ifi207	653.245	-1.82845	0.523945	-3.48977	0.000483439	0.0273356
ENSMUSG00000031995	St14	503.739	-2.34134	0.6711	-3.48881	0.000485179	0.027348
ENSMUSG00000049107	Ntf3	14.53	-2.47154	0.708603	-3.48791	0.000486806	0.0273539
ENSMUSG00000032561	Acpp	933.127	-2.47401	0.709525	-3.48686	0.000488734	0.0273767
ENSMUSG00000020656	Grhl1	636.529	-2.48354	0.712518	-3.48558	0.000491071	0.0274093
ENSMUSG00000107622	Gm44205	48.8917	-2.14383	0.61518	-3.48488	0.000492365	0.0274093
ENSMUSG00000009092	Derl3	69.7089	1.99901	0.574145	3.48172	0.00049821	0.02761
ENSMUSG00000023232	Serinc2	512.983	-2.28472	0.656289	-3.48127	0.000499041	0.02761
ENSMUSG00000031779	Ccl22	71.5361	-2.12727	0.611485	-3.47885	0.000503563	0.0277664
ENSMUSG00000047591	Mafa	34.3667	-1.82019	0.523326	-3.47811	0.000504956	0.0277664
ENSMUSG00000052688	Rab7b	789.755	-1.67009	0.480633	-3.47478	0.00051128	0.0278983
ENSMUSG00000072872	Rybp	597.086	1.62769	0.468482	3.47439	0.000512009	0.0278983
ENSMUSG00000093507	Gm20627	44.5239	-2.38508	0.686427	-3.47464	0.000511547	0.0278983
ENSMUSG00000030340	Scnn1a	305.908	-1.81355	0.5224	-3.47157	0.000517429	0.0280238
ENSMUSG00000084260	Gm12844	12.3476	1.18029	0.33992	3.47225	0.000516119	0.0280238
ENSMUSG00000102059	Gm20257	83.9131	-1.40496	0.404886	-3.47001	0.000520443	0.0281024
ENSMUSG00000073888	Ccl27a	359.933	-2.12401	0.61247	-3.46794	0.000524458	0.0282344
ENSMUSG00000021950	Anxa8	4291.03	-2.58158	0.74514	-3.46455	0.000531112	0.0284224
ENSMUSG00000034783	Cd207	35.4686	-2.63726	0.761158	-3.46481	0.000530616	0.0284224
ENSMUSG00000020892	Aloxe3	265.533	-2.45395	0.710307	-3.45478	0.000550752	0.029386
ENSMUSG00000021952	Xpo4	396.614	1.24943	0.362248	3.4491	0.000562454	0.0298969
ENSMUSG00000032500	Dclk3	15.23	-2.34846	0.681005	-3.44853	0.000563653	0.0298969
ENSMUSG00000069769	Msi2	2685.78	0.788122	0.228615	3.44738	0.000566048	0.0299356
ENSMUSG00000022512	Cldn1	845.423	-2.27385	0.659782	-3.44637	0.000568176	0.0299601
ENSMUSG00000021140	Pcnx	7661.84	1.15532	0.335315	3.44548	0.000570049	0.0299709
ENSMUSG00000040265	Dnm3	102.594	-1.51372	0.439684	-3.44275	0.000575835	0.0301869
ENSMUSG00000067889	Sptbn2	776.02	-2.5464	0.740248	-3.43993	0.000581855	0.0304138
ENSMUSG00000105096	Gbp10	24.4846	-2.63955	0.767687	-3.43832	0.000585341	0.0305073
ENSMUSG00000105682	Gm44323	26.9478	-2.63834	0.767721	-3.43658	0.000589109	0.030615
ENSMUSG00000023918	Adgrf4	386.829	-2.53229	0.737415	-3.434	0.00059474	0.0308185
ENSMUSG00000041287	Sox15	55.4271	-2.44011	0.710844	-3.43269	0.000597625	0.030879
ENSMUSG00000030149	Klrk1	56.6648	-2.05182	0.598222	-3.42987	0.000603863	0.0311119
ENSMUSG00000006411	Nectin4	631.57	-2.32156	0.677163	-3.42836	0.000607231	0.0311961
ENSMUSG00000006731	B4galnt1	1089.54	-1.56646	0.45708	-3.4271	0.000610075	0.0311971
ENSMUSG00000029228	Lnx1	60.7651	-2.35862	0.688285	-3.42681	0.000610721	0.0311971
ENSMUSG00000015568	Lpl	3053.82	-2.01561	0.588655	-3.42409	0.000616852	0.0313194
ENSMUSG00000023802	Nox3	115.133	2.54816	0.744428	3.42297	0.000619409	0.0313194
ENSMUSG00000026358	Rgs1	222.945	-2.1572	0.630097	-3.42359	0.00061799	0.0313194
ENSMUSG00000029503	P2rx2	20.8225	-2.52995	0.739196	-3.42256	0.000620334	0.0313194
ENSMUSG00000105632	Gm43272	12.8141	-2.38882	0.698095	-3.42191	0.000621824	0.0313194
ENSMUSG00000030643	Rab30	116.362	-1.56666	0.458182	-3.4193	0.000627836	0.0315339
ENSMUSG00000104713	Gbp6	345.921	-2.40826	0.7047	-3.41742	0.000632174	0.0316633
ENSMUSG00000001507	Itga3	855.706	-1.71855	0.503824	-3.41101	0.000647233	0.0317713
ENSMUSG00000020704	Asic2	4.08135	-2.47861	0.726648	-3.41101	0.000647216	0.0317713
ENSMUSG00000025355	Mmp19	1508.94	-1.74807	0.513065	-3.40711	0.000656541	0.0317713
ENSMUSG00000030109	Slc6a12	42.4908	-2.33926	0.686008	-3.40996	0.000649712	0.0317713
ENSMUSG00000030717	Nupr1	1085.94	-1.88554	0.552933	-3.41007	0.000649451	0.0317713
ENSMUSG00000032289	Thsd4	430.59	1.7826	0.522327	3.4128	0.00064298	0.0317713
ENSMUSG00000036172	Cd200r3	15.2449	-2.38539	0.699624	-3.40953	0.000650753	0.0317713
ENSMUSG00000046491	C1qtnf2	139.486	-1.83232	0.537615	-3.40823	0.000653849	0.0317713
ENSMUSG00000047281	Sfn	5539.24	-2.39229	0.701928	-3.40817	0.000653992	0.0317713
ENSMUSG00000061517	Sox21	128.156	-2.5935	0.760863	-3.40863	0.000652899	0.0317713
ENSMUSG00000067199	Frat1	54.2507	-1.76505	0.518095	-3.4068	0.000657301	0.0317713
ENSMUSG00000103469	Gm9910	13.6489	-2.40952	0.70557	-3.41499	0.000637833	0.0317713
ENSMUSG00000109877	Gm45609	30.649	-2.53254	0.74288	-3.40909	0.000651807	0.0317713
ENSMUSG00000024534	Sncaip	53.379	-1.28166	0.376556	-3.40365	0.00066493	0.0320005
ENSMUSG00000044244	Il20rb	577.481	-2.06986	0.608181	-3.40337	0.000665601	0.0320005
ENSMUSG00000010066	Cacna2d2	20.2658	-2.54144	0.747288	-3.40088	0.000671698	0.0322074
ENSMUSG00000029769	Ccdc136	183.12	-1.89256	0.556818	-3.39888	0.000676613	0.0322968
ENSMUSG00000090121	Abhd12b	131.93	-2.55361	0.751357	-3.39867	0.000677154	0.0322968
ENSMUSG00000031070	Mrgprf	303.734	-2.24296	0.660397	-3.39637	0.000682852	0.0324824
ENSMUSG00000015957	Wnt11	92.4068	-2.0748	0.611913	-3.39067	0.000697217	0.0329046
ENSMUSG00000021340	Gpld1	209.125	-2.13088	0.62826	-3.39172	0.000694566	0.0329046
ENSMUSG00000031250	Tnmd	47.6096	-2.32343	0.685192	-3.39092	0.000696575	0.0329046
ENSMUSG00000020096	Tbata	9.32482	-2.43537	0.718552	-3.38927	0.000700789	0.0329866
ENSMUSG00000057530	Ece1	2726.96	-1.45205	0.428746	-3.38673	0.000707309	0.0332066
ENSMUSG00000074923	Pak6	330.97	-2.52344	0.745296	-3.38582	0.000709655	0.03323
ENSMUSG00000038495	Otud7b	2863.65	0.697678	0.20615	3.38432	0.000713544	0.0333253
ENSMUSG00000087541	Hopxos	6.31553	-2.2868	0.67635	-3.38108	0.000722003	0.033633
ENSMUSG00000023206	Il15ra	377.239	-1.69031	0.500045	-3.38031	0.000724031	0.0336403
ENSMUSG00000058325	Dock1	7571.45	1.13202	0.33504	3.37875	0.000728164	0.0337452
ENSMUSG00000026166	Ccl20	22.9439	-2.49606	0.73968	-3.37452	0.000739445	0.033832
ENSMUSG00000040471	Ggt6	145.225	-2.54738	0.754559	-3.37599	0.000735497	0.033832
ENSMUSG00000042195	Slc35f2	45.7027	-2.18791	0.648205	-3.37535	0.000737232	0.033832
ENSMUSG00000076609	Igkc	12728.7	2.56758	0.760771	3.37497	0.000738233	0.033832
ENSMUSG00000110874	RP24-295B16.1	25.2498	-2.37603	0.703954	-3.37526	0.00073747	0.033832
ENSMUSG00000040434	Large2	232.224	-2.31463	0.686943	-3.36946	0.000753169	0.0343724
ENSMUSG00000024558	Mapk4	276.224	-2.52166	0.748595	-3.36853	0.000755715	0.0344013
ENSMUSG00000033377	Palmd	471.767	-2.14713	0.637909	-3.36589	0.000762965	0.0346427
ENSMUSG00000033510	Otud7a	26.2612	-2.4355	0.723879	-3.36451	0.000766799	0.0346427
ENSMUSG00000048096	Lmod1	122.782	-1.90343	0.565656	-3.365	0.000765448	0.0346427
ENSMUSG00000079445	B3gnt7	128.945	-2.14349	0.637493	-3.36237	0.000772752	0.0348242
ENSMUSG00000023915	Tnfrsf21	1900.92	1.64262	0.488738	3.36094	0.000776772	0.0349178
ENSMUSG00000047976	Kcna1	61.1077	-2.45501	0.731242	-3.35731	0.000787036	0.035291
ENSMUSG00000026971	Itgb6	66.5172	-2.48383	0.739988	-3.35658	0.000789125	0.0352967
ENSMUSG00000026880	Stom	2540.66	-1.05601	0.314682	-3.3558	0.000791349	0.0353083
ENSMUSG00000053897	Slc39a8	275.536	-1.77255	0.528495	-3.35395	0.000796676	0.035458
ENSMUSG00000026573	Xcl1	21.7217	-2.1083	0.629341	-3.35002	0.000808062	0.0356122
ENSMUSG00000027611	Procr	441.291	-1.33698	0.399091	-3.35006	0.000807932	0.0356122
ENSMUSG00000028435	Aqp3	1521.44	-2.5143	0.750434	-3.35046	0.00080678	0.0356122
ENSMUSG00000061068	Mcpt4	986.338	-2.45721	0.733355	-3.35064	0.000806248	0.0356122
ENSMUSG00000060459	Kng2	78.5077	-1.71652	0.512513	-3.34922	0.000810383	0.0356271
ENSMUSG00000050014	Apol10b	28.3993	-2.05007	0.612369	-3.34777	0.00081465	0.0357274
ENSMUSG00000034382	AI661453	426.816	-2.18608	0.653682	-3.34425	0.00082505	0.0360407
ENSMUSG00000036972	Zic4	28.9288	-2.378	0.711126	-3.344	0.000825803	0.0360407
ENSMUSG00000026574	Dpt	1600.44	-2.1442	0.641561	-3.34217	0.000831267	0.0361913
ENSMUSG00000049598	Vsig8	28.9255	-2.38342	0.713376	-3.34105	0.000834625	0.0362497
ENSMUSG00000038618	Rassf7	336.467	-1.77908	0.532617	-3.34026	0.000837011	0.0362658
ENSMUSG00000016028	Celsr1	399.507	-2.26419	0.678126	-3.33889	0.000841124	0.0363564
ENSMUSG00000031700	Gpt2	1813.65	-1.23145	0.369224	-3.33523	0.000852304	0.0365758
ENSMUSG00000034853	Acot11	373.658	1.83409	0.549721	3.3364	0.000848704	0.0365758
ENSMUSG00000068263	Efcc1	37.3339	-2.13573	0.640296	-3.33554	0.000851344	0.0365758
ENSMUSG00000029120	Ppp2r2c	66.2584	-2.51604	0.754677	-3.33393	0.000856295	0.0366596
ENSMUSG00000033453	Adamts15	397.273	-1.94429	0.583649	-3.33127	0.0008645	0.0369104
ENSMUSG00000042357	Gjb5	338.256	-2.39311	0.718498	-3.33071	0.000866259	0.0369104
ENSMUSG00000020312	Shc2	321.378	-1.80944	0.543635	-3.32841	0.00087344	0.0369537
ENSMUSG00000039217	Il18	375.446	-1.66139	0.499055	-3.32908	0.000871335	0.0369537
ENSMUSG00000039956	Mrap	123.822	-2.33357	0.701066	-3.3286	0.000872835	0.0369537
ENSMUSG00000043419	Chd3os	317.283	-1.61729	0.486051	-3.3274	0.000876603	0.0370005
ENSMUSG00000033478	Fam160b1	1901.57	1.23306	0.370792	3.32547	0.000882694	0.0371703
ENSMUSG00000022772	Senp5	632.515	1.13949	0.343547	3.31683	0.000910454	0.037808
ENSMUSG00000024673	Ms4a1	20.9999	2.54635	0.767413	3.3181	0.000906335	0.037808
ENSMUSG00000039676	Capsl	10.6328	-2.477	0.746358	-3.31878	0.000904129	0.037808
ENSMUSG00000047641	Krt87	39.0626	-2.28966	0.690095	-3.31789	0.000907002	0.037808
ENSMUSG00000048347	Pcdhb18	95.9867	1.32887	0.400525	3.31782	0.000907239	0.037808
ENSMUSG00000079105	C7	90.6903	-2.30371	0.694516	-3.317	0.000909893	0.037808
ENSMUSG00000026582	Sele	48.5643	-2.0686	0.624025	-3.31492	0.000916683	0.037979
ENSMUSG00000028100	Nudt17	115.986	-2.0029	0.604348	-3.31415	0.000919215	0.0379963
ENSMUSG00000030666	Calcb	44.2084	-2.52297	0.762211	-3.31007	0.000932735	0.0384668
ENSMUSG00000000247	Lhx2	84.5327	-2.50484	0.757206	-3.308	0.000939653	0.0385893
ENSMUSG00000100157	2310034O05Rik	7.90042	-2.5196	0.761692	-3.3079	0.000939998	0.0385893
ENSMUSG00000028977	Casz1	581.319	-2.30788	0.699118	-3.30113	0.000962954	0.0394416
ENSMUSG00000028971	Cort	47.4619	-2.46352	0.747272	-3.29669	0.000978323	0.0394508
ENSMUSG00000032323	Cyp11a1	45.3741	-2.35955	0.715882	-3.296	0.000980729	0.0394508
ENSMUSG00000034450	Gulo	297.719	2.51079	0.761589	3.29678	0.000977992	0.0394508
ENSMUSG00000034612	Chst11	1576.24	1.84939	0.561076	3.29615	0.000980188	0.0394508
ENSMUSG00000038879	Nipal2	181.323	-2.37852	0.721403	-3.29708	0.000976972	0.0394508
ENSMUSG00000050808	Muc15	45.7566	-2.42296	0.734229	-3.30001	0.0009668	0.0394508
ENSMUSG00000055926	Gm14137	102.533	-2.32146	0.703854	-3.29821	0.000973027	0.0394508
ENSMUSG00000062609	Kcnj15	171.451	-1.77525	0.538571	-3.29622	0.000979949	0.0394508
ENSMUSG00000000120	Ngfr	928.621	-2.01966	0.61396	-3.28956	0.00100344	0.0396593
ENSMUSG00000020607	Fam84a	376.606	-2.45869	0.747741	-3.28815	0.00100848	0.0396593
ENSMUSG00000025357	Dgka	1617.52	-1.31466	0.399754	-3.28867	0.00100663	0.0396593
ENSMUSG00000025370	Cdh9	22.8766	-2.326	0.707071	-3.28962	0.00100322	0.0396593
ENSMUSG00000026764	Kif5c	46.0546	-1.40358	0.426695	-3.28941	0.00100396	0.0396593
ENSMUSG00000027075	Slc43a1	194.515	-1.7125	0.520268	-3.29158	0.000996254	0.0396593
ENSMUSG00000027463	Slc52a3	98.1159	-1.68568	0.512727	-3.28768	0.00101017	0.0396593
ENSMUSG00000027896	Slc16a4	55.547	2.19429	0.667061	3.28949	0.00100371	0.0396593
ENSMUSG00000029196	Tada2b	1132.92	1.05111	0.319326	3.29167	0.000995954	0.0396593
ENSMUSG00000084128	Esrp2	616.389	-2.47212	0.751405	-3.29	0.00100187	0.0396593
ENSMUSG00000099889	Mrgprb11-ps	26.6454	-2.51099	0.763319	-3.28957	0.00100341	0.0396593
ENSMUSG00000038665	Dgki	101.309	2.14682	0.653629	3.28446	0.00102178	0.0400037
ENSMUSG00000090637	Gm6189	7.82991	-2.47752	0.754419	-3.28401	0.0010234	0.0400037
ENSMUSG00000041782	Lad1	1026.08	-2.40366	0.732346	-3.28214	0.00103022	0.0401831
ENSMUSG00000002847	Pla1a	432.321	-1.42279	0.433919	-3.27892	0.00104205	0.0404369
ENSMUSG00000070547	Mrgprb1	99.0491	-2.26364	0.690443	-3.27853	0.00104348	0.0404369
ENSMUSG00000091345	Col6a5	88.5186	-2.32244	0.708336	-3.27872	0.00104279	0.0404369
ENSMUSG00000021708	Rasgrf2	62.0979	-1.74818	0.533504	-3.2768	0.00104992	0.0405993
ENSMUSG00000048329	Mfsd6l	9.59972	-2.02561	0.618526	-3.2749	0.001057	0.0407852
ENSMUSG00000036160	Surf6	922.985	0.491256	0.150081	3.27327	0.0010631	0.0409327
ENSMUSG00000066060	Gm12866	14.098	-2.4922	0.761947	-3.27083	0.00107234	0.0412003
ENSMUSG00000006014	Prg4	453.075	-2.31757	0.709504	-3.26647	0.00108898	0.0412773
ENSMUSG00000030157	Clec2d	1973.47	-1.77743	0.544102	-3.26673	0.00108798	0.0412773
ENSMUSG00000030325	Klrb1c	85.5623	1.96743	0.601982	3.26826	0.00108212	0.0412773
ENSMUSG00000032278	Paqr5	82.6907	-2.45835	0.752204	-3.26819	0.00108237	0.0412773
ENSMUSG00000037185	Krt80	867.289	-2.21968	0.678907	-3.26948	0.00107744	0.0412773
ENSMUSG00000071847	Apcdd1	480.171	-1.94273	0.594538	-3.26764	0.00108449	0.0412773
ENSMUSG00000085180	AI838599	19.1545	-2.24162	0.686331	-3.2661	0.00109041	0.0412773
ENSMUSG00000001655	Hoxc13	69.7685	-2.47613	0.759163	-3.26165	0.00110765	0.041428
ENSMUSG00000001946	Esam	1123.24	-1.74664	0.536743	-3.25414	0.00113734	0.041428
ENSMUSG00000006587	Snai3	24.3724	-2.28898	0.70337	-3.2543	0.00113672	0.041428
ENSMUSG00000018822	Sfrp5	120.643	-2.24565	0.690136	-3.25392	0.00113825	0.041428
ENSMUSG00000021636	Marveld2	70.1695	-2.06345	0.633016	-3.25971	0.00111526	0.041428
ENSMUSG00000024481	Lvrn	54.7026	-2.3084	0.707488	-3.26281	0.00110312	0.041428
ENSMUSG00000028268	Gbp3	1216.45	-1.98006	0.608019	-3.25658	0.00112764	0.041428
ENSMUSG00000031309	Rps6ka3	5875.32	1.24135	0.380512	3.26233	0.00110501	0.041428
ENSMUSG00000031365	Zfp275	1286.89	1.1084	0.340466	3.25555	0.00113173	0.041428
ENSMUSG00000031849	Comp	59.3287	-1.70244	0.522899	-3.25577	0.00113087	0.041428
ENSMUSG00000032492	Pth1r	246.25	-1.65214	0.506984	-3.25875	0.00111904	0.041428
ENSMUSG00000033389	Arhgap44	151.815	-1.86195	0.571504	-3.25798	0.0011221	0.041428
ENSMUSG00000034957	Cebpa	2532.53	-1.70055	0.522506	-3.2546	0.00113552	0.041428
ENSMUSG00000036169	Sostdc1	237.113	-2.48322	0.763547	-3.25222	0.00114508	0.041428
ENSMUSG00000036928	Stag3	22.5029	-1.74064	0.535141	-3.25268	0.00114324	0.041428
ENSMUSG00000038146	Notch3	899.278	-1.34938	0.414531	-3.25519	0.00113317	0.041428
ENSMUSG00000039457	Ppl	1606.94	-2.40308	0.737381	-3.25894	0.00111829	0.041428
ENSMUSG00000041660	Bbox1	206.619	-2.42659	0.743751	-3.26263	0.00110383	0.041428
ENSMUSG00000049265	Kcnk3	34.7297	-1.97399	0.605528	-3.25996	0.0011143	0.041428
ENSMUSG00000050022	Amz1	312.856	-1.78011	0.546685	-3.25619	0.00112919	0.041428
ENSMUSG00000105504	Gbp5	494.509	-2.26154	0.694867	-3.25464	0.00113535	0.041428
ENSMUSG00000110588	Gm45774	71.8582	-1.62965	0.501009	-3.25273	0.00114301	0.041428
ENSMUSG00000023992	Trem2	2981.66	-1.78049	0.547622	-3.25132	0.0011487	0.0414754
ENSMUSG00000070604	Vsig10l	264.823	-1.48172	0.456089	-3.24876	0.0011591	0.0417672
ENSMUSG00000026628	Atf3	1097.02	-1.27049	0.391381	-3.24618	0.00116964	0.0419556
ENSMUSG00000033187	BC016579	49.2142	-2.4681	0.760631	-3.2448	0.00117532	0.0419556
ENSMUSG00000035258	Abi3bp	387.321	-1.95727	0.603384	-3.24382	0.0011794	0.0419556
ENSMUSG00000044433	Camsap3	582.048	-2.22455	0.685813	-3.24367	0.00117999	0.0419556
ENSMUSG00000048732	Klhl11	150.663	1.51906	0.468055	3.24547	0.00117259	0.0419556
ENSMUSG00000055782	Abcd2	190.171	-1.79102	0.552187	-3.24351	0.00118067	0.0419556
ENSMUSG00000068876	Cgn	188.945	-2.37146	0.730864	-3.24473	0.00117561	0.0419556
ENSMUSG00000028786	Tmem54	296.428	-2.42312	0.747573	-3.24131	0.0011898	0.042197
ENSMUSG00000021890	Eaf1	3081.24	0.807061	0.249194	3.23869	0.0012008	0.0425033
ENSMUSG00000056133	Gm9992	11.2241	-2.20757	0.681908	-3.23735	0.00120647	0.0425503
ENSMUSG00000064080	Fbln2	9862.39	1.67836	0.518543	3.23669	0.00120923	0.0425503
ENSMUSG00000103088	Pcdhgb6	196.605	2.18549	0.675209	3.23676	0.00120895	0.0425503
ENSMUSG00000027901	Dennd2d	169.131	-1.83938	0.568555	-3.23518	0.00121566	0.0426097
ENSMUSG00000034936	Arl4d	287.239	-1.68666	0.52126	-3.23574	0.0012133	0.0426097
ENSMUSG00000027403	Tgm6	12.673	-2.48115	0.767794	-3.23153	0.00123128	0.0427405
ENSMUSG00000034324	Tmem132c	52.7361	-2.34763	0.726428	-3.23174	0.00123039	0.0427405
ENSMUSG00000035020	Epgn	43.1501	-2.23584	0.691662	-3.23256	0.00122687	0.0427405
ENSMUSG00000045087	S1pr5	96.9598	-2.44292	0.755621	-3.233	0.00122498	0.0427405
ENSMUSG00000049672	Zbtb14	451.804	0.747292	0.231128	3.23324	0.00122395	0.0427405
ENSMUSG00000076934	Iglv1	309.419	2.46545	0.763769	3.228	0.00124657	0.043188
ENSMUSG00000073489	Ifi204	521.887	-1.74053	0.53935	-3.22709	0.00125056	0.0432428
ENSMUSG00000020000	Moxd1	561.633	-1.85661	0.575464	-3.22627	0.00125413	0.0432832
ENSMUSG00000031443	F7	271.318	-2.08658	0.647025	-3.22489	0.00126022	0.0433761
ENSMUSG00000032092	Mpzl2	257.552	-2.38194	0.738867	-3.22377	0.00126514	0.0433761
ENSMUSG00000042734	Ttc9	200.387	-1.33242	0.413211	-3.22455	0.00126171	0.0433761
ENSMUSG00000092021	Gbp11	55.8952	-1.9429	0.602735	-3.22347	0.00126647	0.0433761
ENSMUSG00000034308	Sdr42e1	417.895	-1.93488	0.600632	-3.22141	0.0012756	0.0436057
ENSMUSG00000029413	Naaa	1070.46	-1.28591	0.39956	-3.21832	0.00128944	0.0439952
ENSMUSG00000033024	Klra9	6.69246	-2.21928	0.689996	-3.21636	0.00129828	0.044213
ENSMUSG00000005148	Klf5	208.79	-1.88334	0.586411	-3.21164	0.00131978	0.0447279
ENSMUSG00000047394	Odf3b	6.70177	-2.07478	0.646082	-3.21133	0.00132122	0.0447279
ENSMUSG00000051314	Ffar2	49.8307	-2.24113	0.697983	-3.21087	0.00132336	0.0447279
ENSMUSG00000052415	Tchh	855.311	-2.34825	0.731157	-3.21169	0.00131956	0.0447279
ENSMUSG00000022187	Gm5546	12.6917	-2.09814	0.654102	-3.20767	0.00133816	0.0449746
ENSMUSG00000026185	Igfbp5	4917.97	-2.02211	0.630249	-3.20843	0.0013346	0.0449746
ENSMUSG00000078922	Tgtp1	118.963	-2.26678	0.706633	-3.20786	0.00133728	0.0449746
ENSMUSG00000049709	Nlrp10	190.891	-2.17167	0.677174	-3.20696	0.00134148	0.0450021
ENSMUSG00000005125	Ndrg1	4342.11	-1.33965	0.41821	-3.2033	0.00135861	0.0450688
ENSMUSG00000014602	Kif1a	206.134	-1.97254	0.61573	-3.20358	0.00135732	0.0450688
ENSMUSG00000025163	Cd7	55.3183	-2.14952	0.6708	-3.20442	0.00135337	0.0450688
ENSMUSG00000025279	Dnase1l3	151.462	-2.20133	0.686999	-3.20427	0.00135405	0.0450688
ENSMUSG00000032033	Barx2	330.101	-2.29973	0.718037	-3.20279	0.00136101	0.0450688
ENSMUSG00000051149	Adnp	96.6862	1.41802	0.442487	3.20465	0.00135228	0.0450688
ENSMUSG00000059900	Tmem40	471.648	-1.9112	0.596727	-3.20281	0.00136094	0.0450688
ENSMUSG00000031904	Slc7a6	778.594	-1.1935	0.372719	-3.20214	0.00136412	0.0450888
ENSMUSG00000022218	Tgm1	546.93	-2.09485	0.654318	-3.20158	0.00136675	0.0450927
ENSMUSG00000020871	Dlx4	9.91447	-2.20101	0.688008	-3.1991	0.00137858	0.0453708
ENSMUSG00000027313	Chac1	175.482	-1.70084	0.531719	-3.19875	0.00138023	0.0453708
ENSMUSG00000003526	Prodh	1136.96	-1.37553	0.430476	-3.19536	0.00139656	0.0453912
ENSMUSG00000021508	Cxcl14	2689.02	-1.65633	0.518605	-3.19382	0.00140406	0.0453912
ENSMUSG00000024770	Lipn	27.7925	-2.36916	0.741451	-3.19531	0.00139683	0.0453912
ENSMUSG00000028392	Bspry	104.151	-2.13362	0.668028	-3.19391	0.00140361	0.0453912
ENSMUSG00000040432	Ltb4r2	45.9841	-2.38663	0.747311	-3.19362	0.00140502	0.0453912
ENSMUSG00000046096	BC030336	1247.62	0.739283	0.231242	3.19701	0.00138861	0.0453912
ENSMUSG00000064023	Klk8	548.211	-2.22857	0.696952	-3.1976	0.00138576	0.0453912
ENSMUSG00000067424	Zfp563	135.865	0.901239	0.282219	3.1934	0.00140609	0.0453912
ENSMUSG00000072591	5930412G12Rik	28.2856	-2.39226	0.748798	-3.19481	0.00139925	0.0453912
ENSMUSG00000109836	Gm45884	89.5524	1.88678	0.590793	3.19365	0.00140487	0.0453912
ENSMUSG00000078954	Arhgap8	32.0258	-2.13977	0.670676	-3.19047	0.00142043	0.045772
ENSMUSG00000054083	Capn12	30.1641	-2.00301	0.628031	-3.18935	0.00142594	0.0458674
ENSMUSG00000027861	Casq2	138.701	-1.68451	0.528272	-3.18872	0.00142902	0.0458843
ENSMUSG00000018727	Cpsf4l	15.1806	-2.26303	0.709886	-3.18787	0.00143324	0.0459376
ENSMUSG00000003872	Lin7b	27.8455	-1.97152	0.619455	-3.18268	0.0014592	0.0466866
ENSMUSG00000009248	Ascl2	22.626	-1.87747	0.59003	-3.18199	0.00146265	0.0467138
ENSMUSG00000108934	Gm44732	29.9434	-2.18248	0.686169	-3.18067	0.00146935	0.0468448
ENSMUSG00000086679	Gm15551	10.3131	-2.12581	0.668732	-3.17886	0.00147853	0.0470539
ENSMUSG00000022763	Aifm3	13.8153	2.07941	0.654838	3.17546	0.00149599	0.0475256
ENSMUSG00000022574	Naprt	302.171	-1.49259	0.470695	-3.17103	0.00151897	0.047583
ENSMUSG00000023965	Fbxl17	1402.8	0.7699	0.242704	3.17217	0.00151302	0.047583
ENSMUSG00000031098	Syt8	53.4261	-2.1836	0.688495	-3.17155	0.00151625	0.047583
ENSMUSG00000031910	Has3	75.2612	-1.84144	0.580618	-3.17152	0.00151646	0.047583
ENSMUSG00000032204	Aqp9	115.786	-2.18735	0.689478	-3.17248	0.00151144	0.047583
ENSMUSG00000053004	Hrh1	24.2638	-1.84014	0.579788	-3.17382	0.00150448	0.047583
ENSMUSG00000095369	Gm21859	9.32857	-1.79099	0.564456	-3.17295	0.00150896	0.047583
ENSMUSG00000101389	Ms4a4a	396.169	-2.00403	0.631754	-3.17216	0.00151309	0.047583
ENSMUSG00000004814	Ccl24	13.986	-2.02298	0.638491	-3.16837	0.00153294	0.0477708
ENSMUSG00000042726	Trafd1	2968.29	-1.11941	0.353264	-3.16876	0.00153089	0.0477708
ENSMUSG00000063564	Col23a1	680.417	-1.47075	0.464181	-3.16848	0.00153236	0.0477708
ENSMUSG00000021219	Rgs6	6.38683	-2.33293	0.736599	-3.16717	0.00153933	0.0478299
ENSMUSG00000030825	Hsd17b14	44.3195	-1.98389	0.626524	-3.16651	0.00154282	0.0478299
ENSMUSG00000059173	Pde1a	63.8141	-1.23725	0.39073	-3.16652	0.00154275	0.0478299
ENSMUSG00000041831	Sytl3	34.6778	-1.87201	0.591377	-3.16551	0.00154811	0.0479115
ENSMUSG00000061048	Cdh3	427.269	-2.22584	0.703585	-3.16358	0.00155843	0.0481481
ENSMUSG00000020566	Atp6v1c2	459.738	-2.16192	0.683585	-3.16263	0.00156353	0.0482227
ENSMUSG00000042258	Isl1	24.8692	-2.33556	0.738729	-3.16159	0.00156909	0.0483113
ENSMUSG00000031494	Cd209a	65.2384	-2.26355	0.716984	-3.15704	0.00159379	0.048988
ENSMUSG00000021559	Dapk1	544.928	-1.67047	0.529224	-3.15645	0.00159702	0.0490034
ENSMUSG00000011884	Gltp	4959.4	-1.18726	0.376387	-3.15437	0.00160847	0.0490845
ENSMUSG00000020891	Alox8	24.3025	-2.23251	0.708777	-3.1498	0.0016338	0.0490845
ENSMUSG00000024136	Dnase1l2	326.142	-1.81243	0.574679	-3.15381	0.00161153	0.0490845
ENSMUSG00000028255	Clca1	9.06561	-2.36167	0.74941	-3.15138	0.00162503	0.0490845
ENSMUSG00000032420	Nt5e	793.216	1.97925	0.628419	3.14956	0.00163515	0.0490845
ENSMUSG00000036598	Ccdc113	13.7222	-2.21473	0.702895	-3.15087	0.00162786	0.0490845
ENSMUSG00000038086	Hspb2	113.058	-1.71422	0.543847	-3.15203	0.00162142	0.0490845
ENSMUSG00000042510	AA986860	306.274	-1.6307	0.516989	-3.15423	0.0016092	0.0490845
ENSMUSG00000043857	Mgat5b	73.6687	-2.37029	0.752113	-3.15151	0.00162427	0.0490845
ENSMUSG00000045672	Col27a1	985.037	-1.87275	0.593986	-3.15286	0.00161681	0.0490845
ENSMUSG00000074925	Ptar1	130.403	1.51379	0.479748	3.15538	0.00160291	0.0490845
ENSMUSG00000096490	Igkv10-94	81.4639	2.31547	0.734494	3.15247	0.00161895	0.0490845
ENSMUSG00000100005	B130024G19Rik	65.5028	-1.87695	0.595769	-3.15046	0.00163011	0.0490845
ENSMUSG00000020651	Slc26a4	80.7371	2.22669	0.707513	3.1472	0.00164841	0.0493028
ENSMUSG00000026765	Lypd6b	95.912	-2.35692	0.749356	-3.14526	0.00165937	0.0493028
ENSMUSG00000034792	Gna15	170.956	-1.84502	0.586957	-3.14336	0.00167018	0.0493028
ENSMUSG00000040987	Mill2	270.252	-1.46349	0.465173	-3.14611	0.00165457	0.0493028
ENSMUSG00000043969	Emx2	47.944	-1.92154	0.611028	-3.14477	0.00166218	0.0493028
ENSMUSG00000047986	Palm3	21.9876	-1.99546	0.634411	-3.14537	0.00165878	0.0493028
ENSMUSG00000059555	Tor4a	1063.48	1.15233	0.366161	3.14707	0.00164918	0.0493028
ENSMUSG00000062078	Qk	5727.49	1.08939	0.346615	3.14295	0.00167256	0.0493028
ENSMUSG00000066867	Oas1e	8.75418	-2.4031	0.763911	-3.14578	0.00165644	0.0493028
ENSMUSG00000089789	Rdh1	63.1167	-2.08227	0.662522	-3.14294	0.00167258	0.0493028
ENSMUSG00000107320	Gm42549	27.4944	1.76731	0.562307	3.14296	0.00167248	0.0493028
ENSMUSG00000024459	H2-M5	19.4985	-2.31692	0.737466	-3.14173	0.00167952	0.0494261
ENSMUSG00000068245	Phf11d	197.943	-1.80055	0.573264	-3.14088	0.00168441	0.0494891
ENSMUSG00000019590	Cyb561	461.586	-1.82909	0.582595	-3.13956	0.001692	0.0495901
ENSMUSG00000109857	Gm45563	29.6343	-1.80727	0.575687	-3.13933	0.00169336	0.0495901
ENSMUSG00000019906	Lin7a	28.1753	2.12918	0.678499	3.13807	0.00170062	0.0496409
ENSMUSG00000025784	Clec3b	553.937	-2.17647	0.693557	-3.13813	0.00170032	0.0496409
ENSMUSG00000028600	Podn	368.905	-1.72652	0.550514	-3.1362	0.00171152	0.0497975
ENSMUSG00000057193	Slc44a2	4050.16	-0.893638	0.284931	-3.13633	0.00171079	0.0497975
ENSMUSG00000029552	Tes	1740.28	1.61975	0.51685	3.13389	0.00172508	0.0500302
ENSMUSG00000078816	Prkcg	133.947	-1.28963	0.411451	-3.13435	0.00172233	0.0500302
ENSMUSG00000007379	Dennd2c	412.74	-1.01892	0.325191	-3.1333	0.00172855	0.0500499
ENSMUSG00000025019	Lcor	139.909	1.60806	0.514041	3.12827	0.0017584	0.0505076
ENSMUSG00000029844	Hoxa1	19.8901	-1.94356	0.621137	-3.12904	0.00175381	0.0505076
ENSMUSG00000030543	Mesp2	19.1596	-2.0662	0.660218	-3.12957	0.00175061	0.0505076
ENSMUSG00000042501	Cpa6	164.485	-2.10865	0.674044	-3.12835	0.00175788	0.0505076
ENSMUSG00000063455	D630045J12Rik	1226.77	1.94614	0.622034	3.12867	0.00175597	0.0505076
ENSMUSG00000024827	Gldc	72.8197	-1.59489	0.510084	-3.12673	0.00176763	0.0506112
ENSMUSG00000071489	Ptgdr	17.0994	-2.39518	0.765963	-3.12702	0.00176588	0.0506112
ENSMUSG00000034947	Tmem106a	1103.2	-1.24054	0.397033	-3.12453	0.00178087	0.0507401
ENSMUSG00000037922	Bank1	16.3961	2.09204	0.669698	3.12385	0.001785	0.0507401
ENSMUSG00000050377	Il31ra	17.6405	-2.32302	0.743688	-3.12365	0.00178625	0.0507401
ENSMUSG00000070868	Skint3	129.125	-2.36397	0.756434	-3.12514	0.00177718	0.0507401
ENSMUSG00000095630	Igkv6-23	212.974	2.33237	0.746396	3.12485	0.00177897	0.0507401
ENSMUSG00000037408	Cnnm4	470.045	0.53228	0.170506	3.12177	0.00179767	0.0509839
ENSMUSG00000040525	Cblc	107.254	-2.34557	0.751481	-3.12126	0.0018008	0.0509923
ENSMUSG00000070891	Gm12689	19.1953	-1.89688	0.607879	-3.12048	0.00180556	0.0510468
ENSMUSG00000040543	Pitpnm3	87.6108	-2.27041	0.727788	-3.1196	0.00181095	0.0510864
ENSMUSG00000089876	Tmem102	77.7094	-2.32103	0.744079	-3.11933	0.00181264	0.0510864
ENSMUSG00000050425	Mrgprb2	28.0262	-2.35453	0.755023	-3.11848	0.00181786	0.0511531
ENSMUSG00000021303	Gng4	177.052	-1.85709	0.595687	-3.11756	0.00182356	0.0511536
ENSMUSG00000090272	Mndal	325.146	-1.83842	0.589655	-3.11779	0.00182212	0.0511536
ENSMUSG00000026415	Fcamr	11.7782	-2.38487	0.765478	-3.11554	0.00183611	0.0513455
ENSMUSG00000033589	Reep4	1736.97	-0.86372	0.2772	-3.11588	0.00183399	0.0513455
ENSMUSG00000029553	Tfec	85.1569	-1.56386	0.502288	-3.11348	0.00184894	0.051624
ENSMUSG00000030789	Itgax	1067.68	-1.92229	0.617867	-3.11116	0.00186353	0.0519505
ENSMUSG00000078486	Perm1	107.202	-2.13517	0.686476	-3.11033	0.0018688	0.0519945
ENSMUSG00000079429	Mroh2a	11.7498	-1.7041	0.547944	-3.11	0.00187089	0.0519945
ENSMUSG00000063415	Cyp26b1	661	-1.58809	0.510761	-3.10926	0.0018756	0.0520449
ENSMUSG00000106743	Gm42847	25.2477	-2.33532	0.751237	-3.10863	0.00187955	0.0520743
ENSMUSG00000020451	Limk2	1990.9	-1.16741	0.375914	-3.10552	0.00189948	0.0523843
ENSMUSG00000032091	Tmprss4	706.668	-2.36107	0.760113	-3.10621	0.00189503	0.0523843
ENSMUSG00000041479	Syt15	152.998	-1.77119	0.570277	-3.10583	0.00189744	0.0523843
ENSMUSG00000003309	Ap1m2	254.869	-2.2969	0.740937	-3.09999	0.00193525	0.0529286
ENSMUSG00000007682	Dio2	288.572	-1.88221	0.607157	-3.10004	0.00193493	0.0529286
ENSMUSG00000038521	C1s1	2595.58	-1.45081	0.468041	-3.09974	0.00193688	0.0529286
ENSMUSG00000066058	Cldn19	11.0771	-2.28479	0.736561	-3.10197	0.00192237	0.0529286
ENSMUSG00000087799	Gm25961	13.3049	-2.14163	0.690553	-3.10133	0.00192655	0.0529286
ENSMUSG00000097313	Gm26569	38.1591	-1.35236	0.436175	-3.10051	0.00193189	0.0529286
ENSMUSG00000026011	Ctla4	36	-2.22825	0.71908	-3.09874	0.00194343	0.0530271
ENSMUSG00000054459	Vsnl1	37.9378	-2.34592	0.757174	-3.09825	0.00194664	0.0530341
ENSMUSG00000025189	Cnnm1	14.4196	-2.26152	0.731061	-3.09348	0.00197821	0.0536709
ENSMUSG00000037661	Gpr160	124.915	-1.80313	0.582901	-3.09337	0.00197897	0.0536709
ENSMUSG00000042724	Map3k9	190.172	-1.91131	0.617796	-3.09376	0.00197636	0.0536709
ENSMUSG00000026610	Esrrg	54.3617	1.96909	0.636719	3.09257	0.00198434	0.0537357
ENSMUSG00000024900	Cpt1a	4257.28	0.733689	0.23731	3.0917	0.00199016	0.053812
ENSMUSG00000034685	Fam171a2	325.203	-1.44842	0.468579	-3.09108	0.00199427	0.0538423
ENSMUSG00000092540	Gm8738	35.5898	-2.01575	0.652212	-3.09063	0.00199729	0.053843
ENSMUSG00000024409	Psors1c2	123.387	-2.26391	0.732879	-3.08906	0.00200788	0.0539174
ENSMUSG00000036687	Tmem184a	107.296	-2.23408	0.723261	-3.08889	0.00200904	0.0539174
ENSMUSG00000037754	Ppp1r16b	1812.38	1.64685	0.533083	3.08929	0.00200636	0.0539174
ENSMUSG00000008153	Clstn3	83.0289	-2.12453	0.688344	-3.08643	0.00202575	0.0541561
ENSMUSG00000021903	Galnt15	750.618	-1.80971	0.586419	-3.08603	0.0020285	0.0541561
ENSMUSG00000035095	Fam167a	337.277	-2.15922	0.699724	-3.08581	0.00202999	0.0541561
ENSMUSG00000053522	Lgals7	14555.6	-2.3295	0.754905	-3.08583	0.00202987	0.0541561
ENSMUSG00000003882	Il7r	479.147	-2.02239	0.655611	-3.08475	0.00203724	0.0541887
ENSMUSG00000066584	Scgb2b27	4.53215	-2.32842	0.754732	-3.08509	0.00203489	0.0541887
ENSMUSG00000012705	Retn	378.595	-2.27166	0.736754	-3.08333	0.00204696	0.0543669
ENSMUSG00000000562	Adora3	22.1164	-1.83836	0.596913	-3.07977	0.00207157	0.0546974
ENSMUSG00000029307	Dmp1	12.7809	-1.77593	0.576566	-3.08018	0.00206876	0.0546974
ENSMUSG00000056771	Gm10010	26.8709	1.57954	0.512826	3.08007	0.0020695	0.0546974
ENSMUSG00000061306	Slc38a10	13792.8	1.00857	0.327372	3.08082	0.00206431	0.0546974
ENSMUSG00000009356	Lpo	11.117	-2.34318	0.761122	-3.07859	0.00207986	0.0548356
ENSMUSG00000017204	Gsdma	564.308	-2.32177	0.754904	-3.07558	0.00210095	0.0548602
ENSMUSG00000026621	Marc1	22.8569	-2.0478	0.665561	-3.07681	0.00209232	0.0548602
ENSMUSG00000027333	Smox	3356.09	1.05376	0.342588	3.07588	0.00209879	0.0548602
ENSMUSG00000027907	S100a11	6460.02	-1.14352	0.371726	-3.07625	0.00209619	0.0548602
ENSMUSG00000030519	Apba2	66.5331	-1.83746	0.597553	-3.07498	0.00210519	0.0548602
ENSMUSG00000047586	Nccrp1	1222.47	-2.3305	0.757837	-3.0752	0.0021036	0.0548602
ENSMUSG00000086549	Gm13648	31.2515	-2.35114	0.764416	-3.07574	0.00209983	0.0548602
ENSMUSG00000108255	Gm16499	11.5182	-2.10065	0.682745	-3.07677	0.0020926	0.0548602
ENSMUSG00000020828	Pld2	873.676	-1.29562	0.4216	-3.07311	0.0021184	0.0549654
ENSMUSG00000039518	Cdsn	2358.28	-2.3135	0.752764	-3.07334	0.00211678	0.0549654
ENSMUSG00000079484	Phyhd1	88.096	-1.38501	0.450627	-3.07352	0.00211549	0.0549654
ENSMUSG00000032262	Elovl4	1462.42	-2.24984	0.732704	-3.07061	0.00213625	0.0552337
ENSMUSG00000034579	Pla2g3	38.0817	-1.95504	0.63658	-3.07115	0.00213233	0.0552337
ENSMUSG00000035615	Frmpd1	128.932	-2.11857	0.690006	-3.07037	0.00213796	0.0552337
ENSMUSG00000032452	Clstn2	40.9278	-1.89	0.615709	-3.06964	0.00214316	0.0552885
ENSMUSG00000026420	Il24	7.44304	-2.35352	0.76755	-3.06628	0.00216744	0.0557698
ENSMUSG00000072572	Slc39a2	74.5213	-1.62615	0.530348	-3.0662	0.00216802	0.0557698
ENSMUSG00000071531	Gprin2	6.32765	-2.27542	0.742564	-3.06428	0.00218193	0.0560475
ENSMUSG00000026527	Rgs7	9.82853	-2.24118	0.731494	-3.06384	0.00218516	0.0560504
ENSMUSG00000020482	Ccdc117	899.299	0.595751	0.19457	3.06189	0.00219943	0.0562145
ENSMUSG00000034164	Emid1	314.032	-1.79266	0.585513	-3.06169	0.00220093	0.0562145
ENSMUSG00000045569	Mc2r	9.53626	-2.26969	0.741176	-3.06228	0.00219661	0.0562145
ENSMUSG00000052974	Cyp2f2	802.362	-2.17531	0.710623	-3.06113	0.00220502	0.0562391
ENSMUSG00000001510	Dlx3	229.806	-2.31871	0.757589	-3.06064	0.00220861	0.0562507
ENSMUSG00000030137	Tuba8	476.206	-2.19127	0.71608	-3.0601	0.00221266	0.0562741
ENSMUSG00000025332	Kdm5c	3846.36	0.761897	0.249169	3.05776	0.00223001	0.0564972
ENSMUSG00000037202	Prf1	75.2798	-1.89465	0.619644	-3.05764	0.00223085	0.0564972
ENSMUSG00000042268	Slc26a9	38.7336	-2.29519	0.750492	-3.05825	0.00222637	0.0564972
ENSMUSG00000030351	Tspan11	546.027	-1.80716	0.591203	-3.05676	0.00223746	0.0565463
ENSMUSG00000078963	Hsbp1l1	28.3805	-2.19077	0.716747	-3.05654	0.00223909	0.0565463
ENSMUSG00000023805	Synj2	2022.38	0.869784	0.284663	3.05549	0.00224696	0.0566656
ENSMUSG00000024680	Ms4a2	28.4575	-2.29834	0.75235	-3.05489	0.00225144	0.0566992
ENSMUSG00000020948	Klhl28	172.287	1.21584	0.398075	3.05431	0.00225577	0.0567287
ENSMUSG00000005800	Mmp8	91.5006	-1.79744	0.588925	-3.05208	0.00227263	0.0570054
ENSMUSG00000044951	Mylk4	173.21	-2.28652	0.749183	-3.05201	0.00227311	0.0570054
ENSMUSG00000027533	Fabp5	12854.8	-1.60433	0.525887	-3.05071	0.00228304	0.0571226
ENSMUSG00000064201	Krt2	20.6098	-2.33903	0.766754	-3.05056	0.00228414	0.0571226
ENSMUSG00000057719	Sh3rf2	169.581	-2.28586	0.749607	-3.04941	0.0022929	0.0572621
ENSMUSG00000030788	Rnf141	2095.64	0.805833	0.264375	3.04806	0.0023032	0.0574203
ENSMUSG00000091376	Aadacl2	32.5369	-2.32964	0.76438	-3.04775	0.00230563	0.0574203
ENSMUSG00000024298	Zfp871	470.547	1.78808	0.587004	3.04611	0.00231823	0.0574347
ENSMUSG00000037469	Acp7	130.369	-2.18061	0.715856	-3.04615	0.00231789	0.0574347
ENSMUSG00000060336	Zfp937	64.8494	1.51242	0.496526	3.04601	0.00231898	0.0574347
ENSMUSG00000097004	4731419I09Rik	12.0546	-1.89197	0.621011	-3.0466	0.00231443	0.0574347
ENSMUSG00000046070	Igfals	47.3981	-2.10334	0.690731	-3.04509	0.00232609	0.0575315
ENSMUSG00000025328	Padi3	111.994	-2.26793	0.745135	-3.04365	0.00233729	0.0575848
ENSMUSG00000025783	4930412O13Rik	16.6477	-2.31763	0.761365	-3.04405	0.00233416	0.0575848
ENSMUSG00000031352	Hccs	876.38	1.01558	0.333681	3.04358	0.00233785	0.0575848
ENSMUSG00000071341	Egr4	7.30606	-2.25022	0.739658	-3.04225	0.00234817	0.0577138
ENSMUSG00000072618	Gm10384	29.8916	2.00545	0.659236	3.04208	0.00234951	0.0577138
ENSMUSG00000074625	Arhgap40	122.994	-2.33159	0.766848	-3.04048	0.00236198	0.0579409
ENSMUSG00000062515	Fabp4	8040.07	-1.91321	0.629478	-3.03935	0.00237086	0.0580796
ENSMUSG00000054072	Iigp1	1678.57	-2.17027	0.714182	-3.03882	0.00237509	0.058104
ENSMUSG00000026090	2010300C02Rik	75.0375	-1.85718	0.611818	-3.03551	0.00240125	0.0584437
ENSMUSG00000042477	Tfap2e	79.9387	-2.32338	0.765138	-3.03655	0.00239306	0.0584437
ENSMUSG00000050240	Hic2	225.566	0.683611	0.225211	3.03542	0.00240198	0.0584437
ENSMUSG00000060600	Eno3	2720.18	-1.92265	0.633325	-3.03581	0.00239894	0.0584437
ENSMUSG00000110730	RP23-242K3.2	22.4539	1.98183	0.653017	3.03488	0.00240629	0.0584695
ENSMUSG00000070942	Il1rl2	578.167	-1.64393	0.541996	-3.0331	0.00242052	0.0587359
ENSMUSG00000045730	Adrb2	287.097	-1.59027	0.524545	-3.03171	0.00243171	0.058928
ENSMUSG00000048138	Dmrt2	12.9535	-1.94962	0.643465	-3.02988	0.00244654	0.0592076
ENSMUSG00000033792	Atp7a	690.513	1.54793	0.511122	3.0285	0.00245768	0.0593973
ENSMUSG00000027684	Mecom	1593.87	1.77213	0.585318	3.02764	0.0024647	0.0594868
ENSMUSG00000025329	Padi1	79.8532	-2.16311	0.714804	-3.02616	0.00247682	0.0596994
ENSMUSG00000022840	Adcy5	130.318	-1.64178	0.542616	-3.02568	0.00248076	0.0597143
ENSMUSG00000023845	Lnpep	690.57	1.64564	0.544439	3.02263	0.00250587	0.0600361
ENSMUSG00000027639	Samhd1	3364.2	-1.24616	0.412413	-3.02163	0.00251416	0.0600361
ENSMUSG00000030513	Pcsk6	348.705	-1.64095	0.542996	-3.02203	0.00251086	0.0600361
ENSMUSG00000032291	Crabp1	286.784	-2.16871	0.717575	-3.02228	0.00250876	0.0600361
ENSMUSG00000049848	Ceacam19	176.605	-2.26599	0.749817	-3.02205	0.00251069	0.0600361
ENSMUSG00000051397	Tacstd2	1287.55	-2.29292	0.758357	-3.02353	0.00249841	0.0600361
ENSMUSG00000042976	9930038B18Rik	7.46401	-1.98932	0.659277	-3.01742	0.00254933	0.0607189
ENSMUSG00000062991	Nrg1	83.618	-2.05549	0.681213	-3.0174	0.00254951	0.0607189
ENSMUSG00000038253	Hoxa5	128.305	-1.91943	0.63637	-3.01622	0.0025595	0.0608762
ENSMUSG00000020388	Pdlim4	711.856	-1.59734	0.529765	-3.01519	0.00256822	0.0609224
ENSMUSG00000030108	Slc6a13	15.3733	-2.19081	0.726517	-3.0155	0.00256552	0.0609224
ENSMUSG00000010064	Slc38a3	96.5328	-1.98314	0.658123	-3.01333	0.00258401	0.0611357
ENSMUSG00000038121	Fam210a	1461.11	0.899691	0.298552	3.01351	0.00258241	0.0611357
ENSMUSG00000022255	Mtdh	3228.63	1.17438	0.389867	3.01225	0.00259317	0.0611519
ENSMUSG00000039760	Il22ra2	47.4026	-2.31196	0.767637	-3.01179	0.00259711	0.0611519
ENSMUSG00000046523	Kctd4	57.099	-2.2912	0.760778	-3.01165	0.0025983	0.0611519
ENSMUSG00000061451	Tmem151a	53.7562	1.8578	0.616781	3.01209	0.00259458	0.0611519
ENSMUSG00000019970	Sgk1	2948.05	-1.40744	0.467694	-3.00932	0.0026183	0.0615419
ENSMUSG00000000787	Ddx3x	7972.29	1.07062	0.355877	3.00839	0.00262638	0.0616225
ENSMUSG00000030200	Bcl2l14	20.3545	-1.81859	0.604613	-3.00786	0.00263092	0.0616225
ENSMUSG00000040165	Cd209c	16.0168	-2.18148	0.72529	-3.00774	0.002632	0.0616225
ENSMUSG00000059668	Krt4	12.1477	-2.23221	0.742318	-3.00708	0.00263772	0.0616759
ENSMUSG00000009772	Nuak2	205.334	-1.56409	0.52022	-3.0066	0.00264188	0.061693
ENSMUSG00000014158	Trpv4	360.637	-1.36236	0.453484	-3.00421	0.00266272	0.0620809
ENSMUSG00000031380	Vegfd	352.085	-1.85879	0.61893	-3.00323	0.00267129	0.0620809
ENSMUSG00000032380	Dapk2	172.862	-1.6528	0.550434	-3.00272	0.00267575	0.0620809
ENSMUSG00000074577	Fam65c	226.9	-1.896	0.63128	-3.00342	0.00266967	0.0620809
ENSMUSG00000094840	Muc3a	7.6972	-1.99708	0.665066	-3.00283	0.00267486	0.0620809
ENSMUSG00000075394	Hoxc4	132.718	-1.96279	0.653789	-3.00218	0.00268051	0.0621111
ENSMUSG00000007279	Scube2	25.155	-2.04815	0.683283	-2.99751	0.00272191	0.062901
ENSMUSG00000032013	Trim29	3481.91	-2.23684	0.746198	-2.99765	0.00272074	0.062901
ENSMUSG00000107804	Gm44439	56.2614	-1.95595	0.652603	-2.99716	0.00272509	0.062901
ENSMUSG00000015882	Lcorl	732.109	1.20454	0.402181	2.99501	0.00274432	0.0629138
ENSMUSG00000039062	Anpep	3240.33	-1.5853	0.529266	-2.99529	0.00274188	0.0629138
ENSMUSG00000039275	Foxk2	3147.37	0.559219	0.186678	2.99564	0.00273874	0.0629138
ENSMUSG00000052336	Cx3cr1	161.367	2.06364	0.689172	2.99437	0.00275014	0.0629138
ENSMUSG00000070576	Mn1	120.009	-1.76488	0.589328	-2.99474	0.00274683	0.0629138
ENSMUSG00000096336	Igkv1-135	100.298	2.17576	0.726594	2.99446	0.00274928	0.0629138
ENSMUSG00000111078	RP23-145G7.2	4.84484	-2.2493	0.750784	-2.99593	0.00273608	0.0629138
ENSMUSG00000032186	Tmod2	376.748	-1.56924	0.524145	-2.99391	0.00275424	0.0629276
ENSMUSG00000030669	Calca	21.2	-1.985	0.66313	-2.99338	0.00275903	0.062957
ENSMUSG00000049409	Prokr1	768.275	1.81266	0.60567	2.99282	0.00276414	0.0629936
ENSMUSG00000081169	Gm12551	19.0838	-2.26867	0.758138	-2.99243	0.00276769	0.0629947
ENSMUSG00000108322	Gm45123	16.0846	-1.81482	0.606642	-2.99158	0.00277537	0.0630897
ENSMUSG00000008601	Rab25	685.99	-2.19736	0.735146	-2.98901	0.00279884	0.0635429
ENSMUSG00000000942	Hoxa4	32.2661	-1.89393	0.633926	-2.98762	0.00281159	0.0637518
ENSMUSG00000039328	Rnf122	260.426	-0.939927	0.314741	-2.98635	0.00282333	0.0639375
ENSMUSG00000031431	Tsc22d3	2737.97	-1.31443	0.440474	-2.98412	0.00284396	0.0643236
ENSMUSG00000002831	Plin4	1383.15	-2.06931	0.694049	-2.98151	0.00286832	0.0646306
ENSMUSG00000032393	Dpp8	3957.67	0.622828	0.208876	2.98181	0.00286549	0.0646306
ENSMUSG00000071226	Cecr2	84.8251	-2.10723	0.706633	-2.98207	0.00286309	0.0646306
ENSMUSG00000022659	Gcsam	20.2839	-1.9964	0.670004	-2.97969	0.00288541	0.0649343
ENSMUSG00000032199	Polr2m	3035.55	0.717254	0.240882	2.97761	0.00290503	0.0652943
ENSMUSG00000018554	Ybx2	19.6195	-2.10747	0.707879	-2.97717	0.00290927	0.0653078
ENSMUSG00000026077	Npas2	68.4386	-1.68397	0.565805	-2.97624	0.00291807	0.0653531
ENSMUSG00000061780	Cfd	7742.94	-2.21931	0.745688	-2.97619	0.00291855	0.0653531
ENSMUSG00000000792	Slc5a5	14.1667	-1.93892	0.651882	-2.97435	0.00293614	0.0655252
ENSMUSG00000036856	Wnt4	771.384	-1.90173	0.639317	-2.97462	0.0029335	0.0655252
ENSMUSG00000079049	Serpinb1c	9.07548	-2.15428	0.724407	-2.97386	0.00294082	0.0655252
ENSMUSG00000089665	Fcor	34.1385	-1.77014	0.595171	-2.97417	0.00293782	0.0655252
ENSMUSG00000066687	Zbtb16	246.679	-1.93833	0.652045	-2.97269	0.00295201	0.0656931
ENSMUSG00000031007	Atp6ap2	9633.01	1.35777	0.456864	2.97194	0.00295926	0.065773
ENSMUSG00000056313	1810011O10Rik	514.287	-1.55363	0.523106	-2.97001	0.00297788	0.0661052
ENSMUSG00000042845	Wfdc12	84.6553	-2.27407	0.765793	-2.96956	0.00298223	0.0661201
ENSMUSG00000006958	Chrd	82.4369	-1.6402	0.552889	-2.96659	0.00301121	0.0666198
ENSMUSG00000040428	Plekha4	318.72	-1.03498	0.34898	-2.96574	0.00301958	0.0666198
ENSMUSG00000046908	Ltb4r1	184.54	-1.91851	0.646828	-2.96603	0.00301669	0.0666198
ENSMUSG00000078853	Igtp	1651.14	-1.98674	0.669872	-2.96585	0.00301844	0.0666198
ENSMUSG00000047880	Cxcr5	8.61516	2.14107	0.722089	2.96511	0.00302578	0.0666747
ENSMUSG00000030544	Mesp1	8.18857	-2.27095	0.766149	-2.96411	0.00303559	0.0667551
ENSMUSG00000104784	Gm42984	34.3687	0.788719	0.266101	2.96398	0.00303685	0.0667551
ENSMUSG00000008734	Gprc5b	5974.93	1.02947	0.347461	2.96282	0.00304833	0.0669256
ENSMUSG00000024658	Gm9750	4.47558	-2.05176	0.69279	-2.96159	0.00306051	0.0670293
ENSMUSG00000075327	Zbtb2	551.218	0.614643	0.207518	2.96187	0.00305775	0.0670293
ENSMUSG00000026387	Sctr	8.51308	-1.99444	0.673679	-2.96051	0.00307126	0.0670396
ENSMUSG00000033825	Tpsb2	1019.6	-2.16242	0.730342	-2.96083	0.00306808	0.0670396
ENSMUSG00000105594	Gm43398	4.93934	-2.20306	0.744171	-2.96042	0.00307217	0.0670396
ENSMUSG00000055322	Tns1	3944.71	-1.29505	0.437544	-2.95983	0.00307813	0.0670884
ENSMUSG00000032735	Ablim3	277.639	-1.64086	0.55474	-2.95789	0.00309749	0.0674286
ENSMUSG00000024059	Clip4	567.678	-2.0248	0.68482	-2.95668	0.00310968	0.0674901
ENSMUSG00000036412	Arsi	275.866	-1.99041	0.673181	-2.95672	0.00310933	0.0674901
ENSMUSG00000110140	5430421F17Rik	20.0274	-2.08929	0.70668	-2.95649	0.00311158	0.0674901
ENSMUSG00000056071	S100a9	2567.54	-2.13148	0.721125	-2.95578	0.00311884	0.067566
ENSMUSG00000094872	Igkv9-120	36.3789	2.22397	0.752614	2.955	0.00312668	0.0676545
ENSMUSG00000029188	Slc34a2	105.99	-2.25359	0.762834	-2.95423	0.00313451	0.0677424
ENSMUSG00000015702	Anxa9	585.136	-1.48906	0.504514	-2.95148	0.00316255	0.0682663
ENSMUSG00000024811	Tnks2	4619.07	0.665883	0.225768	2.94942	0.00318376	0.0685927
ENSMUSG00000037418	Best1	42.3203	-1.73393	0.587919	-2.94927	0.0031853	0.0685927
ENSMUSG00000034177	Rnf43	85.2725	-2.03696	0.691659	-2.94503	0.00322924	0.0694558
ENSMUSG00000065564	Mirlet7b	48.5667	-1.48253	0.503505	-2.94441	0.00323571	0.0695117
ENSMUSG00000029381	Shroom3	160.954	-1.72032	0.584586	-2.9428	0.00325263	0.0697917
ENSMUSG00000054178	Gm9938	102.444	1.68979	0.574326	2.94221	0.00325878	0.0698405
ENSMUSG00000056648	Hoxb8	119.409	-1.80009	0.612069	-2.94099	0.00327162	0.0699489
ENSMUSG00000060402	Chst8	25.9104	-1.95224	0.663786	-2.94107	0.0032708	0.0699489
ENSMUSG00000018126	Baiap2l2	19.459	-1.77549	0.603899	-2.94004	0.00328175	0.0700821
ENSMUSG00000028457	Atp8b5	31.1594	-1.7166	0.584031	-2.93923	0.00329034	0.0701822
[truncated: 17,138 more rows]

## Sheet: Supplementary Table 6
Supplementary Table 6: Differential expression analysis results of female ∆Ecad tumors versus male ∆Ecad tumors
[truncated: 17,982 more rows]

[truncated: 6 more sheets: Supplementary Table 7, Supplementary Table 8 , Supplementary Table 9 , Supplementary Table 10 , Supplementary Table 11 , Supplementary Table 12]
