# Supplementary material for: Targeting GRPR for sex hormone-dependent cancer after loss of E-cadherin
Source: Nature. 2025 Jun 11;643(8072):801–9. doi: 10.1038/s41586-025-09111-x (PMC12267067; doi:10.1038/s41586-025-09111-x)
Supplement: Supplementary file 5 — Source Data Figs. 1, 2, 3, 4 and 5, and Source Data Extended Data Figs. 1, 2, 3, 4, 5, 6, 7, 9 and 10. [file 41586_2025_9111_MOESM5_ESM.xlsx]

## Sheet: Figure 1 Data
Figure 1a: Global incidence and sex and age stratified incidence difference of all cancer			Figure 1b: Global incidence and sex and age stratified incidence of cutaneous malignant melanoma			Figure 1c: Estradiol concentration in function of age and sex				Figure 1d: Cancer and ERa associated genes. List of gene associated with each cancer. Source in indicated in first row.						Figure 1e: CDH1, CCND1, KRAS and BRAF TPM-normalised expression in TCGA-SCKM according to patient sex and age								Figure 1f: Tumour-free survival of the mouse according to their sex and Ecad status						Figure 1g: Representative image of a Ecad female lung			Figure 1h: Representative image of a ∆Ecad female lung			Figure 1i: Number of mice with lung metastasis				Figure 1j: Number of lung metastases per mouse according to their genotype and to their sex
global incidence			global incidence			Estradiol concentration (pM)				Melanoma	Gastric Cancer	Thyroid Cancer	ESR1/ERa	Breast		Sample.ID	Sex	Age	CDH1	CCND1	BRAF	KRAS		Time (weeks)	Female Ecad	Male Ecad	Female ∆Ecad	Male ∆Ecad		Ecad lung			∆Ecad lung				With lung metastasis	Without lung metastasis		Male Ecad	Female Ecad	Male ∆Ecad	Female ∆Ecad
Sex	Incidence (/100,000)		Sex	Incidence (/100,000)		Age (Year)	Female	Male		https://www.genome.jp/dbget-bin/www_bget?hsa05218	https://www.genome.jp/dbget-bin/www_bget?pathway+hsa05226	https://www.genome.jp/dbget-bin/www_bget?pathway+hsa05216	https://string-db.org/cgi/network?taskId=bijaHAJu5ba2&sessionId=beKIEJOXHmQw	https://www.wikipathways.org/pathways/WP1984.html		TCGA.3N.A9WB.06	Male	71	322.428	212.855	2.1491	16.6367		68	1											Male Ecad	6	25		171	230	688	3756
male	222		male	3.8		0.2	30	2		AKT1	CDX2	RET	ACTB	ABC3G		TCGA.3N.A9WC.06	Male	82	1.3062	215.926	4.2565	15.2913		65	1											Female Ecad	3	16		362	224	334	3858
female	186		female	3		1	8	0		AKT2	MUC2	CCDC6	AGR2	ABL1		TCGA.3N.A9WD.06	Male	82	113.262	173.499	3.2504	10.6779		60	1											Male ∆Ecad	6	13		92	185	594	3216
						2	6			AKT3	CDH17	NCOA4	AHR	AHR		TCGA.BF.A1PU.01	Female	46	402.13	853.966	2.2619	8.6495		46	1											Female ∆Ecad	15	9		523		702	1424
age and sex stratified incidence			age and sex stratified incidence			3	5			ARAF	REG4	NTRK1	AKT1	AKT1		TCGA.BF.A1PV.01	Female	74	61.4125	513.804	5.304	24.775		120	0															176			1026
Age Category	log2(Female/Male)		Age Category	log2(Female/Male)		4	5			BAD	ABCB1	TPM3	AKT2	ALKB1		TCGA.BF.A1PX.01	Male	56	97.2324	246.977	1.5735	7.211		63	1																		1122
0-4 y.o.	-0.27		0-4 y.o.	0		5	6			BAK1	SHH	TPR	AKT3	ANDR		TCGA.BF.A1PZ.01	Female	71	358.342	149.509	2.4772	14.8906		53	1
5-9 y.o.	-0.36		5-9 y.o.	-0.415038		6	7			BAX	TP53	TFG	ALB	ANXA1		TCGA.BF.A1Q0.01	Male	80	10.5786	504.304	11.9234	17.9432		37	1
10-14 y.o.	-0.22		10-14 y.o.	0.263034		7	8			BRAF	CDKN1A	HRAS	AR	AQP73		TCGA.BF.A3DJ.01	Female	36	42.1981	313.745	5.7936	14.1133		120	0
15-19 y.o.	-0.02		15-19 y.o.	1.10692		10	50	10		CCND1	GADD45A	NRAS	ARNT	AR		TCGA.BF.A3DL.01	Female	84	212.048	492.076	1.8273	2.2243		120	0
20-24 y.o.	0.28		20-24 y.o.	1.15433		15	200	90		CDH1	GADD45B	KRAS	ATAD2	ATF1		TCGA.BF.A3DM.01	Male	63	185.994	149.553	6.7143	11.5078		50	1
25-29 y.o.	0.81		25-29 y.o.	1.13972		20	400	100		CDK4	GADD45G	BRAF	ATF2	ATM		TCGA.BF.A3DN.01	Female	81	190.394	540.103	9.4681	17.6053		57	1
30-34 y.o.	1.09		30-34 y.o.	0.788496		25	400	80		CDK6	BAX	MAP2K1	ATM	ATR		TCGA.BF.A5EO.01	Male	65	132.197	1043.78	1.4049	3.4339		120	0
35-39 y.o.	1.17		35-39 y.o.	0.667425		30	400	80		CDKN1A	BAK1	MAP2K2	AURKA	AURKA		TCGA.BF.A5EP.01	Female	75	186.017	477.926	6.6625	27.56		120	0
40-44 y.o.	0.96		40-44 y.o.	0.469485		35	400	80		CDKN2A	DDB2	MAPK1	AXIN1	BACH1		TCGA.BF.A5EQ.01	Male	63	72.269	235.334	4.2604	12.8		59	1
45-49 y.o.	0.61		45-49 y.o.	0.249978		40	400	80		DDB2	POLK	MAPK3	BAG1	BAD		TCGA.BF.A5ER.01	Male	63	79.9054	84.7986	1.8687	2.5393		66	1
50-54 y.o.	0.24		50-54 y.o.	0.0255351		45	400	80		E2F1	RARB	PAX8	BARD1	BAK		TCGA.BF.A5ES.01	Female	76	429.818	691.298	2.4468	5.7718		54	1
55-59 y.o.	-0.13		55-59 y.o.	-0.211504		50	400	80		E2F2	RXRA	PPARG	BCAR1	BARD1		TCGA.BF.AAP0.06	Female	40	192.073	106.086	6.4387	8.4114		120	0
60-64 y.o.	-0.42		60-64 y.o.	-0.436733		52	100			E2F3	RXRB	RXRA	BCL2	BARD1		TCGA.D3.A1Q1.06	Female	79	83.6041	111.27	4.6826	29.93		73	1
65-69 y.o.	-0.64		65-69 y.o.	-0.628744		55	80	80		EGF	RXRG	RXRB	BRAF	BAX		TCGA.D3.A1Q3.06	Male	64	416.334	521.739	8.6987	30.7172		68	1
70-74 y.o.	-0.76		70-74 y.o.	-0.811338		56	80			EGFR	WNT1	RXRG	BRCA1	BCL2		TCGA.D3.A1Q4.06	Female	53	31.2367	65.3918	4.7179	17.457		120	0
						57	80			FGF1	WNT2	TP53	BRCA2	BID		TCGA.D3.A1Q5.06	Male	60	0.1169	168.295	11.8223	34.8443		44	1
						58	80			FGF10	WNT2B	CDKN1A	CALM1	BLM		TCGA.D3.A1Q6.06	Male	55	0.0832	244.878	5.9799	31.3062		53	1
						59	80			FGF16	WNT3	GADD45A	CALM2	BMPR1A		TCGA.D3.A1Q7.06	Female	42	82.0301	183.733	4.4353	18.5168		64	1
						60	80	80		FGF17	WNT3A	GADD45B	CALM3	BMPR2		TCGA.D3.A1Q8.06	Male	33	0.3993	400.791	4.1768	19.4942		60	1
						61	80	80		FGF18	WNT4	GADD45G	CALML3	BRAF		TCGA.D3.A1Q9.06	Male	72	821.34	355.386	4.3179	26.2507		51	1
						75	80	80		FGF19	WNT5A	BAX	CALML4	BRCA1		TCGA.D3.A1QA.06	Male	55	825.689	753.771	16.4127	36.487		48		1
										FGF2	WNT5B	BAK1	CALML5	BRCA2		TCGA.D3.A1QB.06	Female	75	6.264	82.942	2.7357	9.2084		48		1
										FGF20	WNT6	DDB2	CALML6	CASP3		TCGA.D3.A2J6.06	Male	65	435.645	2503.71	2.3025	4.4308		65		1
										FGF21	WNT7A	POLK	CARM1	CASP8		TCGA.D3.A2J7.06	Male	67	118.274	347.334	8.6504	18.0634		120		0
										FGF22	WNT7B	CDH1	CASP3	CASP9		TCGA.D3.A2J8.06	Male	48	0.7676	384.711	3.8494	14.4979		120		0
										FGF23	WNT8A	CTNNB1	CAV1	CBP		TCGA.D3.A2J9.06	Male	75	29.6748	104.06	5.2317	18.5663		120		0
										FGF3	WNT8B	TCF7	CCDC170	CCND1		TCGA.D3.A2JA.06	Male	68	0.1803	570.853	7.6937	19.29		42		1
										FGF4	WNT9A	TCF7L1	CCND1	CDC25A		TCGA.D3.A2JB.06	Female	70	12.408	155.21	2.5458	20.0376		120		0
										FGF5	WNT9B	TCF7L2	CCNH	CDC42		TCGA.D3.A2JC.06	Female	53	10.2277	327.639	12.2939	13.7709		51		1
										FGF6	WNT10B	LEF1	CCNL2	CDH1		TCGA.D3.A2JD.06	Male	58	181.07	131.643	1.8117	2.4234		55		1
										FGF7	WNT10A	MYC	CCNT1	CDK2		TCGA.D3.A2JE.06	Female	75	0.4109	102.722	4.1973	20.892		120		0
										FGF8	WNT11	CCND1	CD44	CDK4		TCGA.D3.A2JF.06	Male	74	0.4003	121.38	2.3509	13.9995		52		1
										FGF9	WNT16		CDH1	CDK7		TCGA.D3.A2JG.06	Female	30	163.994	158.435	4.4483	11.4634		51		1
										FGFR1	FZD1		CDK2	CERK		TCGA.D3.A2JH.06	Male	68	27.4715	347.312	10.9088	24.7557		57		1
										GADD45A	FZD7		CDK4	CERK1		TCGA.D3.A2JK.06	Male	24	194.246	94.618	0.5774	1.279		65		1
										GADD45B	FZD2		CDK7	CHK1		TCGA.D3.A2JL.06	Female	43	7.6521	115.804	2.1864	7.8515		54		1
										GADD45G	FZD3		CDKN1A	CHK2		TCGA.D3.A2JN.06	Female	46	1.4815	29.7527	3.3113	7.9514		69		1
										HGF	FZD4		CDKN2A	CIP1		TCGA.D3.A2JO.06	Female	50	38.5729	197.653	3.9012	22.6703		40		1
										HRAS	FZD5		CEBPA	CREB		TCGA.D3.A2JP.06	Male	37	0.5736	143.614	2.5789	6.3674		49		1
										IGF1	FZD8		CEBPB	CSNK1D		TCGA.D3.A3BZ.06	Male	63	67.7331	342.969	2.5149	14.1605		53		1
										IGF1R	FZD6		CHD9	CTNB1		TCGA.D3.A3C1.06	Male	NA	4.2097	118.817	6.251	3.7007		50		1
										KRAS	FZD10		CHUK	CYP19A1		TCGA.D3.A3C3.06	Female	NA	112.107	283.247	14.5144	15.7165		120		0
										MAP2K1	FZD9		CITED1	DAG1		TCGA.D3.A3C6.06	Female	54	126.858	38.9509	4.2439	16.4239		120		0
										MAP2K2	LRP5		CREB1	DCAKD		TCGA.D3.A3C7.06	Female	57	0.0843	98.177	6.2952	21.576		50		1
										MAPK1	LRP6		CREBBP	DHT		TCGA.D3.A3C8.06	Female	58	5.5964	181.476	3.5451	20.4741		64		1
										MAPK3	DVL3		CSK	E2F1		TCGA.D3.A3CB.06	Male	39	2.4009	367.944	4.7925	8.5931		52		1
										MDM2	DVL2		CTCF	E2F1		TCGA.D3.A3CC.06	Female	69	263.888	431.376	4.408	18.8468		72		1
										MET	DVL1		CTNNB1	EGFR		TCGA.D3.A3CE.06	Female	74	211.347	342.479	7.9512	26.8833		77		1
										MITF	FRAT1		CTSD	EP300		TCGA.D3.A3CF.06	Female	61	193.414	473.542	3.6989	30.5238		120		0
										NRAS	FRAT2		CUEDC2	ER		TCGA.D3.A3ML.06	Male	70	0.2983	185.411	4.3132	9.746		77		1
										P3R3URF-PIK3R3	GSK3B		CXCL12	ERAL1		TCGA.D3.A3MO.06	Male	47	108.113	79.4996	7.6842	19.1798		120		0
										PDGFA	AXIN1		CXCR4	ERK		TCGA.D3.A3MR.06	Male	42	32.7569	78.8096	3.5864	6.3798		65		1
										PDGFB	AXIN2		CXXC5	ESR1		TCGA.D3.A3MU.06	Male	53	16.8356	190.624	4.8342	6.8629		50		1
										PDGFC	APC		CYP19A1	FADD		TCGA.D3.A3MV.06	Female	38	84.6641	237.592	6.794	18.3027		52		1
										PDGFD	APC2		CYP1A1	FADD		TCGA.D3.A51E.06	Female	39	290.625	6019.59	6.0407	19.2704		69		1
										PDGFRA	CTNNB1		CYP2D6	FLIP1		TCGA.D3.A51F.06	Male	51	39.9801	139.397	3.0549	18.8689		53		1
										PDGFRB	CSNK1A1L		DDX17	FOSL2		TCGA.D3.A51G.06	Male	NA	0.0763	141.462	6.2931	21.7705		66		1
										PIK3CA	CSNK1A1		DDX5	FOXO1		TCGA.D3.A51H.06	Male	60	21.5034	93.9099	3.524	12.9566		53		1
										PIK3CB	TCF7		DHRS11	fra-1		TCGA.D3.A51J.06	Male	19	1.1181	277.747	4.4628	11.5543		53		1
										PIK3CD	TCF7L1		DNMT1	GADD45A		TCGA.D3.A51K.06	Male	51	4.3304	14.7766	0.5666	3.0906		48		1
										PIK3R1	TCF7L2		DNMT3B	GCR		TCGA.D3.A51N.06	Female	56	0.5247	85.5781	3.7792	4.7054		59			1
										PIK3R2	LEF1		DROSHA	GDI		TCGA.D3.A51R.06	Male	60	0.6122	111.365	11.6807	33.6868		56			1
										PIK3R3	MYC		E2F1	GR		TCGA.D3.A51T.06	Female	59	160.987	211.042	4.5064	29.1991		120			0
										POLK	CCND1		EBAG9	GRN		TCGA.D3.A5GL.06	Male	74	2.7437	479.772	2.6832	18.4566		68			0
										PTEN	TERT		EGF	GSK3A		TCGA.D3.A5GN.06	Female	15	8.6919	16.2405	5.0346	22.2572		120			0
										RAF1	TERC		EGFR	HDAC1		TCGA.D3.A5GO.06	Male	61	0.5153	447.036	3.0028	8.8833		120			0
										RB1	EGF		EP300	HDAC1/HDAC2		TCGA.D3.A5GR.06	Female	23	32.0572	33.1735	8.1316	13.6549		42			1
										TP53	EGFR		EPAS1	HIPK2		TCGA.D3.A5GS.06	Male	58	570.007	116.539	3.6736	9.2421		74			1
											ERBB2		ERBB2	IKKA		TCGA.D3.A5GT.01	Male	43	37.0643	38.5764	1.2481	2.465		120			0
											SHC1		ERBB3	IMPA1		TCGA.D3.A5GU.06	Male	36	50.0957	54.1586	4.9209	13.8711		54			1
											SHC2		ERBB4	IPKA		TCGA.D3.A8GB.06	Male	48	9.2691	127.088	2.5448	4.4335		120			0
											SHC3		ESR1	IRS1		TCGA.D3.A8GC.06	Male	48	0.3344	325.357	8.6013	32.5233		61			1
											SHC4		ESR2	ITPKC		TCGA.D3.A8GD.06	Female	63	129.741	135.053	5.7148	14.5635		55			1
											GRB2		ESRRA	JAK1		TCGA.D3.A8GE.06	Male	26	1.2611	148.316	6.0582	25.7993		27			1
											SOS1		ESS2	JKIP1		TCGA.D3.A8GI.06	Male	68	11.7959	293.723	1.2041	5.7132		120			0
											SOS2		EZH2	JUN		TCGA.D3.A8GJ.06	Male	18	138.017	94.755	2.9829	10.7193		61			1
											HRAS		FASN	JUN		TCGA.D3.A8GK.06	Male	45	184.09	86.403	3.275	13.5669		55			1
											KRAS		FCGR1A	KRAS		TCGA.D3.A8GL.06	Male	43	0.4709	186.632	5.3878	57.2227		120			0
											NRAS		FGFR2	MAP3K13		TCGA.D3.A8GM.06	Male	73	266.293	257.94	8.5278	17.9279		65			1
											ARAF		FKBP4	MAPKs		TCGA.D3.A8GN.06	Female	27	23.7244	91.3422	2.5024	5.5524		65			1
											BRAF		FKBP5	MAX		TCGA.D3.A8GO.06	Female	NA	7.1264	20.7655	3.1146	5.4375		43			1
											RAF1		FKBPL	MDM2		TCGA.D3.A8GP.06	Male	77	23.9406	182.66	4.1437	10.5581		33			1
											MAP2K1		FLII	MMP1		TCGA.D3.A8GQ.06	Male	66	0.6141	325.196	4.4152	14.2991		120			0
											MAP2K2		FN1	MPIP1		TCGA.D3.A8GR.06	Female	54	0.6445	6.2421	1.4796	5.9485		62			1
											MAPK1		FOS	MPIP2		TCGA.D3.A8GS.06	Male	52	4.8059	90.6265	4.5528	13.6873		63			1
											MAPK3		FOXA1	MRE11		TCGA.D3.A8GV.06	Male	25	69.9398	282.349	7.0965	9.6757		35			1
											PIK3CA		FOXM1	MSH2		TCGA.D9.A148.06	Male	40	228.937	923.955	5.8437	10.6829		47			1
											PIK3CD		FOXO1	MSH6		TCGA.D9.A149.06	Female	65	75.641	638.19	10.8029	14.6119		73			1
											PIK3CB		FOXO3	MTOR		TCGA.D9.A1JW.06	Male	82	467.78	457.611	3.5844	5.3414		56			1
											PIK3R1		FOXO4	MYC		TCGA.D9.A1JX.06	Female	80	218.589	155.372	6.5253	21.1837		50			1
											PIK3R2		FSHR	MYC		TCGA.D9.A1X3.06	Male	63	351.153	273.138	7.0152	24.0871		57			1
											PIK3R3		GAPDH	MYT1		TCGA.D9.A3Z1.06	Male	66	21.0748	239.961	3.4345	31.9654		44			1
											P3R3URF-PIK3R3		GATA3	NAB1		TCGA.D9.A3Z3.06	Female	39	172.881	334.655	3.3652	8.3791		54			1
											AKT1		GNA13	NCOA2		TCGA.D9.A3Z4.01	Male	54	2.9795	100.305	5.1835	12.1741		120				0
											AKT2		GNRH1	NCOA3		TCGA.D9.A4Z2.01	Male	50	54.3571	204.447	5.4937	9.6682		52				1
											AKT3		GPER1	NF1		TCGA.D9.A4Z3.01	Female	73	0.7524	158.413	5.6064	11.339		54				1
											MTOR		GRB2	NFKB1		TCGA.D9.A4Z5.01	Male	68	0.6469	272.545	5.5349	17.9014		65				1
											RPS6KB1		GREB1	NOXA1		TCGA.D9.A4Z6.06	Male	54	333.397	267.027	2.4557	18.323		46				1
											RPS6KB2		GRIP1	ODC1		TCGA.D9.A6E9.06	Female	75	223.89	310.695	1.766	6.4109		54				1
											BCL2		GRM1	P13		TCGA.D9.A6EA.06	Male	70	4.6679	146.481	6.1367	10.6642		48				1
											MLH1		GSK3B	P13K		TCGA.D9.A6EC.06	Male	56	17.3851	180.462	5.2501	20.4361		52				1
											CDKN1B		GTF2A1	P38		TCGA.D9.A6EG.06	Male	56	496.705	1507.46	7.7956	28.163		54				1
											CDK2		GTF2B	P53		TCGA.DA.A1HV.06	Female	75	7.5465	55.0695	3.4836	25.9184		72				1
											CCNE1		GTF2E1	P85		TCGA.DA.A1HW.06	Female	37	293.591	406.759	6.8299	22.7002		56				1
											CCNE2		GTF2F2	P85A		TCGA.DA.A1HY.06	Male	42	0.0279	515.561	7.7506	12.8372		45				1
											RB1		GTF2H3	PAK1		TCGA.DA.A1I0.06	Male	63	75.0638	74.6848	2.3446	2.1379		120				0
											E2F1		H2AC20	PHB		TCGA.DA.A1I1.06	Male	55	0.5789	787.411	5.7634	12.1034		62				1
											E2F2		H2AX	PIAS1		TCGA.DA.A1I2.06	Male	45	715.076	256.883	11.8218	19.1678		61				1
											E2F3		H2AZ1	PKCB1		TCGA.DA.A1I4.06	Male	51	1.1572	287.342	3.623	11.1474		52				1
											TGFB1		H2BC21	PLK1		TCGA.DA.A1I5.06	Female	27	99.5733	61.2891	3.3177	14.4746		67				1
											TGFB2		H3-2	PLK3		TCGA.DA.A1I7.06	Male	62	0.2459	248.602	12.4926	46.3426		120				0
											TGFB3		H3-3B	PLK3CA		TCGA.DA.A1I8.06	Female	63	0.9088	103.936	7.7634	14.5849		120				0
											TGFBR1		H3-4	PML		TCGA.DA.A1IA.06	Female	32	251.717	150.069	1.6823	2.0266		47				1
											TGFBR2		H3-5	PPAR		TCGA.DA.A1IB.06	Female	69	52.2772	48.5619	2.7	11.3123		48				1
											SMAD2		H3C12	PPRB/RB		TCGA.DA.A1IC.06	Male	81	196.985	440.702	8.9126	15.6289		72				1
											SMAD3		H3C13	PR		TCGA.DA.A3F2.06	Male	55	0.4817	8.9831	0.3882	1.7991		50				1
											SMAD4		H3C14	PTEN		TCGA.DA.A3F3.06	Male	52	3.4911	385.839	5.1922	14.22		120				0
											CDKN2B		H3C15	Q8NBS1		TCGA.DA.A3F5.06	Male	45	0.02	163.701	8.5883	20.9854
											CDH1		H4-16	RAC1		TCGA.DA.A3F8.06	Male	39	264.811	418.034	7.5953	16.7465
											CTNNA3		H4C1	RAD50		TCGA.DA.A95V.06	Female	83	135.056	171.135	0.9924	4.1183
											CTNNA1		H4C11	RAD51		TCGA.DA.A95W.06	Male	52	296.111	162.473	3.8864	8.6673
											CTNNA2		H4C12	RAD54L		TCGA.DA.A95X.06	Male	62	1.0021	417.949	10.1516	11.0879
											JUP		H4C13	RAF		TCGA.DA.A95Y.06	Male	68	117.515	822.048	2.746	8.7011
											HGF		H4C14	RALA		TCGA.DA.A95Z.06	Male	87	0.3091	159.132	5.3402	16.9646
											MET		H4C15	RALGAPA1		TCGA.EB.A1NK.01	Male	48	172.702	567.9	3.3394	5.8968
											FGF1		H4C2	RAP1A		TCGA.EB.A24C.01	Male	56	350.762	344.724	5.5511	24.3329
											FGF2		H4C3	RASGEF1A		TCGA.EB.A24D.01	Male	72	2.4487	67.8335	7.0273	11.1303
											FGF3		H4C4	RASGRP3		TCGA.EB.A299.01	Male	63	139.354	82.439	3.1603	10.5262
											FGF4		H4C5	RHEB		TCGA.EB.A3HV.01	Male	37	136.577	243.549	3.0342	3.7066
											FGF17		H4C6	RHO		TCGA.EB.A3XB.01	Male	63	344.287	609.01	6.148	21.1655
											FGF6		H4C8	RHO		TCGA.EB.A3XC.01	Male	74	79.7097	224.506	4.9371	18.9956
											FGF7		H4C9	RPP38		TCGA.EB.A3XD.01	Female	53	389.673	337.317	2.1805	5.4106
											FGF8		HDAC1	RRAS		TCGA.EB.A3XE.01	Female	77	98.63	276.592	1.7506	4.5891
											FGF9		HDAC2	SELK		TCGA.EB.A3XF.01	Male	57	57.6024	278.094	10.8795	16.986
											FGF10		HDAC3	SIRT1		TCGA.EB.A3Y6.01	Female	56	96.2611	345.678	3.8598	11.1593
											FGF16		HDAC4	SMAD1		TCGA.EB.A3Y7.01	Female	86	22.172	135.903	0.9291	2.0537
											FGF5		HDAC7	SMAD2		TCGA.EB.A41A.01	Male	90	14.4374	304.396	3.283	10.8156
											FGF18		HEATR6	SMAD3		TCGA.EB.A41B.01	Female	76	207.638	1734.38	4.4186	17.9836
											FGF20		HIF1A	SMAD4		TCGA.EB.A42Y.01	Female	73	75.612	170.122	6.4141	22.2758
											FGF22		HRAS	SMAD4		TCGA.EB.A42Z.01	Male	49	70.4283	156.733	4.9413	9.7163
											FGF19		HSP90AA1	SMAD6		TCGA.EB.A430.01	Male	83	339.48	209.554	3.4206	15.705
											FGF21		HSP90AB1	SMAD7		TCGA.EB.A431.01	Male	34	392.195	605.17	6.2202	30.9138
											FGF23		HSPA4	SMCA4		TCGA.EB.A44N.01	Male	59	143.365	165.06	3.837	15.8879
											FGFR2		HSPA8	SMEK1		TCGA.EB.A44O.01	Male	69	44.9651	260.425	4.2652	39.4579
											GAB1		HSPB1	SMEK2		TCGA.EB.A44P.01	Female	58	25.348	207.721	4.6976	19.6639
													IGF1	SP1		TCGA.EB.A44Q.06	Female	51	317.881	447	5.9451	17.7662
													IGF1R	STAT1		TCGA.EB.A44R.06	Male	52	222.261	274.129	4.3151	20.9314
													IGF2	STK11		TCGA.EB.A4IQ.01	Female	42	297.436	595.854	2.7404	13.4376
													IKBKB	TAB1		TCGA.EB.A4IS.01	Male	77	2.0058	164.79	4.8607	19.2087
													IL1B	TAK1L		TCGA.EB.A4OY.01	Female	65	0.6552	9.7335	0.5923	0.9829
													IL6	TFPI		TCGA.EB.A4OZ.01	Female	41	49.3734	84.8061	0.662	2.6466
													INS	TGFR1		TCGA.EB.A4P0.01	Male	82	22.7715	68.029	3.164	10.6616
													IQGAP1	TGFR2		TCGA.EB.A4XL.01	Female	56	82.1394	211.556	4.9977	10.5378
													IRS1	TRADD		TCGA.EB.A551.01	Female	78	143.328	53.6669	3.6047	13.5502
													IRS2	TSC1		TCGA.EB.A553.01	Male	62	1.2348	58.6193	0.7518	1.7817
													JAK2	TSC1		TCGA.EB.A57M.01	Male	56	110.291	142.671	2.0541	4.7026
													JUN	TSC2		TCGA.EB.A5FP.01	Female	65	473.695	439.976	5.3702	27.8511
													KAT2A	UBE2F		TCGA.EB.A5KH.06	Male	55	176.689	95.9778	2.021	8.8746
													KAT2B	UBIM		TCGA.EB.A5SE.01	Male	73	441.145	370.601	6.9833	17.6683
													KAT5	UBP15		TCGA.EB.A5SF.01	Female	78	148.331	20.3133	0.4006	1.2857
													KDM1A	UBP16		TCGA.EB.A5SG.06	Female	57	46.0804	50.2505	1.7688	10.0944
													KDM4B	UBP21		TCGA.EB.A5SH.06	Female	60	0.5861	395.178	2.4294	7.5906
													KDM5B	VEGFA		TCGA.EB.A5UL.06	Male	71	170.284	112.861	3.4507	14.9574
													KDM6B	WEE1		TCGA.EB.A5UM.01	Female	48	70.6284	188.631	1.6268	12.9943
													KMT2D	XRCC3		TCGA.EB.A5UN.06	Male	49	203.96	193.844	7.4686	10.3148
													KRAS	ZMIZ1		TCGA.EB.A5VU.01	Male	56	35.3113	102.24	5.4068	40.4516
													KRT5	ZN655		TCGA.EB.A5VV.06	Female	74	14.3458	15.6871	4.4594	21.5699
													LCOR			TCGA.EB.A6L9.06	Male	55	104.182	179.634	1.496	2.7905
													LEP			TCGA.EB.A6QY.01	Male	71	124.582	197.723	6.3788	25.8762
													LHCGR			TCGA.EB.A6QZ.01	Female	76	231.109	149.585	4.777	7.1865
													MACROD1			TCGA.EB.A6R0.01	Female	58	28.9319	420.048	9.6957	20.5178
													MAPK1			TCGA.EE.A17X.06	Male	54	160.069	499.114	1.8175	6.2925
													MAPK11			TCGA.EE.A17Y.06	Male	69	7.1514	150.619	4.4396	35.0556
													MAPK12			TCGA.EE.A17Z.06	Male	57	3.0261	109.431	1.824	9.159
													MAPK13			TCGA.EE.A180.06	Male	69	620.422	444.59	5.5056	19.0561
													MAPK14			TCGA.EE.A181.06	Female	82	93.4701	210.905	9.2176	16.5536
													MAPK3			TCGA.EE.A182.06	Female	84	132.676	82.5121	0.6603	1.815
													MAPK8			TCGA.EE.A183.06	Male	48	240.125	689.08	2.9549	4.6934
													MAPK9			TCGA.EE.A184.06	Male	72	577.165	700.488	3.1073	13.724
													MDM2			TCGA.EE.A185.06	Female	55	230.354	312.538	3.4178	12.8856
													MED1			TCGA.EE.A20B.06	Female	66	19.4699	889.357	5.349	15.4771
													MED14			TCGA.EE.A20C.06	Male	59	0.3479	120.837	5.2095	13.9443
													MEN1			TCGA.EE.A20F.06	Male	53	276.976	193.645	3.2109	20.1999
													MIER1			TCGA.EE.A20H.06	Male	56	10.2686	16.8372	10.4946	26.1348
													MMP9			TCGA.EE.A20I.06	Male	79	305.795	1486.89	5.1782	17.1905
													MNAT1			TCGA.EE.A29A.06	Male	68	0.5189	175.297	8.4502	23.4705
													MTA1			TCGA.EE.A29B.06	Male	67	66.2331	216.973	1.9782	11.2483
													MTOR			TCGA.EE.A29C.06	Male	20	121.87	75.0277	2.9576	10.6898
													MUC1			TCGA.EE.A29D.06	Male	87	259.517	881.398	5.6557	29.7325
													MYC			TCGA.EE.A29E.06	Male	54	2.267	209.478	5.4482	17.9364
													NCOA1			TCGA.EE.A29G.06	Male	53	366.156	189.399	4.7915	14.3204
													NCOA2			TCGA.EE.A29H.06	Female	59	563.046	499.341	7.2097	17.5077
													NCOA3			TCGA.EE.A29L.06	Male	78	124.554	314.364	3.8849	16.4915
													NCOA6			TCGA.EE.A29M.06	Female	33	269.243	626.042	5.8019	21.9809
													NCOA7			TCGA.EE.A29N.06	Male	78	259.089	549.962	6.2399	26.5637
													NCOR1			TCGA.EE.A29P.06	Female	73	48.9485	197.14	5.7503	14.8692
													NCOR2			TCGA.EE.A29Q.06	Female	70	51.7076	127.626	5.4611	10.1374
													NDC80			TCGA.EE.A29R.06	Female	48	0.2554	112.963	4.015	20.2849
													NELFB			TCGA.EE.A29S.06	Male	79	0.242	806.185	6.0558	22.4181
													NFKB1			TCGA.EE.A29T.06	Female	51	0.5771	132.233	8.0585	10.1793
													NFKBIA			TCGA.EE.A29V.06	Male	85	20.1763	185.162	1.6807	8.797
													NOS3			TCGA.EE.A29W.06	Male	42	0.4127	697.14	11.282	22.7205
													NPM1			TCGA.EE.A29X.06	Female	58	29.9402	1419.43	3.7753	9.2529
													NR0B2			TCGA.EE.A2A0.06	Female	77	227.799	198.155	5.5352	21.8197
													NR1H4			TCGA.EE.A2A1.06	Male	46	257.135	429.566	3.2695	16.2824
													NR2F1			TCGA.EE.A2A2.06	Male	71	11.3138	415.512	6.2366	18.7387
													NR3C1			TCGA.EE.A2A5.06	Male	43	30.2156	187.768	4.1288	20.8349
													NRAS			TCGA.EE.A2A6.06	Male	43	51.1714	623.21	9.0165	25.1732
													NRIP1			TCGA.EE.A2GB.06	Male	51	294.163	369.806	6.6773	28.5401
													NTRK1			TCGA.EE.A2GC.06	Male	82	196.049	200.264	6.5034	17.9795
													OXT			TCGA.EE.A2GD.06	Female	58	262.211	238.613	10.2583	28.0354
													OXTR			TCGA.EE.A2GE.06	Male	44	0.639	77.3871	3.5657	10.6833
													PARP1			TCGA.EE.A2GH.06	Male	34	90.1133	88.2637	2.4123	9.6105
													PDLIM1			TCGA.EE.A2GI.06	Male	39	162.379	85.636	4.012	9.6765
													PELP1			TCGA.EE.A2GJ.06	Male	83	399.053	248.827	4.7275	20.0551
													PGR			TCGA.EE.A2GK.06	Female	46	28.7215	97.7417	5.8965	23.0934
													PHB2			TCGA.EE.A2GL.06	Female	40	9.5703	297.54	8.5504	19.797
													PIAS1			TCGA.EE.A2GM.06	Female	70	385.322	309.568	4.0793	13.3744
													PIK3CA			TCGA.EE.A2GN.06	Male	67	70.5133	278.676	4.0108	7.7546
													PIK3R1			TCGA.EE.A2GO.06	Female	66	0.1142	226.117	5.8096	19.1208
													PIK3R2			TCGA.EE.A2GP.06	Male	80	4.652	572.763	8.2163	25.9917
													PLCG1			TCGA.EE.A2GR.06	Male	78	803.766	147.775	6.4871	31.9112
													PML			TCGA.EE.A2GS.06	Female	28	183.903	142.001	5.0776	14.2985
													POU2F1			TCGA.EE.A2GT.06	Male	77	73.1717	986.614	5.8083	6.4389
													PPARA			TCGA.EE.A2GU.06	Female	65	504.47	215.649	8.8115	37.2631
													PPARG			TCGA.EE.A2M5.06	Male	49	1.0894	740.27	3.7251	27.9671
													PPARGC1A			TCGA.EE.A2M6.06	Male	61	59.8305	460.283	8.3448	30.4753
													PPARGC1B			TCGA.EE.A2M7.06	Male	66	2.7159	268.225	9.8587	13.8401
													PPID			TCGA.EE.A2M8.06	Female	54	367.649	250.651	7.4643	20.4443
													PRDM2			TCGA.EE.A2MC.06	Male	73	0.4207	246.721	6.5771	28.1008
													PRKACA			TCGA.EE.A2MD.06	Male	52	288.71	215.357	6.2985	21.0306
													PRKACB			TCGA.EE.A2ME.06	Male	51	7.6023	70.5923	7.0196	20.1113
													PRKACG			TCGA.EE.A2MF.06	Female	39	59.9236	86.9775	6.0636	20.0161
													PRKDC			TCGA.EE.A2MG.06	Male	23	72.4067	473.559	6.4173	13.8001
													PRL			TCGA.EE.A2MH.06	Male	66	189.548	156.943	7.0592	11.5697
													PRMT1			TCGA.EE.A2MI.06	Male	43	1.0157	612.965	6.0225	31.1327
													PTEN			TCGA.EE.A2MJ.06	Male	60	74.0227	120.9	4.6646	18.4197
													PTGES3			TCGA.EE.A2MK.06	Female	18	15.5287	523.366	8.4632	11.6244
													PTK2			TCGA.EE.A2ML.06	Male	35	1188.22	464.107	13.663	21.5967
													PTPN11			TCGA.EE.A2MM.06	Female	63	0.6305	486.998	6.6753	19.3898
													PXDN			TCGA.EE.A2MN.06	Male	58	34.9638	144.44	4.0404	9.7374
													PXDNL			TCGA.EE.A2MP.06	Female	34	112.741	128.957	2.8695	8.0643
													RAF1			TCGA.EE.A2MQ.06	Female	70	65.7642	176.721	8.6493	20.0809
													RARA			TCGA.EE.A2MR.06	Male	61	3.9083	294.356	7.0207	28.7155
													RB1			TCGA.EE.A2MS.06	Male	72	111.237	335.178	6.2949	19.0833
													RBFOX2			TCGA.EE.A2MT.06	Male	45	5.1511	286.512	3.229	30.5865
													RCOR1			TCGA.EE.A2MU.06	Male	71	24.7751	86.0006	4.5657	8.4753
													REL			TCGA.EE.A3AA.06	Male	47	4.3016	573.59	11.7123	31.0744
													RELA			TCGA.EE.A3AB.06	Male	30	0.0552	89.3909	11.9317	19.5922
													RPS6KA3			TCGA.EE.A3AC.06	Male	47	2.9009	350.375	6.0288	18.1759
													RPS6KA5			TCGA.EE.A3AD.06	Male	50	531.029	452.879	5.494	19.9934
													RPS6KB1			TCGA.EE.A3AE.06	Female	52	396.472	250.234	5.3073	19.5255
													RPS6KB2			TCGA.EE.A3AF.06	Female	48	0.4496	180.776	3.612	11.4635
													RPTOR			TCGA.EE.A3AG.06	Male	25	2.7486	140.142	9.6167	21.6421
													RUNX1			TCGA.EE.A3AH.06	Male	30	162.236	236.599	7.8522	11.0542
													RUNX2			TCGA.EE.A3J3.06	Male	42	186.505	179.409	5.2444	13.9127
													RXRA			TCGA.EE.A3J4.06	Male	72	0.2213	166.616	7.7865	9.682
													SAFB			TCGA.EE.A3J5.06	Male	71	364.349	285.431	3.4784	15.9035
													SAFB2			TCGA.EE.A3J7.06	Male	43	19.7494	66.506	5.8446	16.4124
													SETD7			TCGA.EE.A3J8.06	Male	59	13.5018	93.9298	9.1795	18.7094
													SFN			TCGA.EE.A3JA.06	Male	44	1.4145	190.186	7.243	17.2523
													SHBG			TCGA.EE.A3JB.06	Female	60	0.1288	568.68	6.9018	30.4576
													SHC1			TCGA.EE.A3JD.06	Male	70	5.9801	150.399	6.8935	25.1573
													SIN3A			TCGA.EE.A3JE.06	Male	75	82.3459	184.382	4.1203	19.9413
													SIRT1			TCGA.EE.A3JH.06	Male	54	76.0138	132.129	2.2086	7.5418
													SMAD2			TCGA.EE.A3JI.06	Male	48	0.1022	1521.39	7.1463	25.8646
													SMAD3			TCGA.ER.A193.06	Male	62	43.4506	372.305	6.5778	21.2046
													SMAD4			TCGA.ER.A194.01	Male	77	1.1831	73.373	0.5014	1.0251
													SMARCA4			TCGA.ER.A195.06	Male	46	0.9524	776.973	3.3813	15.5353
													SMARCE1			TCGA.ER.A196.01	Female	64	533.218	312.878	4.7872	20.47
													SMYD3			TCGA.ER.A197.06	Female	83	68.3504	253.798	3.4964	16.4221
													SNAI1			TCGA.ER.A198.06	Male	45	548.18	1868.76	6.7601	26.9163
													SP1			TCGA.ER.A199.06	Female	86	107.45	310.848	4.8039	12.9777
													SP3			TCGA.ER.A19A.06	Male	79	29.5238	180.066	5.3471	26.5151
													SPOP			TCGA.ER.A19B.06	Male	42	23.0625	105.688	8.1391	10.2358
													SRC			TCGA.ER.A19C.06	Male	77	113.299	148.224	4.1142	16.8718
													STAT1			TCGA.ER.A19D.06	Female	46	1.0566	205.557	5.829	27.6748
													STAT3			TCGA.ER.A19E.06	Female	36	4.4848	653.169	9.1009	19.0332
													STAT5A			TCGA.ER.A19F.06	Male	82	29.8449	273.453	3.5643	21.2831
													STAT5B			TCGA.ER.A19G.06	Female	48	382.509	217.172	5.9616	16.2555
													STRN			TCGA.ER.A19H.06	Male	40	241.823	769.644	10.8828	13.513
													STUB1			TCGA.ER.A19J.06	Male	54	67.8379	284.616	11.7112	17.8175
													SUV39H1			TCGA.ER.A19K.01	Female	79	554.065	694.704	5.0821	34.1587
													SUZ12			TCGA.ER.A19L.06	Male	35	286.956	24.1258	4.5552	26.3467
													TAB2			TCGA.ER.A19M.06	Male	36	226.683	203.978	7.5319	37.3315
													TAF10			TCGA.ER.A19N.06	Male	47	21.6717	379.374	2.24	13.0548
													TAF3			TCGA.ER.A19O.06	Male	56	94.3749	1033.97	2.2717	4.3839
													TAF7			TCGA.ER.A19P.06	Female	47	211.69	74.0245	4.3244	19.1672
													TBP			TCGA.ER.A19Q.06	Female	37	327.493	776.966	6.792	13.5543
													TDG			TCGA.ER.A19S.06	Female	81	154.353	70.5128	5.5798	17.1513
													TFAP2A			TCGA.ER.A19T.01	Male	51	4.5318	819.717	7.2309	32.5855
													TFAP2C			TCGA.ER.A19T.06	Male	51	0.1465	1171.43	4.5079	6.622
													TFF1			TCGA.ER.A19W.06	Female	48	54.9942	887.045	3.7758	25.8935
													TLE3			TCGA.ER.A1A1.06	Male	58	11.3696	46.2	4.7855	21.0895
													TNF			TCGA.ER.A2NB.01	Male	57	65.1389	24.5291	0.4952	1.6479
													TP53			TCGA.ER.A2NC.06	Male	50	0.3524	517.449	4.3223	18.371
													TRIM24			TCGA.ER.A2ND.06	Female	57	44.2083	64.3473	1.857	8.2663
													TSC2			TCGA.ER.A2NE.06	Male	39	129.799	599.719	5.3632	19.8541
													TWIST1			TCGA.ER.A2NF.01	Male	53	174.575	228.177	3.4815	8.4658
													TXNDC9			TCGA.ER.A2NF.06	Male	53	319.635	234.494	4.5478	5.8004
													UBE2I			TCGA.ER.A2NG.06	Female	43	63.0041	184.806	4.2911	15.9112
													UBE3A			TCGA.ER.A2NH.06	Male	49	120.717	216.389	4.2381	20.0448
													UIMC1			TCGA.ER.A3ES.06	Male	25	0.8641	174.016	5.5009	9.0381
													USF1			TCGA.ER.A3ET.06	Female	64	56.398	439.13	8.6344	52.0974
													WT1			TCGA.ER.A3EV.06	Male	55	21.0329	33.5678	1.9847	6.4015
													XBP1			TCGA.ER.A3PL.06	Male	30	315.925	244.099	7.2553	19.4464
													XRCC6			TCGA.ER.A42H.01	Male	76	90.5979	92.8476	8.2017	15.2459
													YWHAB			TCGA.ER.A42K.06	Female	40	0.2524	51.9903	6.5695	14.8182
													YY1			TCGA.ER.A42L.06	Male	49	44.4171	31.1056	3.3243	16.1737
													ZDHHC21			TCGA.FR.A2OS.01	Female	49	0.6172	414.217	6.9081	19.2463
													ZEB1			TCGA.FR.A3R1.01	Male	69	110.523	207.429	8.482	19.4233
													ZNF217			TCGA.FR.A3YN.06	Male	44	300.384	84.6988	6.7454	11.6773
																TCGA.FR.A3YO.06	Female	NA	9.4208	615.903	1.5525	1.576
																TCGA.FR.A44A.06	Female	29	170.961	197.235	5.8844	14.0139
																TCGA.FR.A69P.06	Female	34	1.948	320.923	5.9737	23.8586
																TCGA.FR.A726.01	Male	90	68.0432	99.7339	8.573	17.186
																TCGA.FR.A728.01	Female	54	1.8967	139.283	2.4645	13.6076
																TCGA.FR.A729.06	Female	38	4.7268	194.059	4.4137	11.371
																TCGA.FR.A7U8.06	Male	50	294.623	107.168	3.1965	12.0768
																TCGA.FR.A7U9.06	Female	63	0.4083	204.867	2.3431	14.6804
																TCGA.FR.A7UA.06	Female	65	74.1084	57.929	3.9318	14.2208
																TCGA.FR.A8YC.06	Male	78	6.8996	76.2292	5.5959	15.742
																TCGA.FR.A8YD.06	Female	56	11.0779	142.974	1.7676	2.3555
																TCGA.FR.A8YE.06	Male	41	14.5833	86.8464	7.6406	16.4678
																TCGA.FS.A1YW.06	Male	52	590.737	300.608	8.27	18.0906
																TCGA.FS.A1YX.06	Female	39	111.135	275.985	7.6208	25.3313
																TCGA.FS.A1YY.06	Female	55	397.067	705.17	2.9104	8.278
																TCGA.FS.A1Z0.06	Female	32	7.5541	218.438	8.0227	22.7623
																TCGA.FS.A1Z3.06	Female	72	231.824	95.963	5.6629	18.118
																TCGA.FS.A1Z4.06	Male	62	102.129	46.6086	4.4925	18.42
																TCGA.FS.A1Z7.06	Male	19	282.759	166.991	6.905	12.1555
																TCGA.FS.A1ZA.06	Female	45	1.7794	21.2476	5.6274	17.6547
																TCGA.FS.A1ZB.06	Male	57	90.6346	1510.9	2.817	13.748
																TCGA.FS.A1ZC.06	Male	51	0.6171	359.266	9.5137	26.98
																TCGA.FS.A1ZD.06	Male	63	0.2974	1605.08	8.8122	24.0207
																TCGA.FS.A1ZE.06	Male	40	374.629	591.275	4.9666	16.4608
																TCGA.FS.A1ZF.06	Female	78	12.5547	292.518	6.5692	10.2513
																TCGA.FS.A1ZG.06	Female	60	681.922	1258.78	6.0541	29.8873
																TCGA.FS.A1ZH.06	Female	71	1.1869	169.712	7.216	16.5056
																TCGA.FS.A1ZJ.06	Female	75	358.736	135.737	4.5337	37.3229
																TCGA.FS.A1ZK.06	Male	68	365.803	2704.97	4.5702	54.96
																TCGA.FS.A1ZM.06	Male	74	40.7989	217.918	6.6403	46.7568
																TCGA.FS.A1ZN.01	Male	43	167.11	301.454	5.8463	18.245
																TCGA.FS.A1ZP.06	Male	52	1.3934	372.485	5.6776	11.3042
																TCGA.FS.A1ZQ.06	Male	31	128.791	216.437	3.8204	6.978
																TCGA.FS.A1ZR.06	Male	36	184.018	483.745	6.3452	13.4188
																TCGA.FS.A1ZS.06	Male	54	0.0369	783.525	7.4205	35.0815
																TCGA.FS.A1ZT.06	Male	55	13.8265	254.106	5.7524	16.3897
																TCGA.FS.A1ZU.06	Female	70	32.7205	293.216	6.4127	22.5747
																TCGA.FS.A1ZW.06	Male	65	2.6837	63.9003	4.6676	14.0297
																TCGA.FS.A1ZY.06	Male	71	8.4595	513.191	1.6703	4.9996
																TCGA.FS.A1ZZ.06	Female	54	2.678	249.797	8.4921	22.4007
																TCGA.FS.A4F0.06	Female	67	3.6382	171.174	15.1674	26.3715
																TCGA.FS.A4F2.06	Female	46	10.8869	266.981	6.8344	19.829
																TCGA.FS.A4F4.06	Male	64	14.7779	381.72	1.9037	5.0473
																TCGA.FS.A4F5.06	Female	77	335.302	110.793	5.878	11.3628
																TCGA.FS.A4F8.06	Male	52	50.4374	430.422	4.281	14.8036
																TCGA.FS.A4F9.06	Male	80	0.1286	760.941	3.476	15.1111
																TCGA.FS.A4FB.06	Female	46	63.7338	376.649	3.4294	8.7739
																TCGA.FS.A4FC.06	Female	75	133.309	264.047	5.3182	18.9131
																TCGA.FS.A4FD.06	Male	39	11.7831	224.291	3.6198	14.63
																TCGA.FW.A3I3.06	Female	59	290.728	85.9202	5.3296	20.4268
																TCGA.FW.A3R5.06	Male	68	101.45	398.015	5.1576	15.1815
																TCGA.FW.A3TU.06	Female	72	6.881	18.02	1.1632	2.4917
																TCGA.FW.A3TV.06	Female	57	306.473	230.71	4.7507	20.078
																TCGA.FW.A5DX.01	Male	71	15.1856	79.4099	10.7288	30.5386
																TCGA.FW.A5DY.06	Female	48	9.5034	18.7569	3.9103	12.4963
																TCGA.GF.A2C7.01	Male	48	78.7926	222.277	9.7307	10.1562
																TCGA.GF.A3OT.06	Female	58	0.1338	692.796	3.3855	21.6545
																TCGA.GF.A4EO.06	Female	74	30.5502	70.3556	5.2722	12.0567
																TCGA.GF.A6C8.06	Female	62	11.3409	366.568	2.9326	12.0184
																TCGA.GF.A6C9.06	Male	78	2.6657	78.6858	3.7743	12.9207
																TCGA.GF.A769.01	Male	39	59.3501	222.582	5.5652	14.7957
																TCGA.GN.A262.06	Female	47	229.572	91.5946	3.1729	5.6231
																TCGA.GN.A263.01	Male	24	19.2858	123.35	2.3947	10.9645
																TCGA.GN.A264.06	Male	60	931.138	457.013	8.9739	21.359
																TCGA.GN.A265.06	Male	53	0.3764	114.21	3.5608	20.7094
																TCGA.GN.A266.06	Male	45	14.9412	351.802	6.1946	270.945
																TCGA.GN.A267.06	Male	38	2.9944	35.2364	2.3219	5.6574
																TCGA.GN.A268.06	Female	83	0.1999	541.201	4.8912	22.9566
																TCGA.GN.A26A.06	Female	63	0.1387	140.321	7.4417	27.7761
																TCGA.GN.A26C.01	Male	77	0.7127	426.397	3.9694	10.8757
																TCGA.GN.A26D.06	Female	72	20.2352	327.089	6.4294	18.2436
																TCGA.GN.A4U3.06	Male	30	190.959	320.962	5.805	18.3124
																TCGA.GN.A4U4.06	Male	73	223.378	629.753	4.47	11.4836
																TCGA.GN.A4U5.01	Female	61	287.868	92.5179	4.7842	9.9949
																TCGA.GN.A4U7.06	Female	56	97.7199	804.413	1.545	4.4905
																TCGA.GN.A4U8.06	Male	51	148.611	88.4066	2.9538	11.6001
																TCGA.GN.A4U9.06	Male	71	0.2348	14.9145	12.0048	33.4659
																TCGA.GN.A8LK.06	Male	70	25.2038	420.411	1.4843	8.8022
																TCGA.GN.A8LL.06	Female	68	195.781	184.571	1.1681	13.3561
																TCGA.GN.A9SD.06	Female	59	231.194	66.1784	5.5514	11.7875
																TCGA.HR.A2OG.06	Female	50	0.9575	152.138	3.8177	13.4962
																TCGA.HR.A2OH.06	Female	46	306.014	118.474	4.4049	16.3758
																TCGA.IH.A3EA.01	Male	61	75.9827	390.229	2.2818	5.1609
																TCGA.LH.A9QB.06	Female	24	0.1386	248.162	6.3258	13.4135
																TCGA.OD.A75X.06	Male	49	22.7421	246.085	7.5739	22.213
																TCGA.QB.A6FS.06	Male	49	1.7314	214.846	1.4714	1.5085
																TCGA.QB.AA9O.06	Male	73	60.507	90.6604	2.3747	12.9594
																TCGA.RP.A690.06	Female	66	7.3975	251.612	4.8609	9.681
																TCGA.RP.A693.06	Male	77	0.3836	315.688	6.6393	8.4806
																TCGA.RP.A694.06	Male	71	89.4661	224.876	3.7362	16.8628
																TCGA.RP.A695.06	Male	NA	295.173	145.418	3.6596	5.5996
																TCGA.RP.A6K9.06	Female	NA	77.2632	177.792	4.0006	8.7739
																TCGA.W3.A824.06	Male	63	296.422	263.076	3.3616	11.9238
																TCGA.W3.A825.06	Female	60	8.0209	273.4	4.1325	26.458
																TCGA.W3.A828.06	Male	66	29.0005	116.575	4.5442	24.6287
																TCGA.W3.AA1O.06	Male	85	237.399	453.848	9.1081	18.0019
																TCGA.W3.AA1Q.06	Male	57	29.0137	119.868	3.7816	11.0467
																TCGA.W3.AA1R.06	Male	71	95.0486	305.112	7.2993	32.6771
																TCGA.W3.AA1V.06	Male	63	0.2476	163.617	4.4491	21.5222
																TCGA.W3.AA1W.06	Male	64	156.059	87.9598	5.1827	15.8329
																TCGA.W3.AA21.06	Male	26	6.1243	108.167	2.4626	8.279
																TCGA.WE.A8JZ.06	Male	70	27.2857	177.183	7.6056	23.7035
																TCGA.WE.A8K1.06	Male	74	399.358	5407.78	4.542	17.5649
																TCGA.WE.A8K5.06	Male	65	0.4277	162.347	7.5739	13.3546
																TCGA.WE.A8K6.06	Male	79	2.9715	105.132	3.9324	7.7327
																TCGA.WE.A8ZM.06	Male	70	62.0154	107.589	2.7302	13.5107
																TCGA.WE.A8ZN.06	Male	57	63.5576	405.204	0.9714	3.1808
																TCGA.WE.A8ZO.06	Female	73	220.162	171.735	6.3711	15.8408
																TCGA.WE.A8ZQ.06	Male	48	29.9889	235.574	9.7819	17.4613
																TCGA.WE.A8ZT.06	Female	25	1.0787	50.0931	6.013	9.7878
																TCGA.WE.A8ZX.06	Male	45	59.1603	120.84	5.0259	15.3213
																TCGA.WE.A8ZY.06	Male	62	245.576	452.738	7.2332	18.9629
																TCGA.WE.AA9Y.06	Male	37	369.711	8.8717	3.0609	12.2892
																TCGA.WE.AAA0.06	Male	47	55.1332	200.137	3.7089	17.1945
																TCGA.WE.AAA3.06	Female	84	169.735	122.239	3.2725	7.0501
																TCGA.WE.AAA4.06	Female	56	48.2567	118.79	1.0401	3.5106
																TCGA.XV.AB01.06	Female	54	0.6043	122.079	1.3745	1.2571
																TCGA.YD.A89C.06	Female	43	1.2434	325.904	5.6283	16.7624
																TCGA.YD.A9TA.06	Male	75	14.829	189.018	5.723	41.1535
																TCGA.YD.A9TB.06	Female	NA	123.121	323.714	5.6923	17.8475
																TCGA.YG.AA3O.06	Male	62	143.44	261.942	9.2693	19.1295
																TCGA.YG.AA3P.06	Female	63	0.1869	62.2685	6.2318	52.0964
																TCGA.Z2.A8RT.06	Female	42	558.277	299.581	8.5719	13.312
																TCGA.Z2.AA3S.06	Male	58	11.4882	94.8916	8.3162	17.7425
																TCGA.Z2.AA3V.06	Female	57	90.2447	460.738	0.697	1.2258

## Sheet: Figure 2 Data
Figure 2a: Volcano plot of the differential expression of the ∆Ecad female tumours vs the Ecad female tumours				Figure 2b: Scatter plot of the fold change of each gene compairing ∆Ecad female tumours to Ecad female tumours relative to their correlation to the invasive score				Figure 2c: Expression of CDH1 and GRPR and associated Scores for each sample of the TCGA-SKCM cohort								Figure 2d: Overall survival of female patients according to the level expression of GRPR of the sequenced tumours				Figure 2e: Progression-free survival of female patients according to the level expression of GRPR of the sequenced tumours				Figure 2f: Representative image of CDH1 staining in metastatic lung tissue				Figure 2g: Representative image of GRPR staining in metastatic lung tissue				Figure 2h: GRPR and Ecad protein status of human lung melanoma metastases				Figure 2i: BRAF and NRAS genetic status of the human lung melanoma metastases				Figure 2j: TPM-Normalised expression of GRPR in 6 different cancer types: Cutaneous melanoma (SKCM), Acral melanoma (ACRM), Breast (BRCA), Lung squamous (LUSC), Stomach (STAD) and Thyroid (THCA)
Gene Symbol	Fold Change (log2)	Adjusted p-value		Gene Symbol	Fold Change (log2)	Correlation to invasive score		Sample ID	GRPR (TPM)	CDH1 (TPM)	Invasive score	Pigementation score	SMC score	NCSC-like score		Time after diagnosis (months)	Patient with expression < 0.1TPM	Patient with expression > 1TPM		Time after diagnosis (months)	Patient with expression < 0.1TPM	Patient with expression > 1TPM		E-cadherin staining				GRPR staining				Status	GRPR negative	GRPR postive		Status	BRAF WT	BRAF activated		SKCM				ACRM				BRCA
Grpr	6.66163	3.32839e-16		A2M	-0.813549	0.258374		TCGA.3N.A9WB.06	0.1018	322.428	112.47	903.119	5.41152	26.9805		0.23		0		2.1		1										ECAD negative	2	23		NRAS WT	13	22		Sample ID	GRPR	CDH1		Sample ID	GRPR	CDH1		Sample ID	GRPR
Grm5	-4.68921	9.69943e-08		A4GALT	1.30061	0.445386		TCGA.3N.A9WC.06	0.1073	1.3062	180.295	438.711	15.0258	43.6111		0.23		0		3.61		1										ECAD positive	9	9		NRAS activated	7	0		TCGA.3N.A9WB.06	0.1018	322.428		BAIX	0.238687	0.651225		TCGA.3C.AAAU.01	38.7417
Akr1c14	3.10142	3.61472e-06		A4GNT	1.75518	0.182808		TCGA.3N.A9WD.06	0.0344	113.262	39.2554	336.11	8.38244	30.3681		9.89		0		5.78		1																		TCGA.3N.A9WC.06	0.1073	1.3062		BAY	0	106.074		TCGA.3C.AALI.01	0.188
Epha4	3.31001	5.17686e-05		AAAS	0.212096	-0.119544		TCGA.BF.A1PU.01	0.0877	402.13	32.8299	803.222	18.9569	84.1967		15.24		0		6.77		1														BRAF mutations include V600E, K601E, V600K, and L597R				TCGA.3N.A9WD.06	0.0344	113.262		BILI	0.0116732	27.4068		TCGA.3C.AALJ.01	0.1718
Rasl11a	2.9246	5.17686e-05		AACS	0.241384	0.0886965		TCGA.BF.A1PV.01	0.2932	61.4125	152.772	385.094	21.5885	133.787		16.1		0		7.13		1										Expression levels: 'neg' = negative, 'pos' = positive.				NRAS mutations include Q61K, Q61H, and Q61R				TCGA.BF.A1PU.01	0.0877	402.13		BROT	0.196865	7.96781		TCGA.3C.AALK.01	5.3064
Sfrp1	3.40342	5.17686e-05		AADAC	3.56882	0.075607		TCGA.BF.A1PX.01	0.2591	97.2324	56.4288	389.46	8.97134	59.4976		46.29		0		8.15		1										Sample ID	CDH1	GRPR		Sample ID	BRAF	NRAS		TCGA.BF.A1PV.01	0.2932	61.4125		CHER	0.0978405	0.552529		TCGA.4H.AAAK.01	13.2118
Tchh	4.03863	6.3227e-05		AADACL2	3.03116	-0.0165584		TCGA.BF.A1PZ.01	0.2931	358.342	28.7028	735.601	14.3845	91.3763		66.03		0		9.03		1										1	neg	pos		1	WT	WT		TCGA.BF.A1PX.01	0.2591	97.2324		CHIPS	0.20917	15.2746		TCGA.5L.AAT0.01	3.2286
Alox12	3.35413	6.4378e-05		AAGAB	-0.124542	0.315831		TCGA.BF.A1Q0.01	0.6917	10.5786	176.807	40.4206	9.24818	570.747		201.64		0		10.94		1										2	pos	neg		2	MUT	WT		TCGA.BF.A1PZ.01	0.2931	358.342		CLUE	0.136216	1.54988		TCGA.5T.A9QA.01	0.7343
Npr3	3.39215	6.4378e-05		AAK1	-0.476996	0.435922		TCGA.BF.A3DJ.01	2.4486	42.1981	35.6972	278.839	6.3681	33.8586		12.94		1		21.52		1										3	pos	neg		3	WT	WT		TCGA.BF.A1Q0.01	0.6917	10.5786		COB	0.032602	0.938528		TCGA.A1.A0SB.01	0.288
Smoc1	3.61504	6.53818e-05		AAMP	-0.041935	0.0883592		TCGA.BF.A3DL.01	0.3411	212.048	14.6586	404.76	4.17508	74.3756		13.01		1		32.92		1										4	neg	neg		4	WT	WT		TCGA.BF.A3DJ.01	2.4486	42.1981		COLA	0.265108	0.780783		TCGA.A1.A0SD.01	5.0592
Ptprf	3.29609	6.76888e-05		AARS2	0.266666	-0.254954		TCGA.BF.A3DM.01	2.0688	185.994	257.803	633.268	26.5815	92.8149		13.8		1		37.88		1										5	neg	pos		5	WT	WT		TCGA.BF.A3DL.01	0.3411	212.048		COSMIC	0.135446	1.1078		TCGA.A1.A0SE.01	3.1831
Slpi	-3.54925	6.76888e-05		AARSD1	-0.00458871	-0.016751		TCGA.BF.A3DN.01	0.7805	190.394	80.0333	711.702	17.9969	60.5904		13.93		1		47.11		1										6	pos	pos		6	MUT	WT		TCGA.BF.A3DM.01	2.0688	185.994		COT	0.384202	40.3075		TCGA.A1.A0SF.01	60.136
S100a3	3.601	8.80309e-05		AASDH	0.148146	0.16808		TCGA.BF.A5EO.01	0.4903	132.197	280.135	188.552	3.86594	43.7578		15.41		1		51.48		1										7	neg	pos		7	WT	WT		TCGA.BF.A3DN.01	0.7805	190.394		COVE	0.222474	198.017		TCGA.A1.A0SG.01	135.714
Rarres1	3.47272	9.00267e-05		AASDHPPT	-0.217558	0.246976		TCGA.BF.A5EP.01	0.2741	186.017	172.66	467.114	6.52058	127.353		24.51		1		66.03		1										8	neg	pos		8	WT	WT		TCGA.BF.A5EO.01	0.4903	132.197		CRATE	0.034396	13.0606		TCGA.A1.A0SH.01	0.3318
Rnase4	1.78174	0.000132269		AASS	-0.289306	0.163929		TCGA.BF.A5EQ.01	0.1296	72.269	73.7611	426.371	12.1193	60.3817		47.96		1		151.05		1										9	neg	pos		9	ND	ND		TCGA.BF.A5EP.01	0.2741	186.017		DOLE	0.0388421	3.92251		TCGA.A1.A0SI.01	1.6344
Padi1	3.73361	0.000134994		AATF	0.068213	-0.0319339		TCGA.BF.A5ER.01	0.0819	79.9054	10.3522	264.114	2.80054	36.9986		48.95		1		0.23		0										10	neg	pos		10	WT	WT		TCGA.BF.A5EQ.01	0.1296	72.269		DOSO	0.0261419	0.451257		TCGA.A1.A0SJ.01	1.3996
Sp6	3.06018	0.000134994		AATK	-0.00695959	0.0277144		TCGA.BF.A5ES.01	3.1567	429.818	20.9448	1027.6	9.91426	153.278		50.1		1		0.23		0										11	neg	pos		11	MUT	WT		TCGA.BF.A5ER.01	0.0819	79.9054		ECO	0.0209392	51.5693		TCGA.A1.A0SK.01	0.1122
Adamtsl3	3.16462	0.000139733		ABAT	-1.10686	0.274617		TCGA.BF.A9VF.01	0.0868	442.871	20.7344	426.393	8.12998	18.606		60.18		1		16.1		0										12	pos	neg		12	MUT	WT		TCGA.BF.A5ES.01	3.1567	429.818		ELSA	0.0420963	3.01176		TCGA.A1.A0SM.01	0.341
Epha1	3.48543	0.000139733		ABCA1	-0.463753	0.385188		TCGA.BF.AAOU.01	0.3628	148.243	65.5038	218.118	7.45252	67.4608		167.77		1		0.2	0											13	pos	pos		13	MUT	WT		TCGA.BF.AAP0.06	0.339	192.073		EPIC	0.0338952	60.2571		TCGA.A1.A0SN.01	1.6847
Igkv6-15	-4.00641	0.000139733		ABCA12	1.90357	-0.0518012		TCGA.BF.AAOX.01	0.3357	18.5034	19.9967	489.537	5.33046	31.6907		0.2	0			0.36	0											14	neg	pos		14	WT	MUT		TCGA.D3.A1Q1.06	0.0487	83.6041		FAND	0.17241	14.0139		TCGA.A1.A0SO.01	0.3283
Myl9	2.24193	0.000139733		ABCA2	-0.502778	0.195791		TCGA.BF.AAP0.06	0.339	192.073	51.0252	197.838	4.2389	83.3803		0.36	0			2.04	0											15	pos	pos		15	MUT	WT		TCGA.D3.A1Q3.06	0.2548	416.334		FARM	0.08428	31.5093		TCGA.A1.A0SP.01	0.5174
Phyhip	3.67833	0.000139733		ABCA3	-0.496774	0.10396		TCGA.BF.AAP1.01	0.3749	338.149	25.4554	601.503	7.11282	215.895		2.04	0			5.91	0											16	pos	pos		16	MUT	WT		TCGA.D3.A1Q4.06	0.5708	31.2367		FIG	0.112964	67.3238		TCGA.A1.A0SQ.01	0.5771
Akr1c18	3.82274	0.000196426		ABCA4	0.0770144	0.120975		TCGA.BF.AAP2.01	0.6025	349.865	34.8676	763.897	8.74974	29.8278		5.91	0			6.9	0											17	pos	neg		17	MUT	WT		TCGA.D3.A1Q5.06	0.8363	0.1169		FRESA	0.199119	1.1187		TCGA.A2.A04N.01	52.2433
Cnn1	3.10289	0.000196426		ABCA5	0.234015	0.0365063		TCGA.BF.AAP4.01	0.5501	560.215	32.7535	597.281	7.68256	102.3		6.9	0			13.24	0											18	pos	pos		18	MUT	WT		TCGA.D3.A1Q6.06	2.0716	0.0832		GAFFE	0.053568	101.139		TCGA.A2.A04P.01	0.0808
Padi3	3.80467	0.000196426		ABCA6	-0.625905	0.359541		TCGA.BF.AAP6.01	0.285	50.6028	74.1822	1854.37	10.6732	27.2282		11.83	0			13.24	0											19	neg	pos		19	MUT	WT		TCGA.D3.A1Q7.06	0.3213	82.0301		GAVE	0.375036	4.07387		TCGA.A2.A04Q.01	0.1062
Emx2	3.06108	0.000212701		ABCA7	-0.315696	0.0659469		TCGA.BF.AAP7.01	0.388	172.482	53.6399	634.253	6.75456	48.7659		12.71	0			13.3	0											20	pos	neg		20	WT	MUT		TCGA.D3.A1Q8.06	3.4805	0.3993		GLORY	0.0176704	0.0621603		TCGA.A2.A04R.01	21.2447
Osr1	3.15908	0.000212701		ABCA8	0.104856	0.159948		TCGA.BF.AAP8.01	0.0583	248.049	15.1051	745.408	37.8985	18.4478		13.24	0			14.42	0											21	pos	neg		21	WT	WT		TCGA.D3.A1Q9.06	0.0802	821.34		HEF	0.157619	6.54979		TCGA.A2.A04T.01	0.1484
Pitx2	3.63399	0.000212701		ABCA8	-0.512723	0.159948		TCGA.D3.A1Q1.06	0.0487	83.6041	28.8337	783.546	16.6875	72.5376		13.24	0			15.97	0											22	pos	neg		22	WT	MUT		TCGA.D3.A1QA.06	0.438	825.689		HIMO	0.91902	0.997058		TCGA.A2.A04U.01	0
Gm28802	3.33736	0.000246281		ABCA9	1.13014	0.137744		TCGA.D3.A1Q3.06	0.2548	416.334	50.8809	1317.28	24.1231	47.6458		13.3	0			17.44	0											23	pos	neg		23	MUT	WT		TCGA.D3.A1QB.06	0.202	6.264		HT.10	0	1.31132		TCGA.A2.A04V.01	3.0834
Kcnj15	2.67153	0.000246281		ABCB1	0.447273	0.324704		TCGA.D3.A1Q4.06	0.5708	31.2367	129.707	18.7164	10.1234	301.184		14.42	0			20.37	0											24	neg	pos		24	WT	MUT		TCGA.D3.A2J6.06	0.3934	435.645		HT.12	0.173934	174.592		TCGA.A2.A04W.01	0.351
Coch	3.39905	0.000251452		ABCB1	1.25166	0.324704		TCGA.D3.A1Q5.06	0.8363	0.1169	82.0291	6.07982	19.9528	222.94		14.45	0			21.39	0											25	neg	pos		25	MUT	WT		TCGA.D3.A2J7.06	1.4054	118.274		HT.18	0.0989406	57.8705		TCGA.A2.A04X.01	0.5221
Klc3	3.26496	0.000260239		ABCB10	0.233602	0.183992		TCGA.D3.A1Q6.06	2.0716	0.0832	83.3527	1.08024	5.25186	13.6851		15.7	0			22.27	0											26	neg	pos		26	MUT	WT		TCGA.D3.A2J8.06	1.424	0.7676		HT.2	0.288168	279.592		TCGA.A2.A04Y.01	4.9664
Spint1	3.16168	0.000260239		ABCB4	0.934055	0.223422		TCGA.D3.A1Q7.06	0.3213	82.0301	52.5018	833.889	25.2397	75.635		15.97	0			25.59	0											27	neg	pos		27	WT	WT		TCGA.D3.A2J9.06	0.5639	29.6748		HT.4	1.59418	68.7155		TCGA.A2.A0CK.01	2.1915
Sult5a1	3.23379	0.000260239		ABCB6	-0.341719	-0.199602		TCGA.D3.A1Q8.06	3.4805	0.3993	185.837	5.98086	38.7307	562.482		17.44	0			32.1	0											28	neg	pos		28	MUT	WT		TCGA.D3.A2JA.06	3.642	0.1803		JASMIN	0.207321	3.66842		TCGA.A2.A0CL.01	109.755
Emp2	2.43318	0.000269714		ABCB7	-0.476684	0.273051		TCGA.D3.A1Q9.06	0.0802	821.34	11.4833	1157.99	10.7866	37.7923		20.37	0			38.11	0											29	neg	pos		29	WT	MUT		TCGA.D3.A2JB.06	0.3589	12.408		JOIN	0.559794	4.21842		TCGA.A2.A0CM.01	0.2315
Gzmc	3.2588	0.000278154		ABCB8	-0.49524	-0.0788918		TCGA.D3.A1QA.06	0.438	825.689	133.112	1346.22	17.067	270.951		21.39	0			72.04	0											30	pos	pos		30	MUT	WT		TCGA.D3.A2JC.06	0.8218	10.2277		KADI	0	0.669063		TCGA.A2.A0CO.01	4.9527
Lmod1	2.7738	0.000278154		ABCB9	-0.338662	0.152152		TCGA.D3.A1QA.07	0.5664	381.969	57.548	1462.68	15.0882	132.045		22.27	0			77.76	0											31	pos	pos		31	WT	WT		TCGA.D3.A2JD.06	0.1323	181.07		KIL	0.144502	65.2998		TCGA.A2.A0CP.01	52.1267
Ephx3	3.07647	0.000396231		ABCC1	-0.088548	0.151917		TCGA.D3.A1QB.06	0.202	6.264	14.8871	656.889	6.2809	77.6312		25.59	0			79.6	0											32	pos	pos		32	MUT	WT		TCGA.D3.A2JE.06	0.3747	0.4109		KIM	0.658998	184.929		TCGA.A2.A0CQ.01	0.2666
Ighg2c	-3.76756	0.000424331		ABCC10	-0.0693396	-0.115614		TCGA.D3.A2J6.06	0.3934	435.645	15.4412	1107.69	6.21954	44.5279		26.87	0			174.7	0											33	neg	pos		33	MUT	WT		TCGA.D3.A2JF.06	0.2527	0.4003		KIVA	0.0936332	1.73455		TCGA.A2.A0CR.01	0.9538
Nectin1	2.75453	0.00042577		ABCC3	0.716244	0.441826		TCGA.D3.A2J7.06	1.4054	118.274	200.658	404.868	7.13534	161.944		32.1	0			368.5	0											34	pos	pos		34	MUT	WT		TCGA.D3.A2JG.06	0.2497	163.994		KLON	1.34381	5.94461		TCGA.A2.A0CS.01	1.6418
Rapgefl1	3.25738	0.000494668		ABCC4	0.601771	0.178483		TCGA.D3.A2J8.06	1.424	0.7676	256.125	1.2982	2.3109	80.9561		32.85	0			4.53	1											35	neg	neg		35	WT	WT		TCGA.D3.A2JH.06	0.2155	27.4715		KSI	5.68331	0.346191		TCGA.A2.A0CT.01	65.0224
Runx1t1	2.70306	0.000563697		ABCC5	0.0412123	-0.146978		TCGA.D3.A2J9.06	0.5639	29.6748	59.4543	74.4341	2.7709	78.5854		38.11	0			6.41	1											36	neg	pos		36	WT	WT		TCGA.D3.A2JK.06	0.1646	194.246		LEKI	0.229987	39.77		TCGA.A2.A0CU.01	1.7986
Hoxa4	3.00523	0.000564611		ABCC8	2.13361	0.076186		TCGA.D3.A2JA.06	3.642	0.1803	297.584	3.25128	8.69422	353.016		53.98	0			6.9	1											37	neg	pos		37	MUT	WT		TCGA.D3.A2JL.06	0.0182	7.6521		LENIO	0.0562351	0.569679		TCGA.A2.A0CV.01	25.7946
Sectm1a	3.27363	0.000564611		ABCC9	-0.272385	0.331048		TCGA.D3.A2JB.06	0.3589	12.408	73.2325	148.497	3.06032	47.854		68.2	0			9	1											38	neg	pos		38	WT	MUT		TCGA.D3.A2JN.06	0.8069	1.4815		LETA	0.145262	0.953757		TCGA.A2.A0CW.01	2.6928
Bnipl	3.39816	0.000625542		ABCD1	-0.198683	-0.139866		TCGA.D3.A2JC.06	0.8218	10.2277	33.0839	680.312	5.5435	40.6324		72.04	0			10.78	1											39	neg	pos		39	MUT	WT		TCGA.D3.A2JO.06	2.9485	38.5729		LOVY	0.147945	4.19695		TCGA.A2.A0CX.01	0.4439
Fam57a	1.69614	0.000640389		ABCD2	1.78093	0.253004		TCGA.D3.A2JD.06	0.1323	181.07	19.8896	626.067	5.54932	98.5053		75.43	0			14.03	1											40	neg	pos		40	MUT	WT		TCGA.D3.A2JP.06	0.2716	0.5736		MIFT	0.341199	5.27346		TCGA.A2.A0CZ.01	4.6816
Ndufa4l2	2.6536	0.000640389		ABCD3	-0.0075728	0.174986		TCGA.D3.A2JE.06	0.3747	0.4109	28.3086	553.307	118.109	12.6939		77.76	0			15.41	1											41	neg	pos		41	WT	MUT		TCGA.D3.A3BZ.06	0.4572	67.7331		MORF	0.200384	18.357		TCGA.A2.A0D0.01	0
Tnnt1	2.60125	0.000646115		ABCD4	0.385306	0.20116		TCGA.D3.A2JF.06	0.2527	0.4003	230.439	3.06068	6.34556	519.993		79.6	0			15.9	1											42	neg	pos		42	MUT	WT		TCGA.D3.A3C1.06	1.2142	4.2097		MUL	0.0821046	192.492		TCGA.A2.A0D1.01	0.6932
Mycl	2.98339	0.000705702		ABCE1	0.106142	0.27001		TCGA.D3.A2JG.06	0.2497	163.994	25.3002	663.171	8.61948	20.4797		86.86	0			22.31	1											43	pos	neg		43	WT	WT		TCGA.D3.A3C3.06	0.5531	112.107		MUT	2.26872	1.93963		TCGA.A2.A0D2.01	0.0803
Mst1	3.34673	0.000725425		ABCF1	0.103841	-0.0706296		TCGA.D3.A2JH.06	0.2155	27.4715	33.74	825.96	17.096	68.8764		95.66	0			25.85	1																			TCGA.D3.A3C6.06	0.591	126.858		MYNA	0.135638	0.804127		TCGA.A2.A0D3.01	31.4836
Gata3	3.43235	0.000745051		ABCF2	-0.20709	0.0953377		TCGA.D3.A2JK.06	0.1646	194.246	20.4472	339.128	4.17664	31.667		160.87	0			30.98	1																			TCGA.D3.A3C7.06	1.1592	0.0843		NIBO	0.245786	7.19206		TCGA.A2.A0D4.01	0.6699
Wnt11	2.84554	0.000754347		ABCF3	-0.0457152	-0.0587295		TCGA.D3.A2JL.06	0.0182	7.6521	72.1329	553.814	2.37788	25.828		171.45	0			34.99	1																			TCGA.D3.A3C8.06	1.641	5.5964		NIGE	0.659663	0.266206		TCGA.A2.A0EM.01	4.2222
Sytl1	3.19247	0.000757909		ABCG1	-0.11846	0.183748		TCGA.D3.A2JN.06	0.8069	1.4815	105.093	0.79792	1.87414	165.344		174.7	0			45.07	1																			TCGA.D3.A3CB.06	0.3897	2.4009		NIS	0.145226	55.8001		TCGA.A2.A0EN.01	0.5545
H2afy2	2.51141	0.000798683		ABCG2	0.771826	0.158548		TCGA.D3.A2JO.06	2.9485	38.5729	20.3468	414.955	2.8371	85.9876		368.5	0			56.34	1																			TCGA.D3.A3CC.06	0.1597	263.888		NOL	0.313898	1.5593		TCGA.A2.A0EO.01	5.085
Slc5a5	3.00114	0.000875062		ABCG2	0.0414239	0.158548		TCGA.D3.A2JP.06	0.2716	0.5736	114.421	301.328	5.98596	428.634		7.1	1			98.39	1																			TCGA.D3.A3CE.06	3.3894	211.347		NP.116	0.250013	47.2953		TCGA.A2.A0EP.01	2.6377
Cntn2	3.46597	0.000880916		ABCG4	1.31497	0.123896		TCGA.D3.A3BZ.06	0.4572	67.7331	110.519	397.874	7.55336	138.929		8.67	1																							TCGA.D3.A3CF.06	1.7562	193.414		NP.123	0.433447	32.1877		TCGA.A2.A0EQ.01	0.1271
Nrg1	3.14661	0.000880916		ABCG8	-1.17888	-0.0382701		TCGA.D3.A3C1.06	1.2142	4.2097	112.303	260.444	13.093	32.767		10.71	1																							TCGA.D3.A3ML.06	0.3863	0.2983		NP.26	0.375054	84.0199		TCGA.A2.A0ER.01	0.8477
1700007K13Rik	2.19659	0.00092256		ABHD1	0.134783	0.122473		TCGA.D3.A3C3.06	0.5531	112.107	18.9225	204.496	17.3154	23.9562		12.12	1																							TCGA.D3.A3MO.06	0.3372	108.113		NP.33	0.298621	121.614		TCGA.A2.A0ES.01	7.5085
Bmp4	2.49787	0.00105805		ABHD10	-0.401996	0.132983		TCGA.D3.A3C6.06	0.591	126.858	21	678.891	7.8932	16.8763		12.91	1																							TCGA.D3.A3MR.06	0.273	32.7569		NP.41	0.0496116	36.7692		TCGA.A2.A0ET.01	1.4405
Hs3st6	2.83907	0.00105805		ABHD11	0.350867	-0.129618		TCGA.D3.A3C7.06	1.1592	0.0843	103.926	1.5013	3.54646	395.547		14.68	1																							TCGA.D3.A3MU.06	0.1089	16.8356		NP.57	0.308797	13.0645		TCGA.A2.A0EU.01	62.7658
Plekhg6	3.06252	0.00105805		ABHD12	-0.784928	-0.00747485		TCGA.D3.A3C8.06	1.641	5.5964	118.766	2.66166	2.92026	215.819		15.44	1																							TCGA.D3.A3MV.06	0.5088	84.6641		NP.58	0.163486	62.1772		TCGA.A2.A0EV.01	0.6509
Ccr4	3.2356	0.00109476		ABHD12B	3.39198	0.0114267		TCGA.D3.A3CB.06	0.3897	2.4009	55.959	77.7483	5.90354	84.2809		16.56	1																							TCGA.D3.A51E.06	0.2129	290.625		NP.59	0	15.754		TCGA.A2.A0EW.01	40.6682
Ppbp	3.24128	0.00109476		ABHD13	-0.524605	0.26201		TCGA.D3.A3CC.06	0.1597	263.888	28.9115	774.76	24.9053	29.694		21.35	1																							TCGA.D3.A51F.06	0.3499	39.9801		NUVO	0.112506	16.261		TCGA.A2.A0EX.01	41.2764
Tmem79	2.63215	0.00109476		ABHD14A	-0.306444	-0.139832		TCGA.D3.A3CE.06	3.3894	211.347	14.6175	326.624	8.57766	25.0737		23.32	1																							TCGA.D3.A51G.06	0.2249	0.0763		OFER	0.0744945	2.64366		TCGA.A2.A0EY.01	0.4735
A730056A06Rik	3.03419	0.00110773		ABHD14B	0.0970826	-0.253906		TCGA.D3.A3CF.06	1.7562	193.414	114.198	463.046	8.06862	185.712		26.54	1																							TCGA.D3.A51H.06	0.2081	21.5034		PER	0.527833	0.281169		TCGA.A2.A0ST.01	2.0597
Rassf9	2.75506	0.00110773		ABHD15	0.809628	0.218309		TCGA.D3.A3ML.06	0.3863	0.2983	30.0404	363.382	10.6192	72.1493		36.24	1																							TCGA.D3.A51J.06	0.2413	1.1181		POME	0.0529289	0.955874		TCGA.A2.A0SU.01	0.4526
Pth1r	2.28229	0.0011206		ABHD2	-0.277679	0.419625		TCGA.D3.A3MO.06	0.3372	108.113	72.4926	295.544	42.6121	70.7473		65.87	1																							TCGA.D3.A51K.06	0	4.3304		PRETE	0.171257	67.369		TCGA.A2.A0SV.01	67.0284
Gm9908	3.08868	0.00113569		ABHD3	-0.592309	0.203262		TCGA.D3.A3MR.06	0.273	32.7569	37.3392	162.766	4.0465	27.3299		66.69	1																							TCGA.D3.A51N.06	0.8153	0.5247		QALE	0.264886	1.97106		TCGA.A2.A0SW.01	0.105
Nnmt	2.42206	0.00113569		ABHD4	-0.366542	0.0186045		TCGA.D3.A3MU.06	0.1089	16.8356	56.92	410.677	8.01626	36.7255																										TCGA.D3.A51R.06	15.7603	0.6122		QUANT	0.0802436	28.2861		TCGA.A2.A0SX.01	0.0216
Tmem45a	2.76782	0.00113569		ABHD5	-0.10124	0.252131		TCGA.D3.A3MV.06	0.5088	84.6641	77.4874	181.362	5.4186	65.8715																										TCGA.D3.A51T.06	0.1926	160.987		RAISE	0.116015	3.02055		TCGA.A2.A0SY.01	12.1585
Efna3	3.33585	0.00117891		ABHD6	-0.200614	0.125124		TCGA.D3.A51E.06	0.2129	290.625	137.764	58.0568	4.06834	27.048																										TCGA.D3.A5GL.06	0.647	2.7437		RDE	0.133951	72.4517		TCGA.A2.A0T0.01	0.0432
Far2	3.38601	0.00117891		ABHD8	-0.413064	0.233411		TCGA.D3.A51F.06	0.3499	39.9801	90.2341	136.306	3.86604	163.162																										TCGA.D3.A5GN.06	0.0702	8.6919		REIL	0.156108	10.0036		TCGA.A2.A0T1.01	0.3617
Susd2	2.69177	0.00117891		ABI1	-0.208528	0.235607		TCGA.D3.A51G.06	0.2249	0.0763	333.556	5.5461	5.99646	103.887																										TCGA.D3.A5GO.06	0.893	0.5153		RIDA	0.0867817	42.6929		TCGA.A2.A0T2.01	0.1051
Arxes2	2.61477	0.0012423		ABI2	-0.166221	0.355365		TCGA.D3.A51H.06	0.2081	21.5034	32.3919	125.017	1.64154	80.3436																										TCGA.D3.A5GR.06	0.9668	32.0572		RIF	0.178043	22.5897		TCGA.A2.A0T3.01	39.4132
Efna1	2.17063	0.00126636		ABI3	0.172396	0.299438		TCGA.D3.A51J.06	0.2413	1.1181	53.6374	299.844	7.93272	191.118																										TCGA.D3.A5GS.06	0.2689	570.007		ROL	0.510425	2.08597		TCGA.A2.A0T4.01	1.4045
Tnk1	3.09126	0.00126636		ABI3BP	2.05558	0.437081		TCGA.D3.A51K.06	0	4.3304	6.79948	489.833	4.83758	19.9028																										TCGA.D3.A5GT.01	0	37.0643		RUDY	0.185726	12.5617		TCGA.A2.A0T5.01	8.2034
Igsf9	3.12291	0.00128805		ABL1	-0.142369	0.0978481		TCGA.D3.A51N.06	0.8153	0.5247	38.7932	124.719	7.55606	26.7557																										TCGA.D3.A5GU.06	0.1942	50.0957		SCH	0.0760375	1.32402		TCGA.A2.A0T6.01	2.6365
Liph	2.41272	0.00143618		ABL2	-0.573959	0.179633		TCGA.D3.A51R.06	15.7603	0.6122	100.899	2.3491	22.5758	39.8678																										TCGA.D3.A8GB.06	0.0507	9.2691		SEEP	0.251691	22.0766		TCGA.A2.A0T7.01	2.6435
Tjp3	2.71325	0.00143618		ABLIM1	0.655582	0.100175		TCGA.D3.A51T.06	0.1926	160.987	74.4374	925.771	10.6799	13.496																										TCGA.D3.A8GC.06	0.5127	0.3344		SEGI	0.0477269	52.4167		TCGA.A2.A0YC.01	54.3524
Slc16a14	3.16717	0.0017179		ABLIM2	0.817542	0.159485		TCGA.D3.A5GL.06	0.647	2.7437	91.1996	783.084	5.01406	180.634																										TCGA.D3.A8GD.06	0.7437	129.741		SIK	0.20209	4.31541		TCGA.A2.A0YD.01	46.7093
Hoxa5	2.79797	0.00172296		ABLIM3	1.425	0.428412		TCGA.D3.A5GN.06	0.0702	8.6919	160.276	95.699	13.9163	181.75																										TCGA.D3.A8GE.06	0.2423	1.2611		SIV	0.961307	0.167484		TCGA.A2.A0YE.01	0.6465
Cbs	3.04347	0.00180028		ABR	0.00481659	-0.1946		TCGA.D3.A5GO.06	0.893	0.5153	120.256	336.66	8.2579	55.4623																										TCGA.D3.A8GI.06	0.8584	11.7959		SMILE	0.0360232	58.4784		TCGA.A2.A0YF.01	0.5982
Nsg1	2.42357	0.00180028		ABRA	1.55593	0.101821		TCGA.D3.A5GR.06	0.9668	32.0572	61.2047	80.5694	6.71194	107.926																										TCGA.D3.A8GJ.06	0.0719	138.017		SOP	0.658551	15.3616		TCGA.A2.A0YG.01	2.2198
Hal	3.20776	0.00185599		ABT1	0.0138214	-0.0534039		TCGA.D3.A5GS.06	0.2689	570.007	23.8758	527.633	5.74568	129.302																										TCGA.D3.A8GK.06	0.3622	184.09		SUBA	0.970818	78.5433		TCGA.A2.A0YH.01	47.106
Nudt17	2.63748	0.00185599		ABTB1	-0.0038753	0.214664		TCGA.D3.A5GT.01	0	37.0643	1.69382	152.66	3.90232	11.0058																										TCGA.D3.A8GL.06	0.1189	0.4709		SUSA	0.102898	32.1244		TCGA.A2.A0YI.01	2.6314
Hoxb8	2.66833	0.00188399		ABTB2	-0.79582	0.0854147		TCGA.D3.A5GU.06	0.1942	50.0957	8.11335	690.306	26.7768	15.3733																										TCGA.D3.A8GM.06	0.6223	266.293		TAS	0.131341	8.7709		TCGA.A2.A0YJ.01	0.032
Lsr	2.65974	0.00194883		ACAA1	0.659383	0.0653639		TCGA.D3.A8GB.06	0.0507	9.2691	50.1417	251.467	3.73756	57.8035																										TCGA.D3.A8GN.06	0.0422	23.7244		TAUR	0.0674503	30.819		TCGA.A2.A0YK.01	4.2812
Fam171a2	2.02483	0.00199053		ACAA1	-0.0305239	0.0653639		TCGA.D3.A8GC.06	0.5127	0.3344	71.3541	464.504	25.7811	51.7671																										TCGA.D3.A8GO.06	0.1375	7.1264		TOK	0.0562451	9.34012		TCGA.A2.A0YL.01	112.021
Adtrp	3.22497	0.0020807		ACAA2	-0.0945575	0.198569		TCGA.D3.A8GD.06	0.7437	129.741	30.6188	456.059	6.16582	99.4768																										TCGA.D3.A8GP.06	0.3055	23.9406		TOV	0.554971	5.94664		TCGA.A2.A0YM.01	0.0779
Fam26e	2.61909	0.00216233		ACACA	0.340871	0.0913865		TCGA.D3.A8GE.06	0.2423	1.2611	243.498	3.88442	4.22292	113.29																										TCGA.D3.A8GQ.06	1.0033	0.6141		VERDE	0.107179	0.537103		TCGA.A2.A0YT.01	101.409
Notch3	1.77902	0.00216233		ACACB	-0.381512	0.0180875		TCGA.D3.A8GI.06	0.8584	11.7959	48.9052	319.192	5.28914	54.4235																										TCGA.D3.A8GR.06	0.2712	0.6445		VOCI	0.0584854	7.52702		TCGA.A2.A1FV.01	1.1867
Krt28	3.30757	0.00234773		ACAD10	-0.31276	-0.0902568		TCGA.D3.A8GJ.06	0.0719	138.017	26.0913	1031.25	11.1008	44.4514																										TCGA.D3.A8GS.06	0.115	4.8059		WAPO	0.375129	240.584		TCGA.A2.A1FW.01	0.9449
Dlx3	3.29662	0.00234826		ACAD10	0.215723	-0.0902568		TCGA.D3.A8GK.06	0.3622	184.09	19.8217	431.904	6.99534	40.8972																										TCGA.D3.A8GV.06	0.2841	69.9398		WERA	0.26514	0.376145		TCGA.A2.A1FX.01	12.0222
Apoc1	3.11716	0.00239886		ACAD11	0.399289	0.110483		TCGA.D3.A8GL.06	0.1189	0.4709	30.6923	1146.66	19.7089	147.697																										TCGA.D9.A148.06	0.4915	228.937		WW165	0.245092	1.47722		TCGA.A2.A1FZ.01	1.6152
Igfbp6	2.27288	0.00241652		ACAD8	0.0488389	0.16882		TCGA.D3.A8GM.06	0.6223	266.293	65.4376	1640.06	15.3506	167.709																										TCGA.D9.A149.06	0.5571	75.641		XY.1	0.433547	157.224		TCGA.A2.A1G0.01	79.8213
Tagln	2.24784	0.00251441		ACAD9	0.223617	0.139799		TCGA.D3.A8GN.06	0.0422	23.7244	23.7568	263.166	15.3333	21.6649																										TCGA.D9.A1JW.06	0.2271	467.78		XY.12	0	49.7223		TCGA.A2.A1G1.01	0.3733
Vsig8	3.06706	0.00251441		ACADL	-0.449767	0.0716658		TCGA.D3.A8GO.06	0.1375	7.1264	9.30402	93.3703	4.41446	381.654																										TCGA.D9.A1JX.06	0.1671	218.589		XY.18	2.00356	31.3272		TCGA.A2.A1G4.01	0.2787
Srpx	2.25129	0.00252628		ACADM	0.14168	0.227967		TCGA.D3.A8GP.06	0.3055	23.9406	45.6316	892.864	31.8053	60.0672																										TCGA.D9.A1X3.06	0.6307	351.153		XY.23	0.113032	120.991		TCGA.A2.A1G6.01	24.9901
Rdh1	2.83014	0.00257974		ACADS	-0.605221	-0.186311		TCGA.D3.A8GQ.06	1.0033	0.6141	78.8068	3.63874	2.34638	236.529																										TCGA.D9.A3Z1.06	1.0269	21.0748		XY.4	0	87.5266		TCGA.A2.A259.01	76.034
Sema3c	2.00326	0.00257974		ACADSB	-0.0774155	0.171902		TCGA.D3.A8GR.06	0.2712	0.6445	38.2184	605.475	9.11182	63.0766																										TCGA.D9.A3Z3.06	0.0764	172.881		XY.8	0	21.4562		TCGA.A2.A25A.01	35.3
Xpnpep2	2.68531	0.00259446		ACADVL	0.0860763	0.170728		TCGA.D3.A8GS.06	0.115	4.8059	7.59432	186.053	7.30316	13.0656																										TCGA.D9.A3Z4.01	0	2.9795		ZACK	0.616202	45.0054		TCGA.A2.A25B.01	15.5037
Rtn4r	2.73721	0.00259484		ACAN	-1.87592	0.277801		TCGA.D3.A8GV.06	0.2841	69.9398	11.2469	176.277	4.74128	14.1273																										TCGA.D9.A4Z2.01	0.5387	54.3571		ZIRG	0.151176	35.7619		TCGA.A2.A25C.01	8.2875
Tmem132c	3.11263	0.00261566		ACAP1	1.62486	0.246428		TCGA.D9.A148.06	0.4915	228.937	39.3296	972.373	0.86176	41.6966																										TCGA.D9.A4Z3.01	1.5292	0.7524		ZS.2	0.240292	107.168		TCGA.A2.A25D.01	53.5284
Ntf5	2.92554	0.00263586		ACAP2	-0.233116	0.299462		TCGA.D9.A149.06	0.5571	75.641	13.3277	477.375	14.0578	71.8865																										TCGA.D9.A4Z5.01	0.2117	0.6469		ZS.3	0.222484	64.4597		TCGA.A2.A25E.01	6.685
Ankrd35	3.02576	0.00273456		ACAP3	0.482083	0.17064		TCGA.D9.A1JW.06	0.2271	467.78	31.9045	991.695	23.5329	168.946																										TCGA.D9.A4Z6.06	0	333.397		ZS.4	0.369099	8.34308		TCGA.A2.A25F.01	0.5266
Ccdc80	2.18971	0.00273456		ACAT1	-0.244016	0.0785293		TCGA.D9.A1JX.06	0.1671	218.589	16.3038	647.561	5.60928	135.644																										TCGA.D9.A6E9.06	0.3607	223.89		ZS.5	1.93127	1.78953		TCGA.A2.A3KC.01	1.6253
Ephb3	2.03929	0.00273456		ACAT2	-0.23575	0.202711		TCGA.D9.A1X3.06	0.6307	351.153	142.955	2045.74	18.7469	64.3718																										TCGA.D9.A6EA.06	0.5315	4.6679						TCGA.A2.A3KD.01	0.7251
Golga7b	3.16763	0.00273456		ACAT2	0.610616	0.202711		TCGA.D9.A3Z1.06	1.0269	21.0748	13.1977	292.707	2.77682	70.1582																										TCGA.D9.A6EC.06	0.2768	17.3851						TCGA.A2.A3XS.01	0.1635
Krt83	3.12115	0.00273456		ACBD3	-0.366298	0.232135		TCGA.D9.A3Z3.06	0.0764	172.881	16.4024	443.197	11.0463	72.9325																										TCGA.D9.A6EG.06	0.3248	496.705						TCGA.A2.A3XT.01	0.1775
Ncs1	2.22715	0.00273456		ACBD4	0.476973	0.0739133		TCGA.D9.A3Z4.01	0	2.9795	16.4918	603.948	46.0573	49.4388																										TCGA.DA.A1HV.06	0.5421	7.5465						TCGA.A2.A3XU.01	0.0829
Palmd	2.7038	0.00273456		ACBD5	-0.210698	0.319741		TCGA.D9.A4Z2.01	0.5387	54.3571	12.0642	514.346	12.4217	25.9478																										TCGA.DA.A1HW.06	0.7235	293.591						TCGA.A2.A3XV.01	0.018
Sbsn	2.99935	0.00273456		ACBD6	-0.0659505	-0.0493592		TCGA.D9.A4Z3.01	1.5292	0.7524	27.5941	22.1973	69.466	9.8958																										TCGA.DA.A1HY.06	9.8862	0.0279						TCGA.A2.A3XW.01	1.107
Ston2	1.91033	0.00273456		ACCS	-0.293973	-0.0033818		TCGA.D9.A4Z5.01	0.2117	0.6469	44.389	136.063	26.4129	53.29																										TCGA.DA.A1I0.06	0.0838	75.0638						TCGA.A2.A3XX.01	0.2569
Cyp1a1	3.22981	0.00277855		ACD	0.224158	0.135583		TCGA.D9.A4Z6.06	0	333.397	20.4949	1063.18	19.1413	37.1782																										TCGA.DA.A1I1.06	0.6301	0.5789						TCGA.A2.A3XY.01	0.0994
Mn1	2.4816	0.00277855		ACE	1.07078	0.274056		TCGA.D9.A6E9.06	0.3607	223.89	32.4148	403.668	5.67622	95.9288																										TCGA.DA.A1I2.06	0.8902	715.076						TCGA.A2.A3XZ.01	0.0909
Sncaip	1.57195	0.00277855		ACE2	2.79734	-0.0421982		TCGA.D9.A6EA.06	0.5315	4.6679	55.8327	718.689	5.59604	61.5242																										TCGA.DA.A1I4.06	0.6947	1.1572						TCGA.A2.A3Y0.01	0.0192
St14	2.83601	0.00277855		ACER1	3.37117	0.0574107		TCGA.D9.A6EC.06	0.2768	17.3851	23.5877	210.545	9.34552	11.7332																										TCGA.DA.A1I5.06	0.3686	99.5733						TCGA.A2.A4RW.01	29.9939
Krt87	2.91404	0.00284074		ACER2	0.777915	0.28774		TCGA.D9.A6EG.06	0.3248	496.705	6.61873	643.515	5.20198	18.5667																										TCGA.DA.A1I7.06	1.1942	0.2459						TCGA.A2.A4RX.01	0.8405
Fgfr3	2.97927	0.00288967		ACER3	0.150015	0.230347		TCGA.DA.A1HV.06	0.5421	7.5465	46.979	229.998	4.62656	44.7747																										TCGA.DA.A1I8.06	1.508	0.9088						TCGA.A2.A4RY.01	53.3134
Fxyd7	3.12648	0.00288967		ACHE	1.06915	0.15304		TCGA.DA.A1HW.06	0.7235	293.591	27.6942	741.419	11.923	63.4418																										TCGA.DA.A1IA.06	0.0717	251.717						TCGA.A2.A4S0.01	0.5055
Bcl11b	2.89837	0.00291889		ACIN1	0.228803	0.0529833		TCGA.DA.A1HY.06	9.8862	0.0279	163.664	2.26802	4.46676	144.047																										TCGA.DA.A1IB.06	0.436	52.2772						TCGA.A2.A4S1.01	0.6747
Eps8l2	2.94635	0.00291889		ACLY	0.0577394	0.236965		TCGA.DA.A1I0.06	0.0838	75.0638	43.3747	371.877	1.18576	45.3343																										TCGA.DA.A1IC.06	1.4745	196.985						TCGA.A2.A4S2.01	108.089
Gdpd2	3.11467	0.00291889		ACO1	0.0502679	0.308933		TCGA.DA.A1I1.06	0.6301	0.5789	247.734	273.784	15.997	53.6714																										TCGA.DA.A3F2.06	0.1607	0.4817						TCGA.A2.A4S3.01	44.7255
Ighg2b	-3.26569	0.00291889		ACO2	-0.391208	-0.113022		TCGA.DA.A1I2.06	0.8902	715.076	20.6055	596.465	23.914	36.6896																										TCGA.DA.A3F3.06	0.1182	3.4911						TCGA.A7.A0CD.01	41.2525
Ear2	2.76524	0.00293926		ACOT1	0.415263	-0.0486542		TCGA.DA.A1I4.06	0.6947	1.1572	72.5596	585.149	12.3504	38.5982																										TCGA.DA.A3F5.06	0.9614	0.02						TCGA.A7.A0CE.01	0.9635
Acoxl	3.15998	0.00308304		ACOT1	1.75107	-0.0486542		TCGA.DA.A1I5.06	0.3686	99.5733	36.4693	425.1	6.8065	54.6145																										TCGA.DA.A3F8.06	0.2477	264.811						TCGA.A7.A0CG.01	29.6697
Ogn	2.90717	0.00310617		ACOT11	-0.474339	0.0940908		TCGA.DA.A1I7.06	1.1942	0.2459	302.912	7.34366	4.42688	63.7274																										TCGA.DA.A95V.06	0.0235	135.056						TCGA.A7.A0CH.01	28.4385
Duoxa1	2.78385	0.00311875		ACOT13	-0.100635	0.135259		TCGA.DA.A1I8.06	1.508	0.9088	107.244	110.696	3.11564	129.229																										TCGA.DA.A95W.06	0.0537	296.111						TCGA.A7.A0CJ.01	55.7955
Bspry	2.78989	0.00312921		ACOT2	0.318696	-0.0140528		TCGA.DA.A1IA.06	0.0717	251.717	12.115	476.103	10.4556	40.026																										TCGA.DA.A95X.06	0.3568	1.0021						TCGA.A7.A0D9.01	0.3682
Gramd2	2.76464	0.00315822		ACOT2	0.415263	-0.0140528		TCGA.DA.A1IB.06	0.436	52.2772	76.4705	189.849	2.52046	65.8058																										TCGA.DA.A95Y.06	0.1755	117.515						TCGA.A7.A0DA.01	0.0689
Lrp4	2.0748	0.00315822		ACOT4	0.285164	0.125294		TCGA.DA.A1IC.06	1.4745	196.985	69.8375	294.245	13.0454	374.008																										TCGA.DA.A95Z.06	0	0.3091						TCGA.A7.A0DB.01	3.7068
Mall	2.52315	0.00315822		ACOT6	-0.12856	0.0933542		TCGA.DA.A3F2.06	0.1607	0.4817	33.968	2.09552	1.10962	65.8855																										TCGA.EB.A1NK.01	0.4967	172.702						TCGA.A7.A0DC.01	29.5345
Aknad1	2.98908	0.00315957		ACOT7	-0.533835	0.072056		TCGA.DA.A3F3.06	0.1182	3.4911	9.24713	694.527	20.6284	15.3474																										TCGA.EB.A24C.01	0.3202	350.762						TCGA.A7.A13D.01	0.0261
Cebpa	2.16317	0.00315957		ACOT8	-0.0208319	-0.0448147		TCGA.DA.A3F5.06	0.9614	0.02	276.287	0.89938	3.22058	47.3079																										TCGA.EB.A24D.01	0.1174	2.4487						TCGA.A7.A13E.01	0.1875
Hoxc13	3.18621	0.00315957		ACOT9	0.0534741	0.277008		TCGA.DA.A3F8.06	0.2477	264.811	41.8772	363.551	7.08982	57.3058																										TCGA.EB.A299.01	0.3014	139.354						TCGA.A7.A13F.01	40.0354
Krt4	3.10582	0.00315957		ACOX1	-0.16394	0.289213		TCGA.DA.A95V.06	0.0235	135.056	7.5967	455.934	5.63384	26.4554																										TCGA.EB.A3HV.01	0.0822	136.577						TCGA.A7.A13G.01	2.5466
Nxn	1.72381	0.00315957		ACOX2	0.348389	0.305105		TCGA.DA.A95W.06	0.0537	296.111	4.71737	1481.4	11.1173	31.7868																										TCGA.EB.A3XB.01	0.5817	344.287						TCGA.A7.A13H.01	54.6542
Serpinb11	3.15068	0.00315957		ACOX3	0.187776	0.126802		TCGA.DA.A95X.06	0.3568	1.0021	306.278	155.004	9.39222	38.1234																										TCGA.EB.A3XC.01	0.6083	79.7097						TCGA.A7.A26E.01	9.5164
Smim5	2.68028	0.00315957		ACOXL	3.20975	0.15864		TCGA.DA.A95Y.06	0.1755	117.515	78.3191	592.982	3.01696	115.378																										TCGA.EB.A3XD.01	0.0636	389.673						TCGA.A7.A26F.01	0.1459
Smpd3	2.96289	0.00315957		ACP1	-0.134881	0.220736		TCGA.DA.A95Z.06	0	0.3091	4.57217	619.947	11.6649	16.6307																										TCGA.EB.A3XE.01	0.1491	98.63						TCGA.A7.A26G.01	0.3343
Gm14137	2.91845	0.00339625		ACP2	-0.294863	0.353035		TCGA.DA.A960.01	0	24.4614	0.66335	198.008	2.33692	6.76608																										TCGA.EB.A3XF.01	0.4	57.6024						TCGA.A7.A26H.01	103.797
Mgl2	2.65954	0.00339625		ACP5	-0.268347	-0.208551		TCGA.EB.A1NK.01	0.4967	172.702	61.2947	776.767	8.37582	126.323																										TCGA.EB.A3Y6.01	1.3389	96.2611						TCGA.A7.A26I.01	0.0581
Ndn	1.92072	0.00339625		ACP6	-0.00973577	0.251869		TCGA.EB.A24C.01	0.3202	350.762	74.0308	1009.5	15.4572	21.1265																										TCGA.EB.A3Y7.01	0.2601	22.172						TCGA.A7.A26J.01	161.88
Krtap1-5	3.21242	0.00343519		ACR	1.02581	-0.194668		TCGA.EB.A24D.01	0.1174	2.4487	23.0768	673.732	15.7781	27.1745																										TCGA.EB.A41A.01	0.1998	14.4374						TCGA.A7.A2KD.01	3.0456
AW551984	2.1705	0.00346557		ACRBP	0.437871	0.256117		TCGA.EB.A299.01	0.3014	139.354	31.9855	92.1577	12.461	52.4512																										TCGA.EB.A41B.01	0.4131	207.638						TCGA.A7.A3IY.01	0.6419
Nfix	2.22455	0.00357128		ACSBG1	1.43255	0.0504253		TCGA.EB.A3HV.01	0.0822	136.577	42.6477	255.877	6.00108	73.2362																										TCGA.EB.A42Y.01	0.2702	75.612						TCGA.A7.A3IZ.01	0.8112
Gstp3	2.60469	0.0035833		ACSF2	-0.26405	0.0656604		TCGA.EB.A3XB.01	0.5817	344.287	49.0778	481.288	6.06306	93.4217																										TCGA.EB.A42Z.01	0.9047	70.4283						TCGA.A7.A3J0.01	2.0136
Arhgef4	2.31578	0.00358345		ACSF3	0.010114	-0.0759695		TCGA.EB.A3XC.01	0.6083	79.7097	92.9537	227.29	5.83886	82.7011																										TCGA.EB.A430.01	0.0585	339.48						TCGA.A7.A3J1.01	22.3191
Clca2	2.77714	0.00358345		ACSL1	0.751403	0.0791436		TCGA.EB.A3XD.01	0.0636	389.673	45.4627	180.368	13.7026	86.2466																										TCGA.EB.A431.01	0.4232	392.195						TCGA.A7.A3RF.01	0.2704
Hoxb5	2.48798	0.00358345		ACSL3	-0.399933	0.173846		TCGA.EB.A3XE.01	0.1491	98.63	50.5045	567.205	11.117	60.5966																										TCGA.EB.A44N.01	0.1004	143.365						TCGA.A7.A425.01	11.3444
Igfals	2.83828	0.00358345		ACSL4	-0.562087	0.384261		TCGA.EB.A3XF.01	0.4	57.6024	48.6688	1017.65	39.6917	35.8535																										TCGA.EB.A44O.01	1.5537	44.9651						TCGA.A7.A426.01	35.0777
Ighg1	-3.15516	0.00358345		ACSL5	0.124879	0.172257		TCGA.EB.A3Y6.01	1.3389	96.2611	79.04	514.83	14.7637	26.3968																										TCGA.EB.A44P.01	0.7484	25.348						TCGA.A7.A4SA.01	2.8152
Il17re	2.89415	0.00358345		ACSL6	-0.488382	0.180057		TCGA.EB.A3Y7.01	0.2601	22.172	7.9701	1171.18	6.81874	31.1005																										TCGA.EB.A44Q.06	1.3613	317.881						TCGA.A7.A4SB.01	0.1075
Muc15	3.03079	0.00358345		ACSM1	2.89427	0.18456		TCGA.EB.A41A.01	0.1998	14.4374	37.5677	235.461	14.1875	18.3928																										TCGA.EB.A44R.06	0.0279	222.261						TCGA.A7.A4SC.01	116.46
Slc27a3	2.09153	0.00358345		ACSM3	2.7058	0.245278		TCGA.EB.A41B.01	0.4131	207.638	11.8439	240.255	18.024	30.8845																										TCGA.EB.A4IQ.01	0.2349	297.436						TCGA.A7.A4SD.01	0.0978
Sstr2	2.58837	0.00358345		ACSM5	1.39001	0.10883		TCGA.EB.A42Y.01	0.2702	75.612	82.9912	214.419	10.6753	19.0273																										TCGA.EB.A4IS.01	0.4834	2.0058						TCGA.A7.A4SE.01	0.2977
Hopx	2.39347	0.00360787		ACSS1	-0.992637	-0.0939214		TCGA.EB.A42Z.01	0.9047	70.4283	254.619	309.109	6.28632	141.182																										TCGA.EB.A4OY.01	0.0973	0.6552						TCGA.A7.A4SF.01	1.7763
Gabrp	3.18718	0.00362897		ACSS2	0.388239	-0.0149527		TCGA.EB.A430.01	0.0585	339.48	19.9294	603.264	4.21834	94.8801																										TCGA.EB.A4OZ.01	0	49.3734						TCGA.A7.A56D.01	0.0263
Gatm	-2.61401	0.00362897		ACSS3	1.60954	0.270019		TCGA.EB.A431.01	0.4232	392.195	61.9011	589.084	5.3674	39.781																										TCGA.EB.A4P0.01	0.085	22.7715						TCGA.A7.A5ZV.01	0
Barx2	2.95195	0.00364244		ACTA1	2.43977	0.178922		TCGA.EB.A44N.01	0.1004	143.365	37.9786	239.856	17.5185	44.1253																										TCGA.EB.A4XL.01	0.3883	82.1394						TCGA.A7.A5ZW.01	27.7912
Serpina3h	2.73665	0.00365688		ACTA2	1.61683	0.245106		TCGA.EB.A44O.01	1.5537	44.9651	172.097	455.972	5.67176	47.0209																										TCGA.EB.A551.01	1.1878	143.328						TCGA.A7.A5ZX.01	25.8211
Calcb	3.1484	0.00371544		ACTB	0.187294	0.276489		TCGA.EB.A44P.01	0.7484	25.348	41.9175	1123.16	19.8883	23.0173																										TCGA.EB.A553.01	0	1.2348						TCGA.A7.A6VV.01	0.0286
Cpsf4l	2.89888	0.00388051		ACTBL2	1.35377	0.204212		TCGA.EB.A44Q.06	1.3613	317.881	10.2823	249.463	11.0572	39.5087																										TCGA.EB.A57M.01	0.173	110.291						TCGA.A7.A6VW.01	0.1318
Dusp14	2.0887	0.00388051		ACTC1	0.0549188	0.179209		TCGA.EB.A44R.06	0.0279	222.261	11.8632	747.773	19.266	107.991																										TCGA.EB.A5FP.01	0.2745	473.695						TCGA.A7.A6VX.01	53.8998
Tmeff2	1.63298	0.00388051		ACTG1	-0.286442	-0.00366082		TCGA.EB.A4IQ.01	0.2349	297.436	47.0697	290.162	13.9306	63.0736																										TCGA.EB.A5KH.06	0.0273	176.689						TCGA.A7.A6VY.01	0.1205
Fam198a	2.59346	0.00389155		ACTG2	0.984201	0.217885		TCGA.EB.A4IS.01	0.4834	2.0058	95.4929	429.57	17.2417	54.8041																										TCGA.EB.A5SE.01	0.3453	441.145						TCGA.A8.A06N.01	11.7631
Igfbp2	2.80498	0.0039472		ACTL6A	-0.175095	0.25962		TCGA.EB.A4OY.01	0.0973	0.6552	1.71195	490.442	4.5639	18.9079																										TCGA.EB.A5SF.01	0	148.331						TCGA.A8.A06O.01	77.9972
Pcnx	-1.34815	0.0039472		ACTN1	1.23804	0.347366		TCGA.EB.A4OZ.01	0	49.3734	41.5717	84.3302	3.15544	147.619																										TCGA.EB.A5SG.06	0.162	46.0804						TCGA.A8.A06P.01	102.63
Rfx8	-2.51484	0.0039472		ACTN2	1.19806	0.0841327		TCGA.EB.A4P0.01	0.085	22.7715	20.9193	1190.62	11.9585	38.1734																										TCGA.EB.A5SH.06	0.1003	0.5861						TCGA.A8.A06Q.01	11.2563
Duox1	2.81251	0.00395062		ACTN3	2.3192	0.184443		TCGA.EB.A4XL.01	0.3883	82.1394	26.5563	342.116	10.2092	29.3094																										TCGA.EB.A5UL.06	0.3004	170.284						TCGA.A8.A06R.01	1.5615
Cdon	2.15864	0.00397635		ACTN4	-0.0577342	0.44279		TCGA.EB.A51B.01	0.6315	82.2894	41.5202	490.48	15.3237	47.1936																										TCGA.EB.A5UM.01	0.1516	70.6284						TCGA.A8.A06T.01	11.2823
Tnnc1	2.21688	0.00400615		ACTR10	-0.229311	0.237739		TCGA.EB.A550.01	0.1383	172.68	45.2845	710.98	18.1565	149.589																										TCGA.EB.A5UN.06	1.358	203.96						TCGA.A8.A06U.01	27.5253
Slc1a3	2.72152	0.00400823		ACTR1A	-0.151611	0.158119		TCGA.EB.A551.01	1.1878	143.328	78.3984	324.547	4.71546	34.9285																										TCGA.EB.A5VU.01	1.0592	35.3113						TCGA.A8.A06X.01	1.4746
Ptgs1	2.38736	0.00401297		ACTR1B	-0.22074	0.289328		TCGA.EB.A553.01	0	1.2348	1.50127	286.336	0.50364	8.05887																										TCGA.EB.A5VV.06	0.2272	14.3458						TCGA.A8.A06Y.01	116.045
Pdzk1ip1	2.95032	0.00407513		ACTR2	-0.315441	0.414771		TCGA.EB.A57M.01	0.173	110.291	53.9567	225.481	12.711	92.8243																										TCGA.EB.A6L9.06	0.2603	104.182						TCGA.A8.A06Z.01	1.7904
Gm44829	-2.42869	0.0041215		ACTR3	-0.0977638	0.407302		TCGA.EB.A5FP.01	0.2745	473.695	45.743	457.573	5.22236	34.0761																										TCGA.EB.A6QY.01	0.7164	124.582						TCGA.A8.A075.01	29.075
Ccl20	3.00624	0.00416244		ACTR3B	0.780989	0.0901441		TCGA.EB.A5KH.06	0.0273	176.689	90.9905	732.286	15.4643	10.3424																										TCGA.EB.A6QZ.01	0.6109	231.109						TCGA.A8.A076.01	3.9221
Hoxa7	2.54091	0.00416244		ACTR5	-0.14181	0.0234328		TCGA.EB.A5SE.01	0.3453	441.145	19.8163	1422.39	10.5853	32.5958																										TCGA.EB.A6R0.01	0.362	28.9319						TCGA.A8.A079.01	119.803
Npy4r	3.02479	0.00416244		ACTR6	-0.263081	0.267		TCGA.EB.A5SF.01	0	148.331	13.3126	124.74	5.11128	37.3982																										TCGA.EE.A17X.06	0.3985	160.069						TCGA.A8.A07B.01	0.0526
Fam26d	3.01459	0.00421607		ACTR8	-0.278816	0.247992		TCGA.EB.A5SG.06	0.162	46.0804	44.9673	229.255	2.6473	45.9173																										TCGA.EE.A17Y.06	0.5348	7.1514						TCGA.A8.A07C.01	0.2165
Klhdc8a	2.85442	0.00422754		ACVR1	-0.26642	0.544578		TCGA.EB.A5SH.06	0.1003	0.5861	12.7421	900.768	26.0085	24.2899																										TCGA.EE.A17Z.06	0.3067	3.0261						TCGA.A8.A07E.01	35.1739
Pcsk6	2.17532	0.00425824		ACVR1B	0.977259	0.0543182		TCGA.EB.A5UL.06	0.3004	170.284	45.0473	345.734	4.3474	26.2438																										TCGA.EE.A180.06	0.0472	620.422						TCGA.A8.A07F.01	259.551
Capns2	2.74155	0.00438636		ACVR1C	-0.513818	0.171595		TCGA.EB.A5UM.01	0.1516	70.6284	27.9514	222.597	3.18472	18.3056																										TCGA.EE.A181.06	0.7697	93.4701						TCGA.A8.A07G.01	69.5196
Dmrta2	2.56911	0.00438636		ACVR2A	-0.18402	0.202528		TCGA.EB.A5UN.06	1.358	203.96	129.493	680.409	9.4811	102.116																										TCGA.EE.A182.06	0.0742	132.676						TCGA.A8.A07I.01	0.135
Krt80	2.73185	0.00438636		ACVR2B	-0.0937191	0.0563956		TCGA.EB.A5VU.01	1.0592	35.3113	30.2005	231.48	9.97464	260.323																										TCGA.EE.A183.06	0.6882	240.125						TCGA.A8.A07J.01	11.074
Mgat4a	-1.70742	0.00438636		ACVRL1	-0.117712	0.332869		TCGA.EB.A5VV.06	0.2272	14.3458	56.3242	1.14672	2.88906	97.3348																										TCGA.EE.A184.06	0.0963	577.165						TCGA.A8.A07L.01	6.1483
Pde9a	2.05644	0.00438636		ACY1	-0.302078	-0.248573		TCGA.EB.A6L9.06	0.2603	104.182	32.3149	258.893	6.40046	91.0327																										TCGA.EE.A185.06	0.2473	230.354						TCGA.A8.A07O.01	0
Ppfia3	2.46131	0.00438636		ACY3	-0.295456	0.182802		TCGA.EB.A6QY.01	0.7164	124.582	30.5696	523.236	8.8281	32.4407																										TCGA.EE.A20B.06	0.2248	19.4699						TCGA.A8.A07P.01	5.5188
Gjb5	2.89566	0.00440168		ACYP1	0.176517	0.129091		TCGA.EB.A6QZ.01	0.6109	231.109	59.5194	748.587	19.8893	18.4923																										TCGA.EE.A20C.06	3.9423	0.3479						TCGA.A8.A07R.01	0.4751
Fads3	1.61664	0.00444408		ACYP2	-0.454584	0.208608		TCGA.EB.A6R0.01	0.362	28.9319	61.0359	970.268	7.624	27.4981																										TCGA.EE.A20F.06	1.3067	276.976						TCGA.A8.A07S.01	0.1359
Nxph4	2.4805	0.00445929		ADA	0.294057	0.0268524		TCGA.EB.A82B.01	0.3756	3.1483	113.572	325.724	15.0732	17.7253																										TCGA.EE.A20H.06	0.2811	10.2686						TCGA.A8.A07U.01	0.1133
Clstn3	2.75711	0.00455072		ADAM10	-0.621274	0.232583		TCGA.EB.A82C.01	0.1949	263.882	17.3165	742.292	23.5718	50.224																										TCGA.EE.A20I.06	1.0053	305.795						TCGA.A8.A07W.01	112.992
Dkkl1	2.93907	0.00455072		ADAM11	0.0102721	-0.237903		TCGA.EB.A85I.01	0.3838	37.2582	73.4471	164.299	2.7828	14.5861																										TCGA.EE.A29A.06	0.5956	0.5189						TCGA.A8.A07Z.01	1.2483
Gm6189	3.04139	0.00455072		ADAM12	-0.40488	0.447217		TCGA.EB.A85J.01	0.0821	3.7832	10.6254	267.923	9.38526	19.9287																										TCGA.EE.A29B.06	0	66.2331						TCGA.A8.A081.01	0.3472
Vgll3	2.32727	0.00469583		ADAM15	0.541846	-0.112269		TCGA.EB.A97M.01	0.0784	206.225	20.0134	556.621	6.1264	34.102																										TCGA.EE.A29C.06	0.457	121.87						TCGA.A8.A082.01	0.4243
Cds1	2.60288	0.00482406		ADAM17	-0.0377464	0.442834		TCGA.EE.A17X.06	0.3985	160.069	12.6626	338.3	3.0962	21.2514																										TCGA.EE.A29D.06	1.1709	259.517						TCGA.A8.A083.01	42.6836
AI661453	2.59916	0.00490781		ADAM19	1.22517	0.57521		TCGA.EE.A17Y.06	0.5348	7.1514	201.208	105.808	8.88036	38.0967																										TCGA.EE.A29E.06	0.2327	2.267						TCGA.A8.A085.01	0.5019
Omd	2.74993	0.00501087		ADAM22	1.04989	0.31488		TCGA.EE.A17Z.06	0.3067	3.0261	20.932	1393.75	57.8673	14.6329																										TCGA.EE.A29G.06	0.4161	366.156						TCGA.A8.A086.01	32.5894
Rab30	1.80343	0.00502711		ADAM23	0.243493	0.0686814		TCGA.EE.A180.06	0.0472	620.422	14.6436	852.647	15.523	9.8946																										TCGA.EE.A29H.06	0.9911	563.046						TCGA.A8.A08A.01	41.1118
Tslp	2.29327	0.00502711		ADAM33	1.66204	0.120437		TCGA.EE.A181.06	0.7697	93.4701	29.3229	549.97	17.9584	44.1479																										TCGA.EE.A29L.06	1.3183	124.554						TCGA.A8.A08B.01	20.152
Rspo1	2.82092	0.0050356		ADAM8	0.374213	0.44994		TCGA.EE.A182.06	0.0742	132.676	12.9196	396.367	6.19354	63.2399																										TCGA.EE.A29M.06	0.3084	269.243						TCGA.A8.A08C.01	67.5792
Apcdd1	2.34901	0.00504685		ADAM9	0.075194	0.45518		TCGA.EE.A183.06	0.6882	240.125	39.6707	476.053	3.97022	160.024																										TCGA.EE.A29N.06	2.1505	259.089						TCGA.A8.A08G.01	8.5213
Nipal4	2.8514	0.00504685		ADAMTS1	-0.792482	0.508548		TCGA.EE.A184.06	0.0963	577.165	7.65115	962.492	11.2481	54.5095																										TCGA.EE.A29P.06	0.2165	48.9485						TCGA.A8.A08H.01	41.2011
2900026A02Rik	1.6524	0.00507614		ADAMTS10	0.252674	0.28213		TCGA.EE.A185.06	0.2473	230.354	42.785	580.311	6.0243	106.569																										TCGA.EE.A29Q.06	0.1958	51.7076						TCGA.A8.A08I.01	21.0843
Evpl	2.87397	0.00507614		ADAMTS12	-0.364746	0.493182		TCGA.EE.A20B.06	0.2248	19.4699	53.5587	100.86	9.19974	62.3857																										TCGA.EE.A29R.06	0.2322	0.2554						TCGA.A8.A08J.01	1.3354
Hspb1	2.175	0.00507614		ADAMTS14	0.378235	0.32195		TCGA.EE.A20C.06	3.9423	0.3479	41.868	596.417	3.83192	9.11413																										TCGA.EE.A29S.06	0.3888	0.242						TCGA.A8.A08L.01	0.4242
Mtcl1	2.38657	0.00510665		ADAMTS15	1.4033	0.273404		TCGA.EE.A20F.06	1.3067	276.976	38.3978	1091.68	6.02314	40.5055																										TCGA.EE.A29T.06	0.5443	0.5771						TCGA.A8.A08O.01	5.5334
Tnfrsf18	2.52194	0.00510665		ADAMTS16	0.918709	0.117569		TCGA.EE.A20H.06	0.2811	10.2686	23.8773	3.02824	4.57664	75.1607																										TCGA.EE.A29V.06	0.1049	20.1763						TCGA.A8.A08P.01	3.0295
Cyp2f2	2.82034	0.00512216		ADAMTS17	0.773962	-0.0602443		TCGA.EE.A20I.06	1.0053	305.795	126.322	661.019	7.7326	54.4735																										TCGA.EE.A29W.06	14.9465	0.4127						TCGA.A8.A08R.01	0.2276
Aldh3a1	2.88633	0.00525732		ADAMTS18	1.61602	0.197267		TCGA.EE.A29A.06	0.5956	0.5189	134.634	5.63062	5.23452	168.331																										TCGA.EE.A29X.06	1.3831	29.9402						TCGA.A8.A08T.01	8.688
Hoxc4	2.57781	0.00527301		ADAMTS2	1.65309	0.25714		TCGA.EE.A29B.06	0	66.2331	6.98215	542.166	12.1386	35.3891																										TCGA.EE.A2A0.06	0.2258	227.799						TCGA.A8.A08X.01	0.1631
Msx2	3.03821	0.00532261		ADAMTS20	-0.164167	0.247783		TCGA.EE.A29C.06	0.457	121.87	38.1247	607.413	9.09172	111.35																										TCGA.EE.A2A1.06	0.1671	257.135						TCGA.A8.A08Z.01	116.929
Fa2h	3.00754	0.00540098		ADAMTS3	-0.488079	0.151366		TCGA.EE.A29D.06	1.1709	259.517	124.972	428.32	14.8202	29.1832																										TCGA.EE.A2A2.06	0.7974	11.3138						TCGA.A8.A090.01	95.6038
Krtap9-3	3.05326	0.00540098		ADAMTS4	0.724754	0.410143		TCGA.EE.A29E.06	0.2327	2.267	78.9935	458.156	6.29928	92.8907																										TCGA.EE.A2A5.06	1.3158	30.2156						TCGA.A8.A091.01	0.7973
Il20ra	2.81096	0.00542859		ADAMTS5	1.41458	0.458866		TCGA.EE.A29G.06	0.4161	366.156	44.3647	164.122	13.0677	42.4013																										TCGA.EE.A2A6.06	0.5502	51.1714						TCGA.A8.A092.01	66.8198
Mgat5b	2.98364	0.00542859		ADAMTS6	-0.494473	0.44867		TCGA.EE.A29H.06	0.9911	563.046	124.541	1097.89	9.60308	36.2541																										TCGA.EE.A2GB.06	0.9859	294.163						TCGA.A8.A093.01	19.3967
Fabp4	2.47078	0.00543009		ADAMTS7	0.633583	0.26343		TCGA.EE.A29L.06	1.3183	124.554	125.785	515.315	7.65096	56.4817																										TCGA.EE.A2GC.06	0.3064	196.049						TCGA.A8.A094.01	1.6694
Ang	1.78211	0.00557044		ADAMTS8	1.77068	0.180717		TCGA.EE.A29M.06	0.3084	269.243	47.9076	1472.63	14.6844	46.6481																										TCGA.EE.A2GD.06	1.4909	262.211						TCGA.A8.A095.01	64.4877
Dlx2	2.99204	0.0055818		ADAMTS9	0.488601	0.556929		TCGA.EE.A29N.06	2.1505	259.089	144.753	538.134	10.1406	74.3199																										TCGA.EE.A2GE.06	1.0877	0.639						TCGA.A8.A096.01	26.3292
Clec2g	2.80256	0.00559324		ADAMTSL1	1.47575	0.456258		TCGA.EE.A29P.06	0.2165	48.9485	66.9348	821.46	10.0494	47.7489																										TCGA.EE.A2GH.06	0.1514	90.1133						TCGA.A8.A097.01	11.4496
Hoxc5	2.63964	0.00559324		ADAMTSL2	-0.303979	0.28996		TCGA.EE.A29Q.06	0.1958	51.7076	84.791	462.403	7.81882	27.5084																										TCGA.EE.A2GI.06	0.1585	162.379						TCGA.A8.A099.01	0.2312
Mroh6	2.56176	0.00559324		ADAMTSL3	2.63951	0.246499		TCGA.EE.A29R.06	0.2322	0.2554	107.636	266.955	25.2846	50.5237																										TCGA.EE.A2GJ.06	0.9246	399.053						TCGA.A8.A09A.01	71.2122
Scel	2.94932	0.00559324		ADAMTSL4	1.59992	0.270806		TCGA.EE.A29S.06	0.3888	0.242	127.311	361.071	15.6939	136.174																										TCGA.EE.A2GK.06	0.306	28.7215						TCGA.A8.A09B.01	15.3832
Prss53	2.48872	0.00570257		ADAMTSL5	0.448668	-0.0666405		TCGA.EE.A29T.06	0.5443	0.5771	16.2467	59.196	3.2171	83.9833																										TCGA.EE.A2GL.06	0.1201	9.5703						TCGA.A8.A09C.01	20.0643
Bhlha15	-2.25635	0.00573376		ADAP1	0.199072	0.138895		TCGA.EE.A29V.06	0.1049	20.1763	14.3628	465.269	5.92694	64.2843																										TCGA.EE.A2GM.06	0.1379	385.322						TCGA.A8.A09D.01	0.4346
Enox1	1.93256	0.00580378		ADAP2	-0.308497	0.371482		TCGA.EE.A29W.06	14.9465	0.4127	236.126	2.24568	9.52132	304.175																										TCGA.EE.A2GN.06	0.4467	70.5133						TCGA.A8.A09G.01	0.0804
Lynx1	1.87843	0.00580678		ADAR	0.189725	0.187205		TCGA.EE.A29X.06	1.3831	29.9402	98.0166	247.228	10.2288	52.0162																										TCGA.EE.A2GO.06	0.5324	0.1142						TCGA.A8.A09I.01	0.345
Paqr5	2.95852	0.00594005		ADARB1	0.62503	0.181708		TCGA.EE.A2A0.06	0.2258	227.799	44.6764	960.485	12.4017	63.2067																										TCGA.EE.A2GP.06	4.6072	4.652						TCGA.A8.A09M.01	75.7559
Chga	2.8532	0.00597445		ADAT1	0.509081	0.295716		TCGA.EE.A2A1.06	0.1671	257.135	46.4904	496.219	17.6561	105.873																										TCGA.EE.A2GR.06	0.2435	803.766						TCGA.A8.A09N.01	163.32
Glis1	2.45358	0.00598958		ADAT2	-0.256674	0.108803		TCGA.EE.A2A2.06	0.7974	11.3138	16.9228	841.37	18.2105	78.3813																										TCGA.EE.A2GS.06	2.1424	183.903						TCGA.A8.A09Q.01	41.3232
Sdcbp2	2.37335	0.00602291		ADAT3	-0.088668	-0.0781026		TCGA.EE.A2A5.06	1.3158	30.2156	59.5333	517.986	26.6391	88.5795																										TCGA.EE.A2GT.06	0.2096	73.1717						TCGA.A8.A09R.01	1.2082
Trabd2b	2.23354	0.00602291		ADCK1	-0.0756708	-0.256782		TCGA.EE.A2A6.06	0.5502	51.1714	156.232	306.124	18.4462	82.2645																										TCGA.EE.A2GU.06	0.7046	504.47						TCGA.A8.A09T.01	80.3569
Scnn1a	2.01846	0.00604839		ADCK2	-0.347607	0.177339		TCGA.EE.A2GB.06	0.9859	294.163	14.0992	743.174	9.49442	23.2482																										TCGA.EE.A2M5.06	0.3541	1.0894						TCGA.A8.A09V.01	30.2473
Sh3rf3	2.60355	0.00604839		ADCK5	0.699322	-0.189315		TCGA.EE.A2GC.06	0.3064	196.049	66.2561	1422.58	5.59492	50.3357																										TCGA.EE.A2M6.06	4.4701	59.8305						TCGA.A8.A09W.01	11.8467
Tnmd	2.6674	0.00604839		ADCY1	3.12662	0.0740569		TCGA.EE.A2GD.06	1.4909	262.211	167.381	384.441	111.391	63.3512																										TCGA.EE.A2M7.06	0.3048	2.7159						TCGA.A8.A09X.01	1.1649
Txndc16	-1.40957	0.00604839		ADCY2	0.978811	-0.0764291		TCGA.EE.A2GE.06	1.0877	0.639	52.4713	40.8936	4.47204	81.4419																										TCGA.EE.A2M8.06	0.6322	367.649						TCGA.A8.A09Z.01	0.4369
Masp1	2.7907	0.00608728		ADCY3	0.854178	0.32282		TCGA.EE.A2GH.06	0.1514	90.1133	30.7876	165.271	1.5333	40.5084																										TCGA.EE.A2MC.06	0.4721	0.4207						TCGA.A8.A0A1.01	18.0244
Alox8	2.75923	0.00609885		ADCY4	0.851085	0.303247		TCGA.EE.A2GI.06	0.1585	162.379	46.4425	422.342	6.35656	30.8983																										TCGA.EE.A2MD.06	0.7421	288.71						TCGA.A8.A0A2.01	22.2777
Hcar1	2.72129	0.00609885		ADCY5	1.73707	0.0640939		TCGA.EE.A2GJ.06	0.9246	399.053	64.3575	854.886	8.97002	52.6009																										TCGA.EE.A2ME.06	0.3479	7.6023						TCGA.A8.A0A4.01	72.2747
Pcdhb18	-1.54081	0.00609885		ADCY6	0.155328	0.146867		TCGA.EE.A2GK.06	0.306	28.7215	40.5481	6.51564	3.53744	103.892																										TCGA.EE.A2MF.06	1.3623	59.9236						TCGA.A8.A0A6.01	1.9762
Lhx6	2.30154	0.00611203		ADCY7	-0.68478	0.403702		TCGA.EE.A2GL.06	0.1201	9.5703	49.6295	202.318	10.7221	82.4769																										TCGA.EE.A2MG.06	0.8833	72.4067						TCGA.A8.A0A7.01	0.4603
Nat8l	2.62999	0.00618517		ADCY8	0.0319047	0.133131		TCGA.EE.A2GM.06	0.1379	385.322	8.27473	842.415	11.434	47.1575																										TCGA.EE.A2MH.06	0.5509	189.548						TCGA.A8.A0A9.01	22.2223
Als2cr12	2.5118	0.00628984		ADCY9	-0.837122	-0.100501		TCGA.EE.A2GN.06	0.4467	70.5133	24.9433	917.287	32.1601	83.8247																										TCGA.EE.A2MI.06	0.5976	1.0157						TCGA.A8.A0AB.01	0.4901
Nkpd1	2.63233	0.00628984		ADCYAP1R1	1.20087	0.146112		TCGA.EE.A2GO.06	0.5324	0.1142	159.672	3.92794	8.7577	408.872																										TCGA.EE.A2MJ.06	0.3599	74.0227						TCGA.A8.A0AD.01	0.4974
Fam89a	2.21118	0.00631334		ADD1	-0.368903	0.149025		TCGA.EE.A2GP.06	4.6072	4.652	91.927	335.918	17.9948	63.5489																										TCGA.EE.A2MK.06	0.9701	15.5287						TCGA.AC.A23C.01	17.0088
Gm10229	2.99603	0.00631334		ADD2	-0.187962	0.189994		TCGA.EE.A2GR.06	0.2435	803.766	30.4218	2039.14	19.9349	12.7904																										TCGA.EE.A2ML.06	1.0466	1188.22						TCGA.AC.A23E.01	4.3574
Gm44164	-2.57174	0.00631334		ADD3	-0.49032	0.220987		TCGA.EE.A2GS.06	2.1424	183.903	18.8393	491.399	13.7069	39.4395																										TCGA.EE.A2MM.06	4.4223	0.6305						TCGA.AC.A23G.01	59.7211
Gm9992	2.63536	0.00631334		ADH1A	2.07032	0.178634		TCGA.EE.A2GT.06	0.2096	73.1717	31.1195	572.424	13.9575	173.586																										TCGA.EE.A2MN.06	0.1543	34.9638						TCGA.AC.A23H.01	0.3271
Sh3bgrl2	1.66262	0.00631334		ADH1B	2.07032	0.107182		TCGA.EE.A2GU.06	0.7046	504.47	15.6059	884.886	13.4296	54.9361																										TCGA.EE.A2MP.06	0.9388	112.741						TCGA.AC.A2B8.01	7.0768
Tshr	2.87186	0.00631334		ADH1C	2.07032	0.0860777		TCGA.EE.A2M5.06	0.3541	1.0894	128.474	0.80606	3.63252	18.9681																										TCGA.EE.A2MQ.06	0.5912	65.7642						TCGA.AC.A2BK.01	53.4202
Cadm3	2.26092	0.00634227		ADH5	-0.466511	0.194992		TCGA.EE.A2M6.06	4.4701	59.8305	27.14	127.579	31.0392	54.7083																										TCGA.EE.A2MR.06	1.4345	3.9083						TCGA.AC.A2BM.01	14.5817
Serpinb10	2.86965	0.00634227		ADH6	0.556049	0.0854608		TCGA.EE.A2M7.06	0.3048	2.7159	68.523	10.2039	5.0161	623.424																										TCGA.EE.A2MS.06	0.3569	111.237						TCGA.AC.A2FB.01	28.2785
BC030336	-0.881556	0.00634929		ADH7	3.33602	0.0421572		TCGA.EE.A2M8.06	0.6322	367.649	26.8244	362.351	8.83822	75.5369																										TCGA.EE.A2MT.06	0.2093	5.1511						TCGA.AC.A2FE.01	1.1438
Hoxa2	2.8097	0.00634929		ADHFE1	-0.740188	-0.164026		TCGA.EE.A2MC.06	0.4721	0.4207	158.043	2.21104	1.55072	81.3746																										TCGA.EE.A2MU.06	0.5821	24.7751						TCGA.AC.A2FF.01	6.4845
Cpne5	2.61552	0.00646907		ADI1	-0.287425	0.00434169		TCGA.EE.A2MD.06	0.7421	288.71	17.9836	501.167	11.2128	25.76																										TCGA.EE.A3AA.06	1.9505	4.3016						TCGA.AC.A2FG.01	5.1246
Crnn	2.99737	0.00646907		ADIG	2.83115	0.23438		TCGA.EE.A2ME.06	0.3479	7.6023	127.743	155.636	4.07782	59.3836																										TCGA.EE.A3AB.06	2.3017	0.0552						TCGA.AC.A2FK.01	2.249
Foxe1	2.98214	0.00646907		ADIPOQ	2.28268	0.0601418		TCGA.EE.A2MF.06	1.3623	59.9236	15.5783	1552.6	27.0109	19.8429																										TCGA.EE.A3AC.06	0.575	2.9009						TCGA.AC.A2FM.01	0.6111
Ccl1	2.71787	0.00647653		ADIPOR1	-0.258186	-0.0310637		TCGA.EE.A2MG.06	0.8833	72.4067	70.5011	472.367	13.3896	83.429																										TCGA.EE.A3AD.06	0.3903	531.029						TCGA.AC.A2FO.01	3.1061
Nlrp10	2.60936	0.00647653		ADIPOR2	-0.113724	-0.0298187		TCGA.EE.A2MH.06	0.5509	189.548	22.6674	329.764	7.12138	40.8571																										TCGA.EE.A3AE.06	0.2183	396.472						TCGA.AC.A2QH.01	2.4672
Dlg2	2.17049	0.0065358		ADK	-0.0722371	0.33688		TCGA.EE.A2MI.06	0.5976	1.0157	303.59	3.14196	5.08774	448.552																										TCGA.EE.A3AF.06	5.1932	0.4496						TCGA.AC.A2QI.01	3.2132
Large2	2.64563	0.00653783		ADM	-1.35222	0.219087		TCGA.EE.A2MJ.06	0.3599	74.0227	60.5478	376.266	11.4642	50.1791																										TCGA.EE.A3AG.06	0.2988	2.7486						TCGA.AC.A2QJ.01	0
Hoxb9	2.58048	0.00663642		ADM2	1.56349	0.337711		TCGA.EE.A2MK.06	0.9701	15.5287	96.053	223.655	11.7403	68.3977																										TCGA.EE.A3AH.06	0.2149	162.236						TCGA.AC.A3BB.01	31.4299
Pkp3	2.77826	0.0066769		ADNP	-0.705018	0.186476		TCGA.EE.A2ML.06	1.0466	1188.22	337.058	357.143	22.1686	88.7398																										TCGA.EE.A3J3.06	0.2693	186.505						TCGA.AC.A3EH.01	26.6192
Pou2f3	2.90276	0.00672186		ADNP2	0.133151	0.181869		TCGA.EE.A2MM.06	4.4223	0.6305	96.2622	16.9817	7.60406	390.453																										TCGA.EE.A3J4.06	0.1504	0.2213						TCGA.AC.A3HN.01	28.7038
Elovl4	2.82447	0.00676284		ADO	-0.0942392	0.20456		TCGA.EE.A2MN.06	0.1543	34.9638	23.1178	550.727	19.2052	39.0429																										TCGA.EE.A3J5.06	0.5125	364.349						TCGA.AC.A3OD.01	4.3209
Slc6a19	2.84351	0.00676284		ADORA1	2.39221	0.262493		TCGA.EE.A2MP.06	0.9388	112.741	34.3991	225.238	3.60938	144.904																										TCGA.EE.A3J7.06	0.0631	19.7494						TCGA.AC.A3QP.01	9.4883
Cyp2g1	2.88377	0.0067666		ADORA2A	-0.215563	0.283292		TCGA.EE.A2MQ.06	0.5912	65.7642	110.183	1017.91	11.7566	69.0111																										TCGA.EE.A3J8.06	1.2785	13.5018						TCGA.AC.A3QQ.01	2.163
Plch2	2.79542	0.00685259		ADORA2B	2.18859	0.363054		TCGA.EE.A2MR.06	1.4345	3.9083	297.298	2.00492	6.73398	486.091																										TCGA.EE.A3JA.06	0.1348	1.4145						TCGA.AC.A3TM.01	11.3075
Cpa4	2.65941	0.00685349		ADORA3	0.998675	0.328114		TCGA.EE.A2MS.06	0.3569	111.237	24.9681	226.679	16.1192	296.77																										TCGA.EE.A3JB.06	13.5879	0.1288						TCGA.AC.A3TN.01	2.8414
Rnf225	2.52691	0.00685349		ADPGK	0.113709	0.386236		TCGA.EE.A2MT.06	0.2093	5.1511	146.117	338.659	6.6152	82.3131																										TCGA.EE.A3JD.06	0.2658	5.9801						TCGA.AC.A3W5.01	0.284
Pi15	2.60746	0.00687201		ADPRH	-0.371527	0.362341		TCGA.EE.A2MU.06	0.5821	24.7751	94.0182	662.58	5.00438	76.8399																										TCGA.EE.A3JE.06	0.9777	82.3459						TCGA.AC.A3W6.01	0.938
Mapk13	2.49538	0.00690007		ADPRHL1	1.45563	-0.104044		TCGA.EE.A3AA.06	1.9505	4.3016	136.789	142.411	8.24456	42.6846																										TCGA.EE.A3JH.06	0.0362	76.0138						TCGA.AC.A3W7.01	14.3917
Atp6v1c2	2.61455	0.00695722		ADRA1A	2.00488	0.205071		TCGA.EE.A3AB.06	2.3017	0.0552	154.027	1.99372	5.00878	105.203																										TCGA.EE.A3JI.06	0.6569	0.1022						TCGA.AC.A3YI.01	0.9853
Cd79a	-2.64359	0.00699208		ADRA1B	1.58395	0.257388		TCGA.EE.A3AC.06	0.575	2.9009	46.1193	662.457	16.8377	58.1754																										TCGA.ER.A193.06	0.8979	43.4506						TCGA.AC.A3YJ.01	0.6244
Ebf1	2.02868	0.00705294		ADRA1D	1.83063	0.225478		TCGA.EE.A3AD.06	0.3903	531.029	17.4991	647.651	16.0648	27.0591																										TCGA.ER.A194.01	0.0338	1.1831						TCGA.AC.A4ZE.01	57.1113
Syt15	2.16324	0.0071185		ADRA2A	0.913238	0.214		TCGA.EE.A3AE.06	0.2183	396.472	17.1723	775.833	19.0231	36.7807																										TCGA.ER.A195.06	1.6961	0.9524						TCGA.AC.A5EH.01	0.8672
Adgrf4	2.82753	0.00712936		ADRA2C	2.07523	-0.233235		TCGA.EE.A3AF.06	5.1932	0.4496	54.5559	414.344	4.91042	119.154																										TCGA.ER.A196.01	0.6737	533.218						TCGA.AC.A5XS.01	4.9234
Smoc2	1.78854	0.00712936		ADRB1	1.96985	0.290297		TCGA.EE.A3AG.06	0.2988	2.7486	185.672	6.25216	4.70866	59.7139																										TCGA.ER.A197.06	2.646	68.3504						TCGA.AC.A5XU.01	1.0091
Gm45351	2.54167	0.00720686		ADRB2	0.741523	0.199785		TCGA.EE.A3AH.06	0.2149	162.236	25.5986	400.375	10.6473	40.4511																										TCGA.ER.A198.06	0.3959	548.18						TCGA.AC.A62V.01	0
Ano7	2.83049	0.00732797		ADRB3	4.0554	0.16013		TCGA.EE.A3J3.06	0.2693	186.505	37.407	435.682	9.05868	37.6009																										TCGA.ER.A199.06	0.5347	107.45						TCGA.AC.A62X.01	0.1167
Elmod1	2.73629	0.00732797		ADRM1	-0.205834	0.0521017		TCGA.EE.A3J4.06	0.1504	0.2213	15.829	821.776	12.868	8.22875																										TCGA.ER.A19A.06	4.0486	29.5238						TCGA.AC.A62Y.01	4.604
Fam189a2	2.08177	0.00732797		ADSL	0.0575311	0.032346		TCGA.EE.A3J5.06	0.5125	364.349	23.5812	685.843	5.91122	45.3599																										TCGA.ER.A19B.06	0.679	23.0625						TCGA.AC.A6IV.01	5.5143
Fmo1	2.07593	0.00732797		AEBP1	-0.521206	0.0385779		TCGA.EE.A3J7.06	0.0631	19.7494	4.4764	509.074	8.18184	15.1723																										TCGA.ER.A19C.06	0.5012	113.299						TCGA.AC.A6IW.01	0.0397
Krtap4-16	2.95491	0.00732797		AEBP2	-0.184154	0.177015		TCGA.EE.A3J8.06	1.2785	13.5018	40.7241	209.041	21.133	18.2279																										TCGA.ER.A19D.06	0.9009	1.0566						TCGA.AC.A6IX.01	3.0115
Krtap4-7	2.95693	0.00732797		AEN	0.0569025	0.00453294		TCGA.EE.A3JA.06	0.1348	1.4145	23.2671	1203.81	17.4839	20.9714																										TCGA.ER.A19E.06	3.2867	4.4848						TCGA.AC.A6NO.01	153.752
Lgr5	2.46112	0.00732797		AFAP1	0.506779	0.379654		TCGA.EE.A3JB.06	13.5879	0.1288	193.39	2.37678	4.32324	223.65																										TCGA.ER.A19F.06	0.299	29.8449						TCGA.AC.A7VB.01	0.2608
Ppp1r13l	1.81931	0.00732797		AFAP1L1	-0.0503259	0.178116		TCGA.EE.A3JD.06	0.2658	5.9801	308.726	3.5777	3.46694	248.589																										TCGA.ER.A19G.06	0.1645	382.509						TCGA.AC.A7VC.01	0.2794
Slitrk6	2.51562	0.00732797		AFAP1L2	0.721452	0.442213		TCGA.EE.A3JE.06	0.9777	82.3459	67.4086	304.437	5.9744	62.9609																										TCGA.ER.A19H.06	1.8645	241.823						TCGA.AC.A8OP.01	25.3526
Trp73	2.83659	0.00736021		AFF1	-0.322452	0.293346		TCGA.EE.A3JH.06	0.0362	76.0138	16.6197	187.772	3.70054	67.3																										TCGA.ER.A19J.06	0.1402	67.8379						TCGA.AC.A8OQ.01	0.1907
Cxadr	2.79816	0.00738604		AFF3	-0.329247	-0.203123		TCGA.EE.A3JI.06	0.6569	0.1022	17.2968	510.892	35.811	49.4195																										TCGA.ER.A19K.01	2.4	554.065						TCGA.AC.A8OR.01	0.0412
5930412G12Rik	2.85617	0.00753326		AFF4	-0.417302	0.228926		TCGA.ER.A193.06	0.8979	43.4506	49.3709	124.582	9.2038	92.9549																										TCGA.ER.A19L.06	0.48	286.956						TCGA.AC.A8OS.01	30.6689
Sptbn2	2.81946	0.00756369		AFG3L2	-0.286099	-0.0908776		TCGA.ER.A194.01	0.0338	1.1831	40.0249	541.549	4.07468	39.7208																										TCGA.ER.A19M.06	0.3128	226.683						TCGA.AN.A03X.01	3.3095
Jag2	2.29389	0.00756558		AFMID	-0.216469	0.0380866		TCGA.ER.A195.06	1.6961	0.9524	53.2786	6.45468	9.55586	59.5355																										TCGA.ER.A19N.06	0.2049	21.6717						TCGA.AN.A03Y.01	38.934
Abcd2	2.0752	0.00765147		AFP	-0.147509	0.105986		TCGA.ER.A196.01	0.6737	533.218	98.6896	369.536	11.8956	24.0254																										TCGA.ER.A19O.06	0.1324	94.3749						TCGA.AN.A041.01	0.9184
Tanc2	1.297	0.00765147		AFTPH	-0.139893	0.382041		TCGA.ER.A197.06	2.646	68.3504	79.7124	284.905	8.2925	116.802																										TCGA.ER.A19P.06	0.7959	211.69						TCGA.AN.A046.01	46.0391
Vsig10l	1.70705	0.00774108		AGA	-0.392903	0.254617		TCGA.ER.A198.06	0.3959	548.18	8.649	1012.33	15.1264	16.097																										TCGA.ER.A19Q.06	0.3552	327.493						TCGA.AN.A049.01	21.3555
Fzd10	2.87711	0.00782142		AGAP1	-0.010211	0.256613		TCGA.ER.A199.06	0.5347	107.45	42.1172	250.948	3.69028	46.2931																										TCGA.ER.A19S.06	0.8916	154.353						TCGA.AN.A04A.01	0.7877
Grhl1	2.69648	0.00782142		AGAP11	-0.010211	-0.0746622		TCGA.ER.A19A.06	4.0486	29.5238	215.546	11.8598	9.962	394.924																										TCGA.ER.A19T.01	0.5786	4.5318						TCGA.AN.A04C.01	0.1388
Ces2g	2.49662	0.00787444		AGAP2	0.967854	0.327357		TCGA.ER.A19B.06	0.679	23.0625	33.1593	344.361	16.2815	18.0104																										TCGA.ER.A19T.06	0.3006	0.1465						TCGA.AN.A04D.01	0.1826
Lhx2	2.87961	0.00787444		AGAP3	-0.0484194	-0.0263806		TCGA.ER.A19C.06	0.5012	113.299	55.5936	918.176	12.3244	47.0827																										TCGA.ER.A19W.06	0.325	54.9942						TCGA.AN.A0AJ.01	28.5196
Adh7	2.41916	0.00794306		AGAP5	-0.010211	0.201678		TCGA.ER.A19D.06	0.9009	1.0566	125.195	5.45956	9.7786	136.936																										TCGA.ER.A1A1.06	0.6317	11.3696						TCGA.AN.A0AK.01	4.4187
Vsnl1	2.87686	0.00794306		AGBL1	1.4347	-0.0308844		TCGA.ER.A19E.06	3.2867	4.4848	90.6959	24.5856	11.4405	588.227																										TCGA.ER.A2NB.01	0	65.1389						TCGA.AN.A0AL.01	0.1205
Fam84a	2.83387	0.0079988		AGBL2	-0.486426	0.155387		TCGA.ER.A19F.06	0.299	29.8449	36.0344	864.561	10.7456	51.8852																										TCGA.ER.A2NC.06	2.1411	0.3524						TCGA.AN.A0AM.01	13.5349
Pde11a	-2.44502	0.0079988		AGBL3	-0.86929	0.113561		TCGA.ER.A19G.06	0.1645	382.509	46.5778	526.848	21.9624	27.4978																										TCGA.ER.A2ND.06	0.0707	44.2083						TCGA.AN.A0AR.01	0.2394
Ffar2	2.62849	0.00805511		AGBL5	-0.27714	0.0596495		TCGA.ER.A19H.06	1.8645	241.823	36.7429	245.039	16.8891	43.4842																										TCGA.ER.A2NE.06	1.1779	129.799						TCGA.AN.A0AS.01	2.641
Lamc3	2.50015	0.00807007		AGER	0.0557461	0.125369		TCGA.ER.A19J.06	0.1402	67.8379	42.6798	872.046	28.9865	33.3969																										TCGA.ER.A2NF.01	0.1319	174.575						TCGA.AN.A0AT.01	0.2316
Nectin4	2.54531	0.00807307		AGFG1	-0.587984	0.378305		TCGA.ER.A19K.01	2.4	554.065	17.4057	1230.63	8.29764	113.019																										TCGA.ER.A2NF.06	0.1561	319.635						TCGA.AN.A0FD.01	5.9029
Bpifc	2.78001	0.00814701		AGFG2	-0.472266	0.206861		TCGA.ER.A19L.06	0.48	286.956	25.1854	241.44	4.7465	53.1084																										TCGA.ER.A2NG.06	2.6418	63.0041						TCGA.AN.A0FF.01	6.0451
Comp	1.94554	0.00834751		AGGF1	-0.122584	0.317831		TCGA.ER.A19M.06	0.3128	226.683	55.8753	555.292	5.29352	36.0706																										TCGA.ER.A2NH.06	0.2163	120.717						TCGA.AN.A0FJ.01	0.6565
Hoxb6	2.39855	0.00837593		AGK	-0.533995	0.221705		TCGA.ER.A19N.06	0.2049	21.6717	57.4718	14.6829	5.59058	75.2507																										TCGA.ER.A3ES.06	0	0.8641						TCGA.AN.A0FK.01	0.2068
Svep1	1.9533	0.00838454		AGL	-0.231736	0.234149		TCGA.ER.A19O.06	0.1324	94.3749	28.2486	48.7962	4.05322	117.281																										TCGA.ER.A3ET.06	0.534	56.398						TCGA.AN.A0FL.01	0.0628
Orm1	2.70019	0.00842889		AGPAT1	-0.212125	0.0173656		TCGA.ER.A19P.06	0.7959	211.69	25.6723	264.48	4.54352	76.3925																										TCGA.ER.A3EV.06	0	21.0329						TCGA.AN.A0FN.01	2.2578
Dclk3	2.54653	0.00852108		AGPAT2	0.360634	-0.341618		TCGA.ER.A19Q.06	0.3552	327.493	35.63	377.762	8.3768	58.0975																										TCGA.ER.A3PL.06	0.377	315.925						TCGA.AN.A0FS.01	9.8053
Hoxb7	2.11643	0.00852108		AGPAT3	-0.590841	-0.0166313		TCGA.ER.A19S.06	0.8916	154.353	39.3253	185.647	3.51222	53.4843																										TCGA.ER.A42H.01	0.1702	90.5979						TCGA.AN.A0FT.01	0.4003
Tmem45b	2.798	0.00852108		AGPAT4	0.0676351	0.327503		TCGA.ER.A19T.01	0.5786	4.5318	23.3724	231.792	21.6497	18.0717																										TCGA.ER.A42K.06	10.2259	0.2524						TCGA.AN.A0FV.01	0.0757
Zic1	2.74318	0.00852108		AGPAT5	-0.0479843	0.298896		TCGA.ER.A19T.06	0.3006	0.1465	77.4345	366.199	12.1405	37.8272																										TCGA.ER.A42L.06	0.3669	44.4171						TCGA.AN.A0FW.01	24.1304
Crabp2	2.48816	0.00853552		AGPS	-0.181222	0.265715		TCGA.ER.A19W.06	0.325	54.9942	48.6349	850.747	9.67632	55.3843																										TCGA.FR.A2OS.01	0.7025	0.6172						TCGA.AN.A0FX.01	0.4122
Sept3	2.09497	0.00866691		AGRN	0.589178	0.12154		TCGA.ER.A1A1.06	0.6317	11.3696	64.495	71.3298	3.82294	124.617																										TCGA.FR.A3R1.01	0.3028	110.523						TCGA.AN.A0FY.01	60.4667
Slc6a4	2.47907	0.00882605		AGT	-0.518497	0.0021659		TCGA.ER.A2NB.01	0	65.1389	18.1705	96.4214	8.77118	13.4229																										TCGA.FR.A3YN.06	0.254	300.384						TCGA.AN.A0FZ.01	0.2028
Igkv14-111	-2.9012	0.00884851		AGTPBP1	-0.0268871	0.203531		TCGA.ER.A2NC.06	2.1411	0.3524	76.6211	5.94796	9.23688	470.291																										TCGA.FR.A3YO.06	0.736	9.4208						TCGA.AN.A0G0.01	0.1568
Gm44891	2.4829	0.00885469		AGTR1	-0.610056	0.169585		TCGA.ER.A2ND.06	0.0707	44.2083	6.03443	560.752	6.52738	43.2853																										TCGA.FR.A44A.06	0.3955	170.961						TCGA.AN.A0XL.01	24.9278
Aspg	2.35731	0.00886133		AGTRAP	-0.309039	0.0510542		TCGA.ER.A2NE.06	1.1779	129.799	108.802	593.137	13.9408	79.009																										TCGA.FR.A69P.06	0.1109	1.948						TCGA.AN.A0XN.01	16.6514
Atg9b	2.62281	0.00895182		AHCTF1	-0.26211	0.231186		TCGA.ER.A2NF.01	0.1319	174.575	12.688	904.36	14.5636	32.4438																										TCGA.FR.A726.01	0.9059	68.0432						TCGA.AN.A0XO.01	83.4173
Igkv1-117	-2.89484	0.00895182		AHCY	-0.268889	-0.282569		TCGA.ER.A2NF.06	0.1561	319.635	2.52802	1614.48	19.3652	21.0972																										TCGA.FR.A728.01	0.2412	1.8967						TCGA.AN.A0XP.01	11.4626
Capn12	2.32775	0.00897523		AHCYL1	-0.254158	0.241504		TCGA.ER.A2NG.06	2.6418	63.0041	283.142	432.998	5.3695	115.809																										TCGA.FR.A729.06	0.2475	4.7268						TCGA.AN.A0XR.01	0.066
Ppp2r2c	2.82845	0.00898412		AHCYL2	-0.510041	-0.0929022		TCGA.ER.A2NH.06	0.2163	120.717	116.406	189.348	3.42084	82.7708																										TCGA.FR.A7U8.06	0	294.623						TCGA.AN.A0XS.01	67.0782
Rhbdl2	2.09715	0.00907342		AHDC1	0.82318	0.184385		TCGA.ER.A3ES.06	0	0.8641	8.36317	420.432	30.0302	3.84282																										TCGA.FR.A7U9.06	0.4989	0.4083						TCGA.AN.A0XT.01	0.7177
Ackr4	2.72574	0.00912321		AHI1	-0.820253	0.307403		TCGA.ER.A3ET.06	0.534	56.398	26.5104	817.862	26.6339	46.1511																										TCGA.FR.A7UA.06	0.322	74.1084						TCGA.AN.A0XU.01	0.1022
Ggt6	2.82332	0.00913153		AHNAK	1.01929	0.470141		TCGA.ER.A3EV.06	0	21.0329	29.0783	787.191	9.61442	22.0654																										TCGA.FR.A8YC.06	0.1348	6.8996						TCGA.AN.A0XV.01	66.5934
Lrrc42	0.9508	0.00913497		AHNAK2	0.970268	0.103643		TCGA.ER.A3PL.06	0.377	315.925	63.7725	543.278	17.7962	26.5913																										TCGA.FR.A8YD.06	0	11.0779						TCGA.AN.A0XW.01	4.7769
Ugt1a1	2.82102	0.00914421		AHR	0.58006	0.384904		TCGA.ER.A42H.01	0.1702	90.5979	31.6755	641.647	103.69	24.4359																										TCGA.FR.A8YE.06	2.8612	14.5833						TCGA.AO.A03L.01	25.1536
Atp6v0a4	2.57221	0.0092713		AHRR	1.67459	-0.0602116		TCGA.ER.A42K.06	10.2259	0.2524	118.577	8.92428	8.13096	198.525																										TCGA.FS.A1YW.06	0.3711	590.737						TCGA.AO.A03M.01	14.3135
Chd3os	1.78546	0.00928838		AHSA1	0.106968	-0.0212119		TCGA.ER.A42L.06	0.3669	44.4171	48.6421	194.057	5.72232	69.8756																										TCGA.FS.A1YX.06	1.0132	111.135						TCGA.AO.A03N.01	0.2599
Irf6	2.68663	0.0093731		AHSG	-0.924622	-0.0627139		TCGA.FR.A2OS.01	0.7025	0.6172	93.5499	590.624	52.6568	24.0531																										TCGA.FS.A1YY.06	1.2618	397.067						TCGA.AO.A03O.01	110.862
Rassf6	2.51227	0.00942388		AIDA	-0.0405721	0.343048		TCGA.FR.A3R1.01	0.3028	110.523	153.807	685.078	7.1149	76.4531																										TCGA.FS.A1Z0.06	0.2617	7.5541						TCGA.AO.A03P.01	2.5114
Sdr42e1	2.21081	0.00950819		AIF1	-0.293048	0.345132		TCGA.FR.A3YN.06	0.254	300.384	56.9715	625.133	14.1687	105.673																										TCGA.FS.A1Z3.06	0.8817	231.824						TCGA.AO.A03R.01	4.364
Panx3	2.87726	0.00950909		AIF1L	0.263274	-0.145798		TCGA.FR.A3YO.06	0.736	9.4208	25.9866	409.477	5.32296	117.538																										TCGA.FS.A1Z4.06	0.4152	102.129						TCGA.AO.A03T.01	9.8544
Cldn1	2.43438	0.00954861		AIFM1	-0.0772499	-0.162298		TCGA.FR.A44A.06	0.3955	170.961	108.185	222.308	5.37922	87.2366																										TCGA.FS.A1Z7.06	0.2689	282.759						TCGA.AO.A03U.01	0.3211
Scd3	2.59094	0.00954861		AIFM2	-0.128125	-0.055198		TCGA.FR.A69P.06	0.1109	1.948	49.0007	794.488	15.1381	36.8878																										TCGA.FS.A1ZA.06	0.2656	1.7794						TCGA.AO.A03V.01	7.5214
Lnx1	2.54101	0.00967961		AIFM3	-0.960392	-0.103827		TCGA.FR.A726.01	0.9059	68.0432	145.031	211.033	14.7102	38.7369																										TCGA.FS.A1ZB.06	0.0573	90.6346						TCGA.AO.A0J2.01	0.5235
Hoxa3	2.40185	0.00979298		AIG1	-0.44487	0.270026		TCGA.FR.A728.01	0.2412	1.8967	37.0112	488.481	3.49626	24.0562																										TCGA.FS.A1ZC.06	20.585	0.6171						TCGA.AO.A0J3.01	0.3369
Adgrb2	2.26844	0.0097988		AIM2	0.366316	0.419986		TCGA.FR.A729.06	0.2475	4.7268	37.399	928.866	12.9983	56.5855																										TCGA.FS.A1ZD.06	24.2004	0.2974						TCGA.AO.A0J4.01	0.0528
Echdc2	2.00146	0.0097988		AIMP1	-0.228177	0.264742		TCGA.FR.A7U8.06	0	294.623	9.59062	462.194	9.64662	15.0805																										TCGA.FS.A1ZE.06	0.3255	374.629						TCGA.AO.A0J5.01	0.4341
Slc7a6	1.35513	0.0100604		AIMP2	0.312037	-0.0413941		TCGA.FR.A7U9.06	0.4989	0.4083	275.142	1.56384	11.6657	198.423																										TCGA.FS.A1ZF.06	0.1437	12.5547						TCGA.AO.A0J6.01	0.2661
Tmem102	2.7463	0.010389		AIP	-0.0633071	0.0432792		TCGA.FR.A7UA.06	0.322	74.1084	45.7126	84.2199	1.46062	80.5461																										TCGA.FS.A1ZG.06	0.3147	681.922						TCGA.AO.A0J7.01	5.5289
Angpt1	1.8596	0.0104769		AIPL1	0.649733	0.0693594		TCGA.FR.A8YC.06	0.1348	6.8996	15.3059	234.076	12.8993	9.30673																										TCGA.FS.A1ZH.06	1.2301	1.1869						TCGA.AO.A0J8.01	39.3663
Itgb1bp2	2.41884	0.0104769		AIRE	-0.764771	0.250732		TCGA.FR.A8YD.06	0	11.0779	9.57352	391.565	10.9025	15.4218																										TCGA.FS.A1ZJ.06	0.329	358.736						TCGA.AO.A0J9.01	1.2425
Ly6c1	1.98321	0.0104777		AJAP1	-0.272495	0.196946		TCGA.FR.A8YE.06	2.8612	14.5833	160.297	40.3669	3.97286	84.6163																										TCGA.FS.A1ZK.06	0.4544	365.803						TCGA.AO.A0JA.01	12.8664
Npbwr1	2.79808	0.0105293		AK1	1.00295	-0.0846368		TCGA.FS.A1YW.06	0.3711	590.737	29.6412	248.296	5.17938	18.5199																										TCGA.FS.A1ZM.06	2.2649	40.7989						TCGA.AO.A0JB.01	0.4377
Dnmt3l	2.28329	0.0105768		AK2	0.0994078	0.0284733		TCGA.FS.A1YX.06	1.0132	111.135	104.424	537.77	45.1101	28.5048																										TCGA.FS.A1ZN.01	0.3087	167.11						TCGA.AO.A0JC.01	0.4932
Ptger4	2.03705	0.0105768		AK3	-0.309076	0.195532		TCGA.FS.A1YY.06	1.2618	397.067	135.398	751.312	7.74168	58.48																										TCGA.FS.A1ZP.06	0.1747	1.3934						TCGA.AO.A0JD.01	127.932
Thrsp	2.66649	0.0105768		AK5	-0.874971	0.109258		TCGA.FS.A1Z0.06	0.2617	7.5541	22.6278	445.378	21.8032	68.5669																										TCGA.FS.A1ZQ.06	0.271	128.791						TCGA.AO.A0JE.01	0.4687
Ccdc3	2.11257	0.0105804		AKAP1	-0.0466757	0.113343		TCGA.FS.A1Z3.06	0.8817	231.824	40.3364	724.108	5.67948	26.2522																										TCGA.FS.A1ZR.06	0.1813	184.018						TCGA.AO.A0JF.01	36.2875
Gm12407	2.63925	0.0105959		AKAP10	-0.285157	0.316225		TCGA.FS.A1Z4.06	0.4152	102.129	80.0886	146.548	37.3505	43.0015																										TCGA.FS.A1ZS.06	0.2797	0.0369						TCGA.AO.A0JG.01	2.4513
Tmem54	2.74908	0.0107211		AKAP11	-0.477608	0.361895		TCGA.FS.A1Z7.06	0.2689	282.759	45.9467	594.142	18.6146	111.644																										TCGA.FS.A1ZT.06	0.5433	13.8265						TCGA.AO.A0JI.01	7.3578
Tpbg	2.47593	0.0107211		AKAP12	0.947799	0.219774		TCGA.FS.A1ZA.06	0.2656	1.7794	79.4651	4.93368	9.75306	34.065																										TCGA.FS.A1ZU.06	0	32.7205						TCGA.AO.A0JJ.01	1.484
Prss27	2.75074	0.0107493		AKAP13	0.259439	0.39928		TCGA.FS.A1ZB.06	0.0573	90.6346	53.4731	208.195	10.3195	71.4255																										TCGA.FS.A1ZW.06	0.4943	2.6837						TCGA.AO.A0JL.01	0.5048
Fgfr2	2.63189	0.0108031		AKAP5	0.737093	0.299869		TCGA.FS.A1ZC.06	20.585	0.6171	279.669	5.02052	14.4808	92.4681																										TCGA.FS.A1ZY.06	0.1424	8.4595						TCGA.AO.A0JM.01	7.4366
Celsr1	2.47389	0.010817		AKAP6	0.0945126	0.128585		TCGA.FS.A1ZD.06	24.2004	0.2974	373.836	3.80732	19.2918	795.097																										TCGA.FS.A1ZZ.06	0.297	2.678						TCGA.AO.A124.01	0.1102
Adig	2.69597	0.0108172		AKAP7	-0.488289	0.163525		TCGA.FS.A1ZE.06	0.3255	374.629	27.2822	921.652	17.6453	18.9509																										TCGA.FS.A4F0.06	0.2195	3.6382						TCGA.AO.A125.01	13.4511
Cdsn	2.76533	0.0108629		AKAP8	0.0322622	0.21751		TCGA.FS.A1ZF.06	0.1437	12.5547	14.0471	391.48	14.9966	30.514																										TCGA.FS.A4F2.06	5.2951	10.8869						TCGA.AO.A126.01	1.3035
Rbp7	1.94454	0.0108629		AKAP8L	0.137287	0.00579184		TCGA.FS.A1ZG.06	0.3147	681.922	6.62832	1627.29	32.8839	78.7351																										TCGA.FS.A4F4.06	0.0752	14.7779						TCGA.AO.A128.01	0.0865
Retnla	2.65326	0.0108688		AKAP9	-0.0236836	0.238121		TCGA.FS.A1ZH.06	1.2301	1.1869	182.813	1.92104	6.95166	147.372																										TCGA.FS.A4F5.06	1.7436	335.302						TCGA.AO.A129.01	0.2039
Sh3d21	2.22259	0.0108688		AKIRIN1	-0.172889	0.296722		TCGA.FS.A1ZJ.06	0.329	358.736	11.9155	988.137	33.6568	41.3333																										TCGA.FS.A4F8.06	0.1397	50.4374						TCGA.AO.A12A.01	128.899
Itgb4	2.23389	0.0109431		AKIRIN2	0.0343943	0.287847		TCGA.FS.A1ZK.06	0.4544	365.803	19.7749	961.722	9.54548	17.4352																										TCGA.FS.A4F9.06	0.0812	0.1286						TCGA.AO.A12B.01	0
Aim1	2.23391	0.0109953		AKNA	-0.124742	0.204703		TCGA.FS.A1ZM.06	2.2649	40.7989	85.2879	470.614	8.39014	62.6554																										TCGA.FS.A4FB.06	0.3796	63.7338						TCGA.AO.A12D.01	0.3114
Ece1	1.54398	0.0110315		AKNAD1	3.81433	0.337268		TCGA.FS.A1ZN.01	0.3087	167.11	37.2803	1258.97	18.0942	18.1999																										TCGA.FS.A4FC.06	0.8663	133.309						TCGA.AO.A12E.01	3.3663
Igkv5-39	-2.70288	0.0110315		AKR1A1	-0.466797	0.159418		TCGA.FS.A1ZP.06	0.1747	1.3934	16.5894	1334.13	53.4725	41.1681																										TCGA.FS.A4FD.06	0.0277	11.7831						TCGA.AO.A12F.01	0.1055
RP23-331E5.10	-1.79779	0.0112794		AKR1B10	-0.429301	0.120109		TCGA.FS.A1ZQ.06	0.271	128.791	27.8139	382.611	5.16736	34.7855																										TCGA.FW.A3I3.06	0.0915	290.728						TCGA.AO.A12G.01	3.0966
Rgs6	2.68432	0.0113226		AKR1B10	0.0802314	0.120109		TCGA.FS.A1ZR.06	0.1813	184.018	21.4082	452.651	14.9936	37.6278																										TCGA.FW.A3R5.06	8.0891	101.45						TCGA.AO.A12H.01	0.8975
Prdm8	2.30443	0.0114638		AKR1B10	-0.132562	0.120109		TCGA.FS.A1ZS.06	0.2797	0.0369	114.754	2.17338	15.5993	31.2528																										TCGA.FW.A3TU.06	0.3411	6.881						TCGA.AO.A1KO.01	4.9432
1810019D21Rik	2.59912	0.0115089		AKR1B15	0.0802314	0.0736117		TCGA.FS.A1ZT.06	0.5433	13.8265	17.0732	667.794	8.60872	46.9948																										TCGA.FW.A3TV.06	0.5969	306.473						TCGA.AO.A1KP.01	3.1982
Tmem184a	2.63036	0.0115089		AKR1B15	-0.132562	0.0736117		TCGA.FS.A1ZU.06	0	32.7205	13.3383	653.243	35.7764	68.1306																										TCGA.FW.A5DX.01	0.9533	15.1856						TCGA.AO.A1KQ.01	1.9029
Car12	2.57915	0.0115428		AKR1B15	-0.429301	0.0736117		TCGA.FS.A1ZW.06	0.4943	2.6837	33.7514	211.462	5.28274	16.0225																										TCGA.FW.A5DY.06	0.3484	9.5034						TCGA.AO.A1KR.01	0
Ccl17	2.4481	0.0115428		AKR1C1	3.28109	0.253303		TCGA.FS.A1ZY.06	0.1424	8.4595	7.68983	507.787	17.2432	22.5606																										TCGA.GF.A2C7.01	0.1631	78.7926						TCGA.AO.A1KS.01	127.045
RP23-378J3.3	2.20583	0.0115428		AKR1C2	3.28109	0.230235		TCGA.FS.A1ZZ.06	0.297	2.678	69.9757	1870.31	16.5382	144.69																										TCGA.GF.A3OT.06	85.0504	0.1338						TCGA.AO.A1KT.01	2.6984
Sncg	2.23594	0.0115428		AKR1C3	5.71288	0.378994		TCGA.FS.A4F0.06	0.2195	3.6382	4.74735	786.05	40.8189	126.117																										TCGA.GF.A4EO.06	0.525	30.5502						TCGA.AQ.A04H.01	0.2084
4930473A02Rik	-1.59153	0.0116635		AKR1C3	3.28109	0.378994		TCGA.FS.A4F2.06	5.2951	10.8869	47.2028	144.195	8.8092	139.298																										TCGA.GF.A6C8.06	0.2043	11.3409						TCGA.AQ.A04J.01	0.3698
Cflar	-0.959813	0.0116635		AKR1C4	3.28109	0.0645923		TCGA.FS.A4F4.06	0.0752	14.7779	26.1344	246.678	5.15882	26.1729																										TCGA.GF.A6C9.06	0.6245	2.6657						TCGA.AQ.A04L.01	7.6842
Dnah7b	-1.53568	0.0116635		AKR1C4	0.260603	0.0645923		TCGA.FS.A4F5.06	1.7436	335.302	57.0835	436.967	22.4063	23.4765																										TCGA.GF.A769.01	0.3944	59.3501						TCGA.AQ.A0Y5.01	0.0771
Hoxa1	2.23457	0.0116635		AKR1C4	-0.0775054	0.0645923		TCGA.FS.A4F8.06	0.1397	50.4374	68.7878	157.856	9.14418	101.497																										TCGA.GN.A262.06	0.2719	229.572						TCGA.AQ.A1H2.01	34.8858
Ighd	-2.51041	0.0116635		AKR1E2	0.176993	0.135735		TCGA.FS.A4F9.06	0.0812	0.1286	10.7634	159.068	16.0883	25.2246																										TCGA.GN.A263.01	0.4439	19.2858						TCGA.AQ.A1H3.01	3.517
S1pr5	2.75107	0.0116635		AKR7A2	-0.0520456	-0.00679698		TCGA.FS.A4FB.06	0.3796	63.7338	13.6561	87.8966	7.99272	24.0733																										TCGA.GN.A264.06	0.593	931.138						TCGA.AQ.A54N.01	0
Serinc2	2.36903	0.0116635		AKR7A3	-0.0520456	-0.0760363		TCGA.FS.A4FC.06	0.8663	133.309	61.2605	828.693	19.6935	65.5951																										TCGA.GN.A265.06	0.5663	0.3764						TCGA.AQ.A54O.01	10.4602
Slc52a3	1.83865	0.0116635		AKT1	-0.348181	-0.0754337		TCGA.FS.A4FD.06	0.0277	11.7831	16.6153	632.111	25.3649	30.444																										TCGA.GN.A266.06	1.061	14.9412						TCGA.AQ.A7U7.01	7.1843
Vegfd	2.22724	0.0116635		AKT1S1	-0.0226416	0.0605206		TCGA.FW.A3I3.06	0.0915	290.728	14.7969	831.837	19.2833	13.8248																										TCGA.GN.A267.06	0.0957	2.9944						TCGA.AR.A0TP.01	0.2715
P2rx3	1.8216	0.0117042		AKT2	-0.30616	0.0519887		TCGA.FW.A3R5.06	8.0891	101.45	94.4815	1143.1	9.1886	87.3324																										TCGA.GN.A268.06	0.2644	0.1999						TCGA.AR.A0TQ.01	0.5421
Tmem40	2.14384	0.0117042		AKT3	-0.852792	0.207343		TCGA.FW.A3TU.06	0.3411	6.881	8.25112	479.347	9.97348	107.776																										TCGA.GN.A26A.06	0.8406	0.1387						TCGA.AR.A0TR.01	30.6739
Awat2	2.28743	0.0118649		AKTIP	-0.169655	0.456912		TCGA.FW.A3TV.06	0.5969	306.473	20.1414	1230.68	6.40834	59.1887																										TCGA.GN.A26C.01	0.3461	0.7127						TCGA.AR.A0TS.01	0.2122
Aim1l	2.69751	0.0122621		ALAD	0.51913	0.113377		TCGA.FW.A5DX.01	0.9533	15.1856	12.3059	355.084	11.4455	44.2337																										TCGA.GN.A26D.06	4.7729	20.2352						TCGA.AR.A0TT.01	42.9
Ggt5	1.75074	0.0122751		ALAS1	0.0485734	0.12758		TCGA.FW.A5DY.06	0.3484	9.5034	28.6016	188.321	1.95312	35.3585																										TCGA.GN.A4U3.06	0.1728	190.959						TCGA.AR.A0TU.01	0.0968
Pappa2	2.3059	0.0122751		ALAS2	-0.326232	0.0829332		TCGA.GF.A2C7.01	0.1631	78.7926	20.5446	804.788	26.1274	29.4034																										TCGA.GN.A4U4.06	0.0388	223.378						TCGA.AR.A0TV.01	2.8863
Mrgprb11-ps	2.77027	0.012303		ALCAM	-0.214447	0.403401		TCGA.GF.A3OT.06	85.0504	0.1338	540.492	0.55388	1.22134	30.5463																										TCGA.GN.A4U5.01	0.1334	287.868						TCGA.AR.A0TW.01	362.735
Galnt16	1.62454	0.0123827		ALDH16A1	0.19564	-0.0391617		TCGA.GF.A4EO.06	0.525	30.5502	19.3299	108.405	6.8674	36.7958																										TCGA.GN.A4U7.06	0.2225	97.7199						TCGA.AR.A0TX.01	0.3204
Dpt	2.29649	0.0124639		ALDH18A1	0.308064	0.171312		TCGA.GF.A6C8.06	0.2043	11.3409	23.9908	236.71	9.20912	29.3252																										TCGA.GN.A4U8.06	0.1765	148.611						TCGA.AR.A0TY.01	0.3263
Lingo1	2.00901	0.0124639		ALDH1A1	2.23679	0.0444617		TCGA.GF.A6C9.06	0.6245	2.6657	118.062	1.25062	5.99298	243.235																										TCGA.GN.A4U9.06	2.6977	0.2348						TCGA.AR.A0TZ.01	81.0263
Sectm1b	2.74538	0.0124639		ALDH1A1	1.32843	0.0444617		TCGA.GF.A769.01	0.3944	59.3501	96.5939	363.669	6.75942	31.8337																										TCGA.GN.A8LK.06	0.1454	25.2038						TCGA.AR.A0U0.01	0.269
Nrarp	1.96363	0.0127624		ALDH1A2	2.86968	0.174521		TCGA.GN.A262.06	0.2719	229.572	2.43703	495.48	3.58638	11.5075																										TCGA.GN.A8LL.06	0.1144	195.781						TCGA.AR.A0U2.01	8.9619
Pcp4l1	2.16616	0.0130793		ALDH1A3	1.07235	0.44384		TCGA.GN.A263.01	0.4439	19.2858	13.224	881.896	5.99304	52.8261																										TCGA.GN.A9SD.06	0.4604	231.194						TCGA.AR.A0U3.01	9.6177
Gli1	2.27949	0.0131686		ALDH1B1	-0.234543	0.0749142		TCGA.GN.A264.06	0.593	931.138	95.6261	1050.59	52.9516	25.6877																										TCGA.HR.A2OG.06	3.8492	0.9575						TCGA.AR.A0U4.01	0.136
Gm45441	2.19557	0.0131686		ALDH1L1	0.278156	-0.0911892		TCGA.GN.A265.06	0.5663	0.3764	91.9266	13.4392	4.48684	356.955																										TCGA.HR.A2OH.06	0.2788	306.014						TCGA.AR.A1AH.01	0.1723
Hsd17b2	2.75732	0.0131686		ALDH1L2	-0.13025	0.190636		TCGA.GN.A266.06	1.061	14.9412	259.373	68.6487	7.32158	547.433																										TCGA.IH.A3EA.01	0.2649	75.9827						TCGA.AR.A1AI.01	0.1734
Fam167a	2.49924	0.0132186		ALDH2	-0.674132	0.132829		TCGA.GN.A267.06	0.0957	2.9944	6.00195	525.496	7.35116	13.9086																										TCGA.LH.A9QB.06	0.1346	0.1386						TCGA.AR.A1AJ.01	0.3226
Flrt2	2.07254	0.0132186		ALDH3A1	4.44612	0.00599197		TCGA.GN.A268.06	0.2644	0.1999	32.1049	994.292	15.356	34.7941																										TCGA.OD.A75X.06	0.5187	22.7421						TCGA.AR.A1AK.01	50.7576
Gm28188	2.61851	0.0132186		ALDH3A2	-0.274033	0.272949		TCGA.GN.A26A.06	0.8406	0.1387	148.552	6.46718	5.7	89.0532																										TCGA.QB.A6FS.06	0.0749	1.7314						TCGA.AR.A1AL.01	25.1122
Papss2	1.73026	0.0132186		ALDH3B1	-0.0432498	-0.0530846		TCGA.GN.A26C.01	0.3461	0.7127	327.45	0.8107	5.02858	438.613																										TCGA.QB.AA9O.06	0.2104	60.507						TCGA.AR.A1AM.01	51.7345
Scube2	2.43637	0.0132186		ALDH3B2	2.76071	-0.154286		TCGA.GN.A26D.06	4.7729	20.2352	62.6219	946.615	19.9983	97.7863																										TCGA.RP.A690.06	0.0859	7.3975						TCGA.AR.A1AN.01	17.1539
Ankrd28	-1.03666	0.0134134		ALDH3B2	4.13373	-0.154286		TCGA.GN.A4U3.06	0.1728	190.959	24.9592	289.771	8.00614	12.7428																										TCGA.RP.A693.06	0.167	0.3836						TCGA.AR.A1AO.01	0.8698
Bbox1	2.6646	0.0134134		ALDH4A1	0.446856	-0.143865		TCGA.GN.A4U4.06	0.0388	223.378	21.4459	334.743	16.564	7.1545																										TCGA.RP.A694.06	0.0516	89.4661						TCGA.AR.A1AP.01	11.4584
Klra8	2.38331	0.0134134		ALDH5A1	-0.0762944	0.0570993		TCGA.GN.A4U5.01	0.1334	287.868	83.0388	644.194	8.31796	42.4363																										TCGA.RP.A695.06	0.1903	295.173						TCGA.AR.A1AQ.01	0.072
Atp6ap2	-1.61082	0.0134292		ALDH6A1	-0.226222	0.100334		TCGA.GN.A4U7.06	0.2225	97.7199	10.2216	450.131	2.19812	41.9153																										TCGA.RP.A6K9.06	0.3313	77.2632						TCGA.AR.A1AR.01	0.2924
Camsap3	2.44214	0.0134292		ALDH7A1	-0.356883	0.160843		TCGA.GN.A4U8.06	0.1765	148.611	16.5407	935.215	8.19212	26.9257																										TCGA.W3.A824.06	0.1591	296.422						TCGA.AR.A1AS.01	6.7168
Atoh8	2.02211	0.0134433		ALDH9A1	-0.596925	-0.102453		TCGA.GN.A4U8.11	0.1215	99.0489	29.6654	471.684	4.48068	65.3261																										TCGA.W3.A825.06	5.1992	8.0209						TCGA.AR.A1AT.01	1.7468
Cx3cl1	1.7543	0.0134433		ALDOA	0.00156118	-0.104085		TCGA.GN.A4U9.06	2.6977	0.2348	25.1821	2.02026	19.9431	20.9099																										TCGA.W3.A828.06	0.374	29.0005						TCGA.AR.A1AU.01	14.5191
Derl3	-2.02974	0.0134497		ALDOC	-0.0500664	0.101192		TCGA.GN.A8LK.06	0.1454	25.2038	4.38353	478.119	9.47772	21.9062																										TCGA.W3.AA1O.06	0.3903	237.399						TCGA.AR.A1AV.01	7.8675
Ehd2	1.4704	0.0134497		ALG1	-0.386691	0.0242369		TCGA.GN.A8LL.06	0.1144	195.781	15.3106	425.458	10.8855	163.068																										TCGA.W3.AA1Q.06	0.1317	29.0137						TCGA.AR.A1AW.01	22.4852
Naprt	1.65867	0.0134497		ALG10	-0.832795	0.255083		TCGA.GN.A8LN.01	3.0301	97.8263	74.2476	209.172	10.7908	29.3724																										TCGA.W3.AA1R.06	0.3837	95.0486						TCGA.AR.A1AX.01	212.895
Syt13	2.65978	0.0134497		ALG10B	-0.832795	0.231931		TCGA.GN.A9SD.06	0.4604	231.194	125.704	425.501	6.984	144.127																										TCGA.W3.AA1V.06	0.1563	0.2476						TCGA.AR.A1AY.01	0.2518
Adipoq	2.59815	0.0136645		ALG11	0.0712398	0.187209		TCGA.HR.A2OG.06	3.8492	0.9575	83.7587	46.5818	4.6555	49.6437																										TCGA.W3.AA1W.06	0.478	156.059						TCGA.AR.A24H.01	147.877
Shc2	1.91585	0.0137595		ALG12	-0.0739773	0.120318		TCGA.HR.A2OH.06	0.2788	306.014	31.014	578.27	4.08554	89.2452																										TCGA.W3.AA21.06	0.2144	6.1243						TCGA.AR.A24K.01	199.941
Anxa8	2.65928	0.0137837		ALG13	-0.409071	0.224301		TCGA.HR.A5NC.01	0.1868	300.853	15.6054	1501.57	19.5569	61.7064																										TCGA.WE.A8JZ.06	0.2482	27.2857						TCGA.AR.A24L.01	27.684
Mpz	2.34248	0.0137837		ALG14	-0.732642	0.1354		TCGA.IH.A3EA.01	0.2649	75.9827	39.1156	474.729	5.58404	31.2707																										TCGA.WE.A8K1.06	0.1322	399.358						TCGA.AR.A24M.01	49.9931
Scin	2.50535	0.014182		ALG2	-0.196179	0.181381		TCGA.LH.A9QB.06	0.1346	0.1386	202.286	8.97742	8.97396	720.203																										TCGA.WE.A8K5.06	0.1286	0.4277						TCGA.AR.A24N.01	226.325
Klhl33	2.43624	0.0141917		ALG3	-0.0946819	-0.172811		TCGA.OD.A75X.06	0.5187	22.7421	19.3244	1217.26	35.7454	10.9496																										TCGA.WE.A8K6.06	0.106	2.9715						TCGA.AR.A24O.01	40.4422
Efna4	1.65914	0.0142258		ALG5	-0.48204	0.182065		TCGA.QB.A6FS.06	0.0749	1.7314	63.7305	188.379	8.19258	39.7875																										TCGA.WE.A8ZM.06	0.0857	62.0154						TCGA.AR.A24P.01	33.0569
Egr4	2.62462	0.0142258		ALG6	-0.250693	0.0756883		TCGA.QB.AA9O.06	0.2104	60.507	19.647	463.11	2.15658	40.4528																										TCGA.WE.A8ZN.06	0.1137	63.5576						TCGA.AR.A24Q.01	2.0852
Gpld1	2.21235	0.0142258		ALG8	0.11094	-0.13862		TCGA.RP.A690.06	0.0859	7.3975	56.2569	608.012	36.6946	12.1819																										TCGA.WE.A8ZO.06	0.2623	220.162						TCGA.AR.A24R.01	85.7347
Htra1	2.11454	0.0142258		ALG9	-0.0637863	0.0701427		TCGA.RP.A693.06	0.167	0.3836	289.251	321.154	31.7912	45.3736																										TCGA.WE.A8ZQ.06	1.0078	29.9889						TCGA.AR.A24S.01	94.2242
Nipal2	2.55786	0.0142258		ALKBH1	0.078067	0.227949		TCGA.RP.A694.06	0.0516	89.4661	42.2583	766.09	14.6244	11.773																										TCGA.WE.A8ZT.06	0.2938	1.0787						TCGA.AR.A24T.01	2.2294
Npl	1.79206	0.0142258		ALKBH2	0.0597254	0.0088562		TCGA.RP.A695.06	0.1903	295.173	5.88343	794.002	4.79982	26.0963																										TCGA.WE.A8ZX.06	0.3002	59.1603						TCGA.AR.A24U.01	1.2301
Plek2	2.62228	0.0142258		ALKBH3	-0.277471	0.181407		TCGA.RP.A6K9.06	0.3313	77.2632	17.3972	907.027	26.2027	34.6509																										TCGA.WE.A8ZY.06	0.6988	245.576						TCGA.AR.A24V.01	10.2768
Usp54	-1.17659	0.0142258		ALKBH4	-0.160634	-0.0372022		TCGA.W3.A824.06	0.1591	296.422	33.931	709.397	13.2959	44.8663																										TCGA.WE.AA9Y.06	0.4715	369.711						TCGA.AR.A24W.01	19.5305
Wnt10a	2.65445	0.0142258		ALKBH5	-0.255198	0.171788		TCGA.W3.A825.06	5.1992	8.0209	122.14	1.0157	20.5522	262.383																										TCGA.WE.AAA0.06	0.3988	55.1332						TCGA.AR.A24X.01	50.659
Gsdma	2.68618	0.0142615		ALKBH6	-0.291762	0.0216472		TCGA.W3.A828.06	0.374	29.0005	319.242	2.69056	7.69092	112.293																										TCGA.WE.AAA3.06	0.0746	169.735						TCGA.AR.A24Z.01	28.7147
Krtap6-1	2.74642	0.0142615		ALKBH7	-0.339592	-0.234828		TCGA.W3.AA1O.06	0.3903	237.399	51.1858	160.475	3.38394	68.8728																										TCGA.WE.AAA4.06	0.3063	48.2567						TCGA.AR.A250.01	1.478
Gm45609	2.63614	0.0143313		ALKBH8	-0.15338	0.362984		TCGA.W3.AA1Q.06	0.1317	29.0137	19.6622	733.796	10.3457	34.834																										TCGA.XV.AB01.06	0	0.6043						TCGA.AR.A251.01	0.413
Pcdh1	1.56296	0.0144028		ALMS1	-0.342608	0.355246		TCGA.W3.AA1R.06	0.3837	95.0486	30.5636	507.417	4.67536	67.8619																										TCGA.YD.A89C.06	0.1884	1.2434						TCGA.AR.A252.01	0.4388
4930486L24Rik	1.69228	0.014433		ALOX12	3.37407	0.0560594		TCGA.W3.AA1V.06	0.1563	0.2476	249.799	2.07936	19.5858	94.5699																										TCGA.YD.A9TA.06	0.5605	14.829						TCGA.AR.A254.01	14.772
Mylpf	2.55201	0.0144484		ALOX12B	2.66124	0.00345603		TCGA.W3.AA1W.06	0.478	156.059	48.0304	411.088	7.07152	64.623																										TCGA.YD.A9TB.06	0.8146	123.121						TCGA.AR.A255.01	144.471
Mesp2	2.32175	0.0144809		ALOX15	1.0835	0.199013		TCGA.W3.AA21.06	0.2144	6.1243	25.9114	943.646	11.1674	10.9163																										TCGA.YG.AA3O.06	0.4892	143.44						TCGA.AR.A256.01	0.1956
Tmem163	-2.407	0.0145838		ALOX15B	2.00337	0.130848		TCGA.WE.A8JZ.06	0.2482	27.2857	23.9258	452.459	10.1897	122.786																										TCGA.YG.AA3P.06	0.1686	0.1869						TCGA.AR.A2LE.01	0.4796
Lcorl	-1.40034	0.0145882		ALOX5	0.379029	0.469411		TCGA.WE.A8K1.06	0.1322	399.358	103.457	638.246	6.39446	31.1829																										TCGA.Z2.A8RT.06	0.8562	558.277						TCGA.AR.A2LH.01	4.9074
Marveld2	2.22157	0.0145882		ALOX5AP	0.0189021	0.528333		TCGA.WE.A8K4.01	0.3119	89.1091	47.2922	847.022	8.91278	68.8673																										TCGA.Z2.AA3S.06	0.0241	11.4882						TCGA.AR.A2LJ.01	0.4666
Krtap8-1	2.73855	0.0145954		ALOXE3	2.32183	0.062314		TCGA.WE.A8K5.06	0.1286	0.4277	30.8234	640.213	14.6961	27.5138																										TCGA.Z2.AA3V.06	0.159	90.2447						TCGA.AR.A2LK.01	110.146
Rasgrp3	-2.0765	0.0145954		ALPK1	0.272386	0.237931		TCGA.WE.A8K6.06	0.106	2.9715	39.4342	39.6047	5.98884	89.9571																																		TCGA.AR.A2LM.01	39.0588
C130021I20Rik	2.57745	0.0146068		ALPK2	1.44435	0.479856		TCGA.WE.A8ZM.06	0.0857	62.0154	32.6712	85.9766	8.05698	166.182																																		TCGA.AR.A2LN.01	2.5399
Eya2	2.38958	0.0146068		ALPK3	1.66883	0.254603		TCGA.WE.A8ZN.06	0.1137	63.5576	12.6864	627.683	3.02834	36.1153																																		TCGA.AR.A2LO.01	20.6874
Fgf22	2.5292	0.0146068		ALPL	1.05662	0.200679		TCGA.WE.A8ZO.06	0.2623	220.162	48.42	482.882	24.6096	90.4834																																		TCGA.AR.A2LQ.01	6.2454
Prss22	2.64144	0.0146068		ALS2	-0.309139	0.270301		TCGA.WE.A8ZQ.06	1.0078	29.9889	20.8799	67.062	11.0414	146.07																																		TCGA.AR.A5QM.01	4.784
Tuba8	2.52448	0.0146068		ALS2CL	0.165124	0.096742		TCGA.WE.A8ZR.06	0.5312	315.204	47.3282	762.907	16.9963	71.2895																																		TCGA.AR.A5QN.01	0.8486
Hdgfrp3	1.83768	0.0146766		ALX1	-0.772281	-0.230727		TCGA.WE.A8ZT.06	0.2938	1.0787	8.23598	1295.56	11.3969	12.2777																																		TCGA.AR.A5QP.01	3.2748
Trp63	2.65695	0.0146766		ALX4	3.1883	0.0569432		TCGA.WE.A8ZX.06	0.3002	59.1603	35.9085	276.665	6.7292	56.9721																																		TCGA.AR.A5QQ.01	0.3463
Esrp2	2.65774	0.0147036		AMACR	-0.179853	0.119588		TCGA.WE.A8ZY.06	0.6988	245.576	32.6992	386.37	7.0922	31.1549																																		TCGA.B6.A0I1.01	0.019
Ccl27a	2.14119	0.0147743		AMBRA1	0.0594205	0.0207065		TCGA.WE.AA9Y.06	0.4715	369.711	50.8842	201.734	5.30772	70.9939																																		TCGA.B6.A0I2.01	0.062
Slc39a2	1.84656	0.0148445		AMD1	-0.326196	0.211059		TCGA.WE.AAA0.06	0.3988	55.1332	97.6292	650.199	6.28514	52.9807																																		TCGA.B6.A0I5.01	6.0607
Aldh1a7	2.17046	0.0150711		AMD1	-0.374463	0.211059		TCGA.WE.AAA3.06	0.0746	169.735	16.6759	1454.03	16.932	57.7562																																		TCGA.B6.A0I6.01	0.2397
Dgat2	2.07983	0.0150711		AMDHD1	0.0709974	0.138996		TCGA.WE.AAA4.06	0.3063	48.2567	60.7945	288.934	6.15208	112.726																																		TCGA.B6.A0I8.01	1.4745
Gm16499	2.38866	0.0150935		AMDHD2	-0.727211	-0.216901		TCGA.XV.A9VZ.01	0.0969	206.275	54.9688	41.2223	1.16784	46.3961																																		TCGA.B6.A0I9.01	6.0646
Klk8	2.44341	0.0150935		AMFR	-0.395465	0.231178		TCGA.XV.A9W2.01	0.4233	77.6006	53.5673	363.452	15.3722	12.6613																																		TCGA.B6.A0IA.01	1.2618
Otx1	2.43912	0.01517		AMH	0.636605	-0.00901156		TCGA.XV.A9W5.01	0.2592	23.5036	100.298	83.4753	4.52346	937.786																																		TCGA.B6.A0IB.01	7.0741
Rassf7	1.85026	0.01517		AMHR2	0.992068	-0.201194		TCGA.XV.AAZV.01	0.7791	47.1996	64.0236	79.3153	5.2404	146.429																																		TCGA.B6.A0IC.01	41.9811
Slc26a9	2.6445	0.01517		AMIGO1	-0.642925	0.158645		TCGA.XV.AAZW.01	0.1174	35.1678	26.3476	143.338	13.5073	36.0112																																		TCGA.B6.A0IE.01	39.0871
Svopl	2.32239	0.01517		AMIGO2	1.0369	0.357602		TCGA.XV.AAZY.01	0.0971	90.5348	12.6543	331.806	2.46256	94.2294																																		TCGA.B6.A0IG.01	0.0766
Tpm2	2.31583	0.01517		AMIGO3	-0.0126519	0.211221		TCGA.XV.AB01.06	0	0.6043	18.6043	188.554	6.15788	30.2344																																		TCGA.B6.A0IH.01	25.126
Dll1	1.85173	0.0151888		AMMECR1	0.256565	0.332348		TCGA.YD.A89C.06	0.1884	1.2434	56.0628	143.711	64.658	33.6187																																		TCGA.B6.A0IJ.01	0.3202
Scara3	1.74445	0.0152743		AMMECR1L	-0.151283	0.142683		TCGA.YD.A9TA.06	0.5605	14.829	101.367	4.3453	2.9905	51.1879																																		TCGA.B6.A0IK.01	0.4151
Snap91	2.63097	0.0152743		AMN	0.536085	-0.0361979		TCGA.YD.A9TB.06	0.8146	123.121	86.1988	500.253	16.6786	37.0104																																		TCGA.B6.A0IM.01	1.4077
Hsbp1l1	2.5102	0.0152834		AMN1	-0.350697	0.162899		TCGA.YG.AA3N.01	0.1195	257.138	33.0801	308.558	6.66284	84.9419																																		TCGA.B6.A0IN.01	0.2512
Cacna2d2	2.62622	0.015319		AMOT	0.349299	0.00799884		TCGA.YG.AA3O.06	0.4892	143.44	5.59033	615.894	8.04404	72.8764																																		TCGA.B6.A0IO.01	119.26
Rasd1	2.24514	0.0153933		AMOTL1	0.0681105	0.410805		TCGA.YG.AA3P.06	0.1686	0.1869	4.3685	1292.28	19.3903	7.83867																																		TCGA.B6.A0IP.01	25.0946
Acpp	2.48106	0.0154259		AMOTL2	0.53928	0.174921		TCGA.Z2.A8RT.06	0.8562	558.277	47.0489	584.059	27.8204	50.3674																																		TCGA.B6.A0IQ.01	0.1689
Igkv10-94	-2.61805	0.0154476		AMPD1	1.30435	0.164227		TCGA.Z2.AA3S.06	0.0241	11.4882	3.25928	2596.44	33.9508	17.2274																																		TCGA.B6.A0RE.01	0.0547
Apol6	2.4114	0.0155797		AMPD2	0.153472	0.240081		TCGA.Z2.AA3V.06	0.159	90.2447	13.8786	244.141	4.32026	72.6783																																		TCGA.B6.A0RG.01	3.5667
Ctsb	-1.187	0.0155797		AMPD3	-0.170609	0.488626																																										TCGA.B6.A0RH.01	22.6802
Klf5	2.03238	0.0155797		AMPH	0.232443	0.236318																																										TCGA.B6.A0RI.01	0.2837
Mylk4	2.6285	0.0155797		AMT	0.280243	0.0941681																																										TCGA.B6.A0RL.01	0.4923
Trim29	2.61552	0.0155947		AMY1A	0.247998	-0.00274719																																										TCGA.B6.A0RM.01	10.59
Gadl1	2.64415	0.0156293		AMY2A	0.247998	-0.0389201																																										TCGA.B6.A0RN.01	54.8717
Wif1	2.49004	0.0158134		AMY2B	0.247998	0.00779764																																										TCGA.B6.A0RO.01	3.8869
Dapk2	1.90104	0.0158187		AMZ1	0.888285	0.2951																																										TCGA.B6.A0RP.01	2.0697
Ebf3	1.71604	0.0158187		AMZ2	-0.149687	0.169084																																										TCGA.B6.A0RQ.01	9.5017
Hoxb3os	2.19761	0.0158187		ANAPC1	-0.392487	0.244531																																										TCGA.B6.A0RS.01	3.3565
Srd5a1	1.2775	0.0158187		ANAPC10	0.0429222	0.273861																																										TCGA.B6.A0RT.01	0.2112
Tgm1	2.27105	0.0158187		ANAPC11	-0.191101	-0.030478																																										TCGA.B6.A0RU.01	1.1473
Sfn	2.44234	0.0158353		ANAPC13	0.324099	0.23356																																										TCGA.B6.A0RV.01	3.6998
Tbata	2.50381	0.0158353		ANAPC16	-0.116426	0.186472																																										TCGA.B6.A0WS.01	17.4965
Gjb4	2.66415	0.0158585		ANAPC2	-0.0402338	0.0398351																																										TCGA.B6.A0WT.01	1.7353
Col23a1	1.59664	0.0159019		ANAPC4	-0.143387	0.205157																																										TCGA.B6.A0WV.01	175.526
Pcdhga5	2.04794	0.0159104		ANAPC5	-0.0525092	0.0214403																																										TCGA.B6.A0WW.01	4.9663
Rragb	-2.11961	0.0159104		ANAPC7	-0.284353	0.0975409																																										TCGA.B6.A0WX.01	0.1465
Sertad4	1.95915	0.0159104		ANG	1.32299	0.13688																																										TCGA.B6.A0WY.01	10.1681
Tmem255b	1.93253	0.0159104		ANGEL1	-0.734203	0.139016																																										TCGA.B6.A0WZ.01	7.8176
Adrb3	2.6684	0.0159136		ANGEL2	-0.117115	0.203009																																										TCGA.B6.A0X0.01	50.4013
Plekha5	-1.13213	0.0159311		ANGPT1	1.7629	0.288691																																										TCGA.B6.A0X1.01	0.5581
Slc35f2	2.24339	0.0159311		ANGPT2	-0.989803	0.210105																																										TCGA.B6.A0X4.01	0.1216
C1qtnf2	1.8484	0.0159819		ANGPT4	1.62363	0.0801721																																										TCGA.B6.A0X5.01	0.0663
Dnase1l2	1.97884	0.0159819		ANGPTL1	-0.578087	0.280766																																										TCGA.B6.A0X7.01	5.3277
Fzd4	1.45749	0.0159819		ANGPTL2	-0.0805627	0.367794																																										TCGA.B6.A1KC.01	2.3007
Gm13648	2.67263	0.0159819		ANGPTL4	1.27063	0.4049																																										TCGA.B6.A1KF.01	0.0588
Gm37422	-1.52602	0.0159819		ANGPTL6	-0.0519159	0.10799																																										TCGA.B6.A1KI.01	3.2059
Hsd3b6	2.68485	0.0159819		ANGPTL7	2.72607	0.135539																																										TCGA.B6.A1KN.01	0.362
Igkv6-23	-2.63712	0.0159819		ANK1	1.5725	0.35193																																										TCGA.B6.A2IU.01	17.2591
Il20rb	2.09633	0.0159819		ANK2	0.163118	0.18958																																										TCGA.B6.A3ZX.01	0.2558
Lgals12	2.59209	0.0159819		ANK3	1.11934	0.393257																																										TCGA.B6.A400.01	0.0215
Mrvi1	1.52785	0.0159819		ANKDD1A	0.768052	0.0870233																																										TCGA.B6.A401.01	22.3226
Otud7b	-0.703834	0.0159819		ANKFN1	-0.210727	0.213976																																										TCGA.B6.A402.01	0
Rerg	1.73079	0.0159819		ANKFY1	0.0294256	0.139181																																										TCGA.B6.A408.01	8.2618
Abi3bp	2.07825	0.0159831		ANKH	0.397687	0.435621																																										TCGA.B6.A409.01	0.2145
Gm8738	2.25177	0.0159831		ANKHD1	-0.0281914	0.225297																																										TCGA.B6.A40B.01	0.3618
Erlin1	0.879828	0.0159882		ANKIB1	-0.553204	0.348166																																										TCGA.B6.A40C.01	21.8424
Capsl	2.59558	0.0160967		ANKK1	2.74126	0.141271																																										TCGA.BH.A0AU.01	167.862
Cblc	2.61589	0.0160969		ANKLE1	0.293834	-0.0255533																																										TCGA.BH.A0AV.01	0.0755
Mpzl2	2.56365	0.0163594		ANKLE2	-0.0973623	0.199205																																										TCGA.BH.A0AW.01	0.1443
Lpl	2.0192	0.0165012		ANKMY1	0.0965729	0.296774																																										TCGA.BH.A0AY.01	183.637
Sox21	2.64778	0.0165012		ANKMY2	-0.123049	0.214138																																										TCGA.BH.A0AZ.01	0.6836
Tnfaip8l3	2.15733	0.0165012		ANKRA2	0.0358641	0.189186																																										TCGA.BH.A0B0.01	4.421
Casz1	2.41144	0.0166161		ANKRD1	0.998608	0.308163																																										TCGA.BH.A0B1.01	176.539
Krtap3-1	2.68054	0.0166161		ANKRD10	0.237437	0.200115																																										TCGA.BH.A0B2.01	188.318
Tspan11	2.0245	0.0167908		ANKRD11	0.259697	0.272292																																										TCGA.BH.A0B3.01	0.0437
Epcam	2.57892	0.0168429		ANKRD12	0.150247	0.318181																																										TCGA.BH.A0B4.01	21.4463
Plpp3	1.59592	0.0168429		ANKRD13A	-0.125292	0.238745																																										TCGA.BH.A0B5.01	36.3622
Cacnb3	1.57152	0.0169762		ANKRD13B	0.276367	0.0133916																																										TCGA.BH.A0B7.01	4.0518
Abhd12b	2.59756	0.017142		ANKRD13C	-0.341472	0.299623																																										TCGA.BH.A0B8.01	19.6617
Limk2	1.27553	0.017142		ANKRD13D	0.544349	0.114309																																										TCGA.BH.A0B9.01	0.0954
Nrp1	1.24326	0.017142		ANKRD16	0.0409736	-0.0129167																																										TCGA.BH.A0BA.01	7.4938
Perm1	2.35692	0.017142		ANKRD17	-0.34902	0.156647																																										TCGA.BH.A0BC.01	28.4346
Tns4	2.51059	0.017142		ANKRD2	0.661914	0.221599																																										TCGA.BH.A0BD.01	10.8098
Adora2b	1.83302	0.017147		ANKRD22	2.44575	0.26059																																										TCGA.BH.A0BF.01	18.0662
Gm10384	-2.25984	0.0171471		ANKRD23	0.0161514	-0.080706																																										TCGA.BH.A0BG.01	0.1276
Lypd6b	2.5881	0.0171471		ANKRD24	-0.0191839	0.183967																																										TCGA.BH.A0BJ.01	5.7955
Arhgap6	-1.58535	0.0171822		ANKRD26	-0.369146	0.226062																																										TCGA.BH.A0BL.01	0.1863
Glt8d2	1.78868	0.0172652		ANKRD27	0.375591	0.108958																																										TCGA.BH.A0BM.01	0.4747
Ace2	2.58818	0.0173549		ANKRD28	-0.878082	0.0886907																																										TCGA.BH.A0BO.01	9.8204
Ighv1-26	-2.66158	0.0175268		ANKRD29	0.961306	0.372647																																										TCGA.BH.A0BP.01	2.3533
Gm37689	-2.16178	0.0176439		ANKRD34A	-0.0923847	0.31107																																										TCGA.BH.A0BQ.01	0.574
Shroom3	1.98854	0.0176439		ANKRD35	3.46256	0.33994																																										TCGA.BH.A0BR.01	0.7162
Galnt18	1.40829	0.0176672		ANKRD37	-0.193712	0.0121801																																										TCGA.BH.A0BS.01	18.8587
Pisd	-0.726398	0.0176725		ANKRD39	-0.534367	-0.179199																																										TCGA.BH.A0BT.01	5.1496
A730085K08Rik	2.48848	0.0177089		ANKRD40	-0.155317	0.221904																																										TCGA.BH.A0BV.01	7.3998
AU018091	2.64806	0.0177404		ANKRD42	0.0300405	0.283154																																										TCGA.BH.A0BW.01	0.8194
Gpr160	1.98049	0.0177404		ANKRD44	-0.403203	0.203667																																										TCGA.BH.A0BZ.01	0.6031
9930038B18Rik	2.24405	0.0178203		ANKRD45	-1.03977	0.162911																																										TCGA.BH.A0C0.01	40.0509
Lin7b	2.10685	0.0178203		ANKRD46	-0.556031	0.0367368																																										TCGA.BH.A0C1.01	3.4092
BC016579	2.61919	0.0178865		ANKRD49	-0.0181796	0.227527																																										TCGA.BH.A0C3.01	14.6916
Aqp9	2.35225	0.0180039		ANKRD50	-0.272982	0.249096																																										TCGA.BH.A0C7.01	3.5327
Esyt3	2.42045	0.0180039		ANKRD52	-0.281425	0.0416347																																										TCGA.BH.A0DD.01	60.5096
Lrrtm4	-2.59885	0.0181179		ANKRD54	-0.0561294	-0.0143191																																										TCGA.BH.A0DE.01	3.9692
Efcab6	2.21599	0.0182927		ANKRD55	1.50152	0.154812																																										TCGA.BH.A0DG.01	27.399
Sh3rf2	2.56932	0.0182927		ANKRD6	0.493007	0.0826243																																										TCGA.BH.A0DH.01	0.0451
Avil	1.71195	0.0185564		ANKRD9	0.106909	-0.298746																																										TCGA.BH.A0DI.01	5.4671
Zfp275	-1.14345	0.0185564		ANKS1A	-0.504506	0.0935954																																										TCGA.BH.A0DK.01	1.1163
Ddx39	0.792108	0.0187294		ANKS1B	-0.599571	-0.0351822																																										TCGA.BH.A0DL.01	0.085
Kremen2	2.49999	0.0187294		ANKS3	-0.0653515	0.174205																																										TCGA.BH.A0DO.01	11.5545
Osbpl3	1.84952	0.0187294		ANKS6	-0.243174	-0.0513406																																										TCGA.BH.A0DP.01	34.2175
Osr2	2.26837	0.0187294		ANKZF1	0.388745	0.0772239																																										TCGA.BH.A0DQ.01	2.0956
Col4a6	2.58898	0.0188114		ANLN	-0.0123979	0.283544																																										TCGA.BH.A0DS.01	18.768
Arl4d	1.75472	0.0188464		ANO1	-1.42174	0.454242																																										TCGA.BH.A0DT.01	26.5888
Egfl6	2.44358	0.0188464		ANO10	-0.601681	0.138657																																										TCGA.BH.A0DV.01	11.8701
Lmx1b	2.22407	0.0188464		ANO3	-0.869571	0.360868																																										TCGA.BH.A0DX.01	2.9488
Lrig1	1.99615	0.0188464		ANO5	2.14818	0.0461933																																										TCGA.BH.A0DZ.01	0.7239
Sdc1	1.6812	0.0189571		ANO6	-0.0175585	0.410155																																										TCGA.BH.A0E0.01	0.1208
Fst	2.34936	0.0190373		ANO7	2.10547	0.00414092																																										TCGA.BH.A0E1.01	0.6485
Spns2	1.72217	0.0190373		ANO8	0.321005	0.27338																																										TCGA.BH.A0E2.01	2.868
Vnn1	2.37372	0.0190373		ANO9	4.5736	0.122169																																										TCGA.BH.A0E6.01	0.1768
Zfp423	1.39304	0.0190373		ANP32A	0.381987	0.049424																																										TCGA.BH.A0E7.01	167.851
Gm37559	-1.9289	0.0191119		ANP32B	-0.113596	0.262359																																										TCGA.BH.A0E9.01	13.2058
Tada2b	-1.06709	0.0191119		ANP32E	-0.199424	0.17435																																										TCGA.BH.A0EA.01	2.8938
Gm20627	2.32293	0.0191483		ANPEP	1.6086	0.473185																																										TCGA.BH.A0EB.01	51.7317
Cd81	-0.960387	0.0192486		ANTXR1	-0.191141	0.440038																																										TCGA.BH.A0EE.01	0.1763
Prcd	1.60579	0.0192486		ANTXR2	-0.00529116	0.561088																																										TCGA.BH.A0EI.01	1.364
Frmpd1	2.33135	0.0194623		ANXA1	-0.565986	0.527324																																										TCGA.BH.A0GY.01	34.0976
Asprv1	2.53628	0.0195358		ANXA11	-0.418642	0.0937416																																										TCGA.BH.A0GZ.01	4.0152
Slc34a2	2.59949	0.0195602		ANXA2	0.332282	0.281901																																										TCGA.BH.A0H0.01	0.6117
Gpha2	2.27266	0.0195723		ANXA2P2	0.332282	0.308855																																										TCGA.BH.A0H3.01	72.8895
Hey1	1.14223	0.019643		ANXA3	0.74714	0.0515493																																										TCGA.BH.A0H5.01	3.1097
Ccdc149	-1.05469	0.0197491		ANXA4	0.208865	0.134091																																										TCGA.BH.A0H6.01	8.0397
Clec11a	1.62259	0.0197491		ANXA5	-0.523605	-0.134873																																										TCGA.BH.A0H7.01	165.824
Tmem38a	1.74316	0.0201412		ANXA6	0.186623	0.207659																																										TCGA.BH.A0H9.01	3.1397
Ccdc113	2.36721	0.0201774		ANXA7	-0.0802743	0.451349																																										TCGA.BH.A0HA.01	21.408
Foxc2	2.02377	0.0201774		ANXA8	5.53016	0.0857264																																										TCGA.BH.A0HB.01	3.0096
Lad1	2.47361	0.0201774		ANXA8L1	5.53016	0.00765818																																										TCGA.BH.A0HF.01	1.158
Ccl22	2.04667	0.0203052		ANXA9	0.869474	0.0109367																																										TCGA.BH.A0HI.01	22.3247
Ltb4r2	2.52719	0.0203052		AOAH	-0.21341	0.288242																																										TCGA.BH.A0HK.01	0.7363
Krt86	2.59318	0.0203527		AOC2	0.198702	0.152553																																										TCGA.BH.A0HL.01	30.1737
Tmprss7	2.49004	0.0203527		AOC3	1.39429	0.285999																																										TCGA.BH.A0HN.01	8.7998
Lipn	2.50223	0.0204777		AOX1	0.030782	0.415651																																										TCGA.BH.A0HO.01	11.8355
Skint3	2.5583	0.0205431		AP1AR	-0.128414	0.199232																																										TCGA.BH.A0HP.01	23.1629
Wnt4	2.13892	0.0205431		AP1B1	0.139539	0.148841																																										TCGA.BH.A0HQ.01	76.7741
Rnf43	2.32048	0.0206285		AP1G1	-0.160213	0.295932																																										TCGA.BH.A0HU.01	1.7664
Gm17122	-1.82514	0.0207184		AP1G2	0.125083	-0.115644																																										TCGA.BH.A0HW.01	1.8812
Ybx2	2.37273	0.0210701		AP1M1	-0.37652	0.072138																																										TCGA.BH.A0HX.01	25.3801
Elf3	2.54268	0.0212391		AP1M2	3.49421	0.00729306																																										TCGA.BH.A0HY.01	0.8203
Cd248	1.85387	0.0212528		AP1S1	0.0222792	0.0689072																																										TCGA.BH.A0RX.01	1.8041
Ddr2	2.02917	0.0212528		AP1S2	-0.0031256	0.0664512																																										TCGA.BH.A0W3.01	27.1929
Gm15635	2.45808	0.0212528		AP1S3	0.582823	0.127742																																										TCGA.BH.A0W4.01	26.1883
Lgals7	2.5423	0.0212528		AP2A1	-0.239792	0.00815213																																										TCGA.BH.A0W5.01	15.6197
Nccrp1	2.55365	0.0212528		AP2A2	0.0285569	0.239575																																										TCGA.BH.A0W7.01	32.3952
Nuak1	1.1108	0.0212528		AP2B1	-0.352995	0.178269																																										TCGA.BH.A0WA.01	0.3195
Pla2g4f	2.45468	0.0212528		AP2M1	-0.234376	0.153844																																										TCGA.BH.A18F.01	33.1721
Prrx2	1.74068	0.0212746		AP2S1	-0.0991539	-0.0321767																																										TCGA.BH.A18G.01	0.1208
Pitpnm3	2.43884	0.0213685		AP3B1	-0.32559	0.316416																																										TCGA.BH.A18H.01	9.8405
Rab25	2.46429	0.0214837		AP3B2	0.464999	0.0404389																																										TCGA.BH.A18I.01	115.05
Serpinb6c	2.27818	0.0215228		AP3D1	-0.196398	-0.108195																																										TCGA.BH.A18J.01	0.6614
Stom	1.03646	0.0215228		AP3M1	-0.310071	0.237132																																										TCGA.BH.A18K.01	3.1246
Cdh11	2.14045	0.021595		AP3M2	-0.249743	-0.128505																																										TCGA.BH.A18L.01	5.4531
Il13ra1	1.59338	0.021595		AP3S1	-0.256911	0.275186																																										TCGA.BH.A18M.01	167.366
Ppl	2.46993	0.021595		AP3S2	-0.314741	0.124779																																										TCGA.BH.A18N.01	64.3535
Zic4	2.37508	0.021595		AP4B1	0.256501	0.294785																																										TCGA.BH.A18P.01	0.2729
Map3k9	2.04927	0.0217482		AP4E1	-0.335473	0.390724																																										TCGA.BH.A18Q.01	2.0352
Wscd2	2.17952	0.0217606		AP4M1	0.217189	0.106474																																										TCGA.BH.A18R.01	0.3489
Ap1m2	2.47737	0.0220037		AP4S1	-0.0943222	0.215631																																										TCGA.BH.A18S.01	8.9236
Retn	2.46196	0.0220037		APAF1	0.36026	0.263783																																										TCGA.BH.A18T.01	0.0482
S100a14	2.52764	0.0220037		APBA1	0.863386	0.126586																																										TCGA.BH.A18U.01	73.9298
Syn3	-1.23174	0.0222804		APBA2	-0.163569	-0.0897642																																										TCGA.BH.A18V.01	0.1118
Serpina3b	2.5773	0.0223616		APBA3	0.102813	0.178188																																										TCGA.BH.A1EN.01	0.1437
Cxcr5	-2.40812	0.0223917		APBB1	-0.259699	0.0947915																																										TCGA.BH.A1EO.01	3.3115
Adcy5	1.78729	0.0224246		APBB1IP	1.03523	0.364158																																										TCGA.BH.A1ES.01	4.3998
Gli2	1.84668	0.0224246		APBB2	0.254909	0.204908																																										TCGA.BH.A1ET.01	69.5143
Tnxb	1.98569	0.0224246		APC	-0.264024	0.255127																																										TCGA.BH.A1EU.01	46.1243
Mrpl32	0.560011	0.0224448		APC2	0.728888	-0.0441584																																										TCGA.BH.A1EV.01	18.98
A230065H16Rik	-2.34068	0.0224946		APCDD1	2.24047	0.0193248																																										TCGA.BH.A1EW.01	66.0839
Acp7	2.37867	0.022563		APEH	-0.167804	0.00316436																																										TCGA.BH.A1EX.01	0.8429
Slc36a2	2.01562	0.0226275		APEX1	-0.0809196	0.0370584																																										TCGA.BH.A1EY.01	17.9852
Pkd1	-0.67977	0.0227326		APEX2	0.0340508	0.114177																																										TCGA.BH.A1F0.01	0.2066
Cfi	2.11422	0.0231381		APH1A	-0.503406	-0.0554655																																										TCGA.BH.A1F2.01	0.9116
Rnf141	-0.86218	0.0231867		APH1B	-1.03982	0.224547																																										TCGA.BH.A1F5.01	206.159
Pqlc1	1.14429	0.0232566		APH1B	-0.282988	0.224547																																										TCGA.BH.A1F6.01	0.0948
Sh2d4a	2.44293	0.0232585		API5	-0.11523	0.30944																																										TCGA.BH.A1F8.01	4.3995
Gm22748	-1.82452	0.0232733		APIP	-0.0156429	0.284672																																										TCGA.BH.A1FB.01	36.7068
Krt42	2.56056	0.0232733		APLF	0.0814808	0.332577																																										TCGA.BH.A1FC.01	0.0154
Mal2	2.30766	0.0232733		APLN	-0.593969	0.183458																																										TCGA.BH.A1FD.01	0.4068
Mc2r	2.45983	0.0232733		APLNR	-0.262104	0.313836																																										TCGA.BH.A1FE.01	182.959
Myoc	2.45831	0.0232733		APLP1	2.07947	0.29558																																										TCGA.BH.A1FG.01	14.925
Cwh43	2.54891	0.0232864		APLP2	0.163591	0.269425																																										TCGA.BH.A1FH.01	4.5087
Krt7	2.12867	0.0233556		APOA2	0.0805202	0.0421298																																										TCGA.BH.A1FJ.01	0.9097
Rgs4	1.40372	0.0233556		APOBEC1	0.762614	-0.0285216																																										TCGA.BH.A1FL.01	111.667
Tmem154	1.77365	0.0233556		APOBEC2	2.44349	0.0660823																																										TCGA.BH.A1FM.01	183.829
Tmprss4	2.52979	0.0233556		APOBEC3B	0.153669	0.254166																																										TCGA.BH.A1FN.01	8.8612
B130046B21Rik	-1.70996	0.0234026		APOBEC3C	0.153669	0.155132																																										TCGA.BH.A1FR.01	2.952
Plce1	1.48551	0.0234026		APOBEC3D	0.153669	0.226357																																										TCGA.BH.A1FU.01	3.3672
Slc26a10	2.03852	0.0234026		APOBEC3F	0.153669	0.235087																																										TCGA.BH.A201.01	9.426
Cxcl14	1.69407	0.0236522		APOBEC3G	0.153669	0.299259																																										TCGA.BH.A202.01	72.8943
Sec14l4	2.54696	0.0236522		APOC1	3.447	-0.108336																																										TCGA.BH.A203.01	0.23
Igkv10-96	-2.53456	0.0236696		APOC4	0.534464	-0.0297663																																										TCGA.BH.A204.01	2.9224
Wdr91	-1.88258	0.0237111		APOD	0.290653	0.0895177																																										TCGA.BH.A208.01	0.7619
Dnah7c	-1.96069	0.0237185		APOE	-0.0201493	-0.26966																																										TCGA.BH.A209.01	27.0976
Ttc9	1.34447	0.0238219		APOL1	1.77722	0.272194																																										TCGA.BH.A28O.01	5.81
Gm42847	2.48379	0.0240689		APOL1	1.84944	0.272194																																										TCGA.BH.A28Q.01	10.6784
Gm53	2.51844	0.0240689		APOL1	2.44274	0.272194																																										TCGA.BH.A2L8.01	16.1009
Mesp1	2.54283	0.0240689		APOL1	0.990982	0.272194																																										TCGA.BH.A42T.01	1.9356
Ptk7	1.85839	0.0240689		APOL1	1.50775	0.272194																																										TCGA.BH.A42U.01	5.2184
Stbd1	1.60971	0.0240689		APOL2	2.74868	0.24232																																										TCGA.BH.A42V.01	2.1391
Clca1	2.476	0.0240893		APOL2	0.990982	0.24232																																										TCGA.BH.A5IZ.01	0.3005
Cish	1.46511	0.0241229		APOL2	0.350196	0.24232																																										TCGA.BH.A5J0.01	9.6051
Fcmr	-2.38735	0.0241229		APOL2	1.84944	0.24232																																										TCGA.BH.A6R8.01	76.3814
Gm9750	2.27085	0.0241229		APOL2	1.50775	0.24232																																										TCGA.BH.A6R9.01	0.2986
Krtap15	2.55384	0.0241229		APOL2	1.77722	0.24232																																										TCGA.BH.A8FY.01	0.7314
Pcdh9	-1.88008	0.0241229		APOL2	2.44274	0.24232																																										TCGA.BH.A8FZ.01	4.9929
Rbbp8nl	2.54507	0.0241229		APOL2	1.92696	0.24232																																										TCGA.BH.A8G0.01	10.3856
Ripply3	1.47046	0.0241229		APOL3	2.44274	0.275896																																										TCGA.BH.AB28.01	0.9346
Gm38057	-1.82463	0.0243151		APOL4	2.44274	0.300499																																										TCGA.C8.A12K.01	0.0621
Hspb2	1.76973	0.0243151		APOL6	4.71208	0.287961																																										TCGA.C8.A12L.01	0.9495
Lrch3	-0.85164	0.0243492		APOLD1	0.524333	0.11327																																										TCGA.C8.A12M.01	1.9499
Cyp3a57	2.54389	0.024477		APOO	-0.31511	-0.134254																																										TCGA.C8.A12N.01	13.1199
Slit3	1.67172	0.024477		APOOL	-0.251807	0.203975																																										TCGA.C8.A12O.01	19.8499
Avpr1a	1.91806	0.0245239		APP	-0.5721	0.166011																																										TCGA.C8.A12P.01	0.1537
Gm5535	-1.86593	0.0245239		APPBP2	-0.434648	0.265769																																										TCGA.C8.A12Q.01	0.5128
Irx2	2.36221	0.0245239		APPL1	-0.0317622	0.335176																																										TCGA.C8.A12T.01	6.5763
Ntf3	2.32411	0.0245239		APPL2	-0.382208	0.203091																																										TCGA.C8.A12U.01	2.6037
Plcxd1	2.1836	0.0246231		APRT	0.333685	-0.0447846																																										TCGA.C8.A12V.01	0.1521
Hebp2	1.61775	0.0249147		APTX	0.191085	0.143853																																										TCGA.C8.A12W.01	63.5049
Ajuba	1.09184	0.0255858		AQP1	0.195839	0.302892																																										TCGA.C8.A12X.01	0.8432
Pou2af1	-2.40286	0.0255858		AQP11	0.0327927	0.0395086																																										TCGA.C8.A12Y.01	17.6712
Pogk	-0.901091	0.0256038		AQP2	-1.93625	-0.10984																																										TCGA.C8.A12Z.01	0.1305
Ptpru	1.93991	0.0256428		AQP3	2.69649	0.303976																																										TCGA.C8.A130.01	15.5437
Adgrd1	1.65027	0.0259656		AQP4	3.05177	-0.201387																																										TCGA.C8.A131.01	0.0994
Mkrn2os	2.50524	0.026334		AQP5	0.103042	-0.0177673																																										TCGA.C8.A132.01	10.0929
Ank1	1.99877	0.0264535		AQP7	1.47912	-0.0209956																																										TCGA.C8.A133.01	0.1467
Has2	1.81874	0.0264535		AQP9	2.10086	0.344582																																										TCGA.C8.A134.01	0.3246
1700109H08Rik	-1.58293	0.0264608		AQR	-0.0700813	0.317023																																										TCGA.C8.A135.01	0.378
Cdc14b	-1.12953	0.0264608		AR	1.78969	0.23504																																										TCGA.C8.A137.01	0.1827
Emb	1.64936	0.0264608		ARAF	-0.154925	0.230517																																										TCGA.C8.A138.01	0.7088
Erbb2	1.22055	0.0264608		ARAP1	0.18953	0.086937																																										TCGA.C8.A1HE.01	11.0205
Spink12	2.52289	0.0264608		ARAP2	-0.812671	0.305407																																										TCGA.C8.A1HF.01	0.5584
Gm10252	-1.59086	0.0265255		ARAP3	0.619796	0.209324																																										TCGA.C8.A1HG.01	46.8809
Il31ra	2.42528	0.0265255		ARC	1.07053	0.11368																																										TCGA.C8.A1HI.01	42.606
Asap3	1.5175	0.0265385		ARCN1	-0.280265	0.374553																																										TCGA.C8.A1HJ.01	0.0784
Cidea	2.49944	0.0265385		AREG	2.47904	0.450195																																										TCGA.C8.A1HK.01	3.0226
Has3	1.87182	0.0265385		ARF1	-0.23787	0.0396198																																										TCGA.C8.A1HL.01	0.9114
Pcdhb10	1.86585	0.0265385		ARF3	-0.198103	0.0242408																																										TCGA.C8.A1HM.01	9.9787
Rab7b	1.54347	0.0265806		ARF4	-0.365361	0.385349																																										TCGA.C8.A1HN.01	62.9267
Rgs20	2.41395	0.0269175		ARF5	-0.0775796	-0.0351693																																										TCGA.C8.A1HO.01	8.4981
Otub2	1.18063	0.0269826		ARF6	-0.144453	0.302566																																										TCGA.C8.A26V.01	90.2117
Ppp1r14a	1.51611	0.0270581		ARFGAP1	-0.0374497	-0.120523																																										TCGA.C8.A26W.01	12.7724
Nrip2	1.73397	0.0271651		ARFGAP2	0.0632571	0.159567																																										TCGA.C8.A26X.01	0.0766
Crebrf	-1.22802	0.0273328		ARFGAP3	-0.330555	0.314987																																										TCGA.C8.A26Y.01	0.2369
Dpysl4	2.30446	0.027426		ARFGEF1	-0.372179	0.187325																																										TCGA.C8.A26Z.01	3.7213
Pak6	2.41959	0.0276021		ARFGEF2	-0.348135	0.150468																																										TCGA.C8.A273.01	10.7254
Syt7	1.85289	0.0278119		ARFIP1	-0.479983	0.331354																																										TCGA.C8.A274.01	0.7422
Rgs7	2.36702	0.0278495		ARFIP2	-0.137418	0.195565																																										TCGA.C8.A275.01	0.7384
Sostdc1	2.48566	0.0278495		ARFRP1	-0.0683247	0.125284																																										TCGA.C8.A278.01	0.2802
Csf1	1.73402	0.0279879		ARG1	-1.20528	-0.00473372																																										TCGA.C8.A27A.01	1.5289
Hic2	-0.71483	0.0280643		ARG2	1.28411	0.323681																																										TCGA.C8.A27B.01	0.1458
Hsp25-ps1	2.0041	0.0280643		ARGLU1	0.0748932	0.166197																																										TCGA.C8.A3M7.01	1.0582
RP23-243G3.1	-2.05459	0.0281244		ARHGAP1	-0.233296	0.231439																																										TCGA.C8.A3M8.01	0.8456
Cntn1	-2.34459	0.0284142		ARHGAP10	0.529893	0.24824																																										TCGA.C8.A8HP.01	0.1493
Gm43300	-1.91004	0.0284142		ARHGAP11A	0.0794862	0.28603																																										TCGA.C8.A8HQ.01	1.1199
Lpcat4	1.17031	0.0284142		ARHGAP11B	0.0794862	0.290063																																										TCGA.C8.A8HR.01	19.5997
Gprc5d	2.297	0.0287099		ARHGAP12	-0.303941	0.350233																																										TCGA.D8.A13Y.01	2.1348
Tnfrsf10b	0.97785	0.0289007		ARHGAP15	0.123667	0.296866																																										TCGA.D8.A13Z.01	0.1526
Slc6a13	2.33919	0.0289237		ARHGAP17	-0.214626	0.226377																																										TCGA.D8.A140.01	1.7097
Fcor	1.89883	0.029093		ARHGAP18	0.0745545	0.401965																																										TCGA.D8.A141.01	86.6036
AI838599	2.19961	0.0293469		ARHGAP19	0.801109	0.387628																																										TCGA.D8.A142.01	0.1637
Sox15	2.28139	0.0294686		ARHGAP20	-0.218123	0.154949																																										TCGA.D8.A143.01	2.1932
Zfp296	1.6827	0.0294905		ARHGAP21	-0.305649	0.421702																																										TCGA.D8.A145.01	10.3233
Ceacam19	2.41544	0.0295332		ARHGAP22	0.727959	0.407978																																										TCGA.D8.A147.01	0.473
Cgn	2.34871	0.0295332		ARHGAP23	0.141662	0.186758																																										TCGA.D8.A1J8.01	0.9334
Col17a1	2.44673	0.0295332		ARHGAP24	1.09978	0.276165																																										TCGA.D8.A1J9.01	0.1581
Pinlyp	2.4901	0.0295332		ARHGAP25	-0.0458969	0.284877																																										TCGA.D8.A1JA.01	0.9102
Bcam	1.76699	0.0299081		ARHGAP26	0.0509598	0.293075																																										TCGA.D8.A1JB.01	6.6571
Bcl2l14	1.92119	0.0302289		ARHGAP27	0.192377	0.294282																																										TCGA.D8.A1JC.01	71.9039
Gm5857	-1.20804	0.0302389		ARHGAP28	0.690057	0.0964365																																										TCGA.D8.A1JD.01	98.5812
Coro1c	-0.846361	0.0302433		ARHGAP29	0.586669	0.277464																																										TCGA.D8.A1JE.01	22.3225
Tppp3	1.83462	0.0302433		ARHGAP30	-0.549059	0.356147																																										TCGA.D8.A1JF.01	0.0506
Fam81a	2.26515	0.0302821		ARHGAP31	-0.519379	0.187908																																										TCGA.D8.A1JG.01	0.3402
Gas1	2.09193	0.0302821		ARHGAP32	-0.173831	0.0384424																																										TCGA.D8.A1JH.01	24.1521
Wnt6	2.01038	0.0303422		ARHGAP33	0.689155	0.179014																																										TCGA.D8.A1JI.01	18.0917
Dio2	1.92685	0.0304158		ARHGAP39	-0.729894	-0.186354																																										TCGA.D8.A1JJ.01	42.4746
S100a11	1.1713	0.0304158		ARHGAP4	-0.699425	0.0970352																																										TCGA.D8.A1JK.01	0.2282
Cd207	2.44724	0.0305369		ARHGAP42	0.114106	0.118642																																										TCGA.D8.A1JL.01	0.7407
Mbp	1.72452	0.0305505		ARHGAP5	-0.224863	0.255817																																										TCGA.D8.A1JM.01	0.0224
Setbp1	1.88272	0.0305505		ARHGAP6	-1.37589	0.260835																																										TCGA.D8.A1JN.01	8.1268
1700024P16Rik	2.40564	0.0307809		ARHGAP8	2.56308	-0.204743																																										TCGA.D8.A1JP.01	8.6503
Mzb1	-2.3492	0.0308304		ARHGAP9	-0.238625	0.306267																																										TCGA.D8.A1JS.01	0.31
Sh2b3	-0.916997	0.0308304		ARHGDIA	-0.298252	0.0464188																																										TCGA.D8.A1JT.01	17.1862
Tfap2e	2.45971	0.0308304		ARHGDIB	-0.491254	0.231761																																										TCGA.D8.A1JU.01	8.1214
Tmigd1	1.95867	0.0308304		ARHGDIG	-0.0762822	-0.176073																																										TCGA.D8.A1X5.01	2.5302
Tacstd2	2.43203	0.03085		ARHGEF1	0.109976	0.102901																																										TCGA.D8.A1X6.01	2.4134
Ass1	1.53348	0.0312425		ARHGEF10	0.327311	0.279441																																										TCGA.D8.A1X7.01	0.4322
Gm42829	-1.18161	0.0312425		ARHGEF10L	-0.0173763	0.139638																																										TCGA.D8.A1X8.01	58.6299
Lrrc32	1.36579	0.0312425		ARHGEF11	-0.411339	0.0563761																																										TCGA.D8.A1X9.01	0.2974
Krtap13-1	2.46933	0.0313264		ARHGEF12	-0.235759	0.318481																																										TCGA.D8.A1XA.01	562.723
Ltbp4	1.48392	0.0313264		ARHGEF15	0.340929	0.274023																																										TCGA.D8.A1XB.01	100.288
Macc1	2.41884	0.0317663		ARHGEF16	1.16462	-0.0207988																																										TCGA.D8.A1XC.01	0.0314
Rflnb	1.199	0.0318218		ARHGEF17	1.32242	0.189433																																										TCGA.D8.A1XD.01	11.4479
Clec3b	2.19849	0.0318885		ARHGEF18	0.414501	0.177768																																										TCGA.D8.A1XF.01	0.3517
Fam118b	0.658927	0.0318885		ARHGEF19	1.32211	0.301169																																										TCGA.D8.A1XG.01	0.0973
Gm867	2.03987	0.0319311		ARHGEF2	-0.32083	0.216059																																										TCGA.D8.A1XJ.01	13.7439
Gm13205	1.40987	0.0320323		ARHGEF3	0.649311	0.414976																																										TCGA.D8.A1XK.01	0.2535
Gm45718	-1.3483	0.0320323		ARHGEF37	-0.78179	-0.0298975																																										TCGA.D8.A1XL.01	15.3237
Mecp2	-0.921748	0.0320323		ARHGEF4	2.02221	0.038086																																										TCGA.D8.A1XM.01	39.7623
Rnf122	0.983585	0.0320323		ARHGEF5	0.947362	0.09063																																										TCGA.D8.A1XO.01	0.9658
Rnf150	1.51034	0.0320323		ARHGEF6	-0.454298	0.425454																																										TCGA.D8.A1XQ.01	0.0994
Il18	1.56486	0.0321729		ARHGEF7	-0.210682	0.0755205																																										TCGA.D8.A1XR.01	0.1409
Gm28438	1.48482	0.0321957		ARHGEF9	-0.191184	0.293812																																										TCGA.D8.A1XS.01	43.7456
Slc38a3	2.07676	0.0322119		ARID1A	0.0787245	0.285611																																										TCGA.D8.A1XT.01	0.2258
2200002D01Rik	1.59267	0.032355		ARID1B	-0.372684	0.100871																																										TCGA.D8.A1XU.01	11.6366
Magi2	-0.771694	0.032355		ARID2	-0.0716544	0.230726																																										TCGA.D8.A1XV.01	0.0899
Gm43923	-2.02358	0.0324155		ARID3A	0.233805	0.117267																																										TCGA.D8.A1XW.01	0.4238
9330162012Rik	2.10975	0.0325019		ARID3B	-0.232066	0.261253																																										TCGA.D8.A1XY.01	30.8679
Fam160b1	-1.1568	0.0325019		ARID3C	-0.0168123	0.0788971																																										TCGA.D8.A1XZ.01	12.6568
Itgb6	2.34796	0.0325019		ARID4A	0.127543	0.292057																																										TCGA.D8.A1Y0.01	52.0178
Gltp	1.17397	0.0325748		ARID4B	-0.198226	0.315065																																										TCGA.D8.A1Y1.01	35.9181
Adam33	2.01109	0.0326767		ARID5A	-0.271978	0.318942																																										TCGA.D8.A1Y2.01	7.9069
Msi2	-0.711001	0.0326767		ARID5B	0.671266	0.015048																																										TCGA.D8.A1Y3.01	0.6156
Asic2	2.3012	0.0327682		ARIH1	-0.29642	0.229561																																										TCGA.D8.A27E.01	0.5454
Cldn8	2.45119	0.0327682		ARIH2	-0.181005	0.221133																																										TCGA.D8.A27F.01	0.2647
Dnm3	1.37231	0.0327682		ARL1	-0.162939	0.255249																																										TCGA.D8.A27G.01	0.3667
Marc1	2.09476	0.0327682		ARL10	-0.58809	0.268407																																										TCGA.D8.A27H.01	0.0762
Xcl1	1.97823	0.0327682		ARL11	-0.438344	0.398505																																										TCGA.D8.A27I.01	40.512
Cyb561	1.82495	0.0328574		ARL13B	0.015286	0.39568																																										TCGA.D8.A27K.01	9.7889
Gm26658	-1.60204	0.0328574		ARL15	-0.504526	0.315962																																										TCGA.D8.A27L.01	116.888
Cma1	2.29193	0.0328577		ARL16	0.208792	0.217638																																										TCGA.D8.A27M.01	0.2673
Krtap7-1	2.44998	0.0328577		ARL2	-0.334782	-0.141683																																										TCGA.D8.A27N.01	1.4876
Ifi204	1.68549	0.0329663		ARL2BP	-0.571433	0.318724																																										TCGA.D8.A27P.01	6.0508
1500015O10Rik	2.11028	0.0331218		ARL3	-0.419051	0.389668																																										TCGA.D8.A27R.01	19.7795
Cyp17a1	2.44562	0.0331218		ARL4A	0.53353	0.185618																																										TCGA.D8.A27T.01	122.1
Pygo1	-0.97151	0.0331218		ARL4C	0.799654	0.601414																																										TCGA.D8.A27V.01	45.0656
Grb7	2.36629	0.0331388		ARL4D	1.89334	0.248194																																										TCGA.D8.A27W.01	1.4858
Slc6a8	-1.11725	0.0331388		ARL5A	-0.245551	0.338782																																										TCGA.D8.A3Z5.01	58.6745
Spon2	2.08676	0.0332683		ARL5B	-0.591423	0.315749																																										TCGA.D8.A3Z6.01	33.8586
Rps4l	1.75459	0.0333805		ARL5C	0.165591	0.118345																																										TCGA.D8.A4Z1.01	20.2925
AA986860	1.60961	0.0336206		ARL6	-0.475888	0.323656																																										TCGA.D8.A73U.01	0.1007
Atp2c2	2.22141	0.0336206		ARL6IP1	-0.325212	0.245707																																										TCGA.D8.A73W.01	0.3152
Gm45755	2.41977	0.0336206		ARL6IP4	-0.242265	-0.0634276																																										TCGA.D8.A73X.01	10.9044
Krt84	2.42345	0.0336206		ARL6IP5	0.0484712	0.31853																																										TCGA.E2.A105.01	1.9304
Pcdhb7	1.57199	0.0336206		ARL6IP6	-0.0882109	0.395043																																										TCGA.E2.A107.01	3.9353
Cdh3	2.20992	0.0337153		ARL8A	-0.0885626	-0.0430896																																										TCGA.E2.A108.01	92.6074
Casq1	2.35405	0.0338416		ARL8B	-0.237862	0.276111																																										TCGA.E2.A109.01	13.7589
Mir196a-1	2.43263	0.0338416		ARL9	0.536591	0.0582232																																										TCGA.E2.A10A.01	19.9046
Cyp26b1	1.58722	0.0338999		ARMC1	-0.481008	0.214552																																										TCGA.E2.A10B.01	19.6564
Gm45891	2.14351	0.0338999		ARMC10	-0.404291	0.252072																																										TCGA.E2.A10C.01	8.0807
Syt8	2.15815	0.0338999		ARMC2	0.0978892	0.237428																																										TCGA.E2.A10E.01	3.7325
Rsph3a	-0.898161	0.0339532		ARMC3	0.46204	-0.0571274																																										TCGA.E2.A10F.01	65.589
Itga3	1.56463	0.0339876		ARMC5	0.0520091	-0.0137703																																										TCGA.E2.A14N.01	0
Clip4	2.14288	0.0339879		ARMC6	0.200728	-0.0412814																																										TCGA.E2.A14O.01	32.3643
Eno3	1.97544	0.0339879		ARMC7	-0.0847447	0.137302																																										TCGA.E2.A14P.01	0.1376
Exosc1	0.571787	0.0339879		ARMC8	-0.0657556	0.328794																																										TCGA.E2.A14Q.01	0.9836
Krt81	2.43109	0.0339879		ARMC9	-0.285894	0.151745																																										TCGA.E2.A14R.01	0.0216
Pcdhgb5	1.92591	0.0339879		ARMCX1	-0.372937	0.219195																																										TCGA.E2.A14S.01	19.8511
Tbx15	1.82077	0.0339879		ARMCX2	-0.682908	0.273739																																										TCGA.E2.A14T.01	22.3479
Tmem268	-0.968975	0.0339879		ARMCX3	-0.502152	0.303209																																										TCGA.E2.A14U.01	21.9757
Drp2	1.66161	0.0343053		ARMCX5	-0.492721	0.237683																																										TCGA.E2.A14V.01	12.0373
Gm4285	-0.98374	0.0343053		ARMCX6	-0.692905	0.151184																																										TCGA.E2.A14W.01	77.6549
9030617O03Rik	1.23849	0.0343881		ARNT	-0.256081	0.148525																																										TCGA.E2.A14X.01	0.1667
Ism1	2.09921	0.0346005		ARNT2	-1.04171	0.0403213																																										TCGA.E2.A14Y.01	0.0322
Rgs9bp	1.79796	0.0347392		ARPC1A	-0.325158	0.0584822																																										TCGA.E2.A14Z.01	110.117
Fat2	2.42132	0.0347771		ARPC1B	-0.430504	0.0841276																																										TCGA.E2.A150.01	0.444
Hoxd3os1	1.70325	0.0348491		ARPC2	-0.346263	0.473598																																										TCGA.E2.A152.01	0.1148
Psors1c2	2.29597	0.0348491		ARPC3	-0.376551	0.230339																																										TCGA.E2.A153.01	42.7878
Gcc1	-1.4723	0.0351089		ARPC4	-0.527634	0.287392																																										TCGA.E2.A154.01	18.5751
Fam69c	2.12984	0.0351889		ARPC5	-0.421235	0.326994																																										TCGA.E2.A155.01	1.063
Coro2a	1.78116	0.035567		ARPC5L	-0.0197125	0.266747																																										TCGA.E2.A156.01	31.4398
Fam83g	2.33724	0.035567		ARPP19	0.032425	0.240696																																										TCGA.E2.A158.01	0.203
Gpt	1.49857	0.035567		ARPP21	-1.71908	0.170698																																										TCGA.E2.A159.01	0.1753
Hrh1	1.79452	0.035567		ARRB1	-0.116548	-0.100187																																										TCGA.E2.A15A.01	15.0269
Foxo6	1.90058	0.0356545		ARRB2	0.397019	0.329716																																										TCGA.E2.A15C.01	183.143
Nfe2l3	2.20485	0.0357492		ARRDC1	0.324267	0.0205758																																										TCGA.E2.A15D.01	14.5552
Igkv9-120	-2.38338	0.0357543		ARRDC2	0.36841	0.186741																																										TCGA.E2.A15E.01	50.9536
Krtap19-5	2.41771	0.0357543		ARRDC3	0.405802	0.27312																																										TCGA.E2.A15F.01	77.626
Egr1	-1.71462	0.0359461		ARRDC4	0.424362	0.206413																																										TCGA.E2.A15G.01	117.828
Gm13219	2.40506	0.0359761		ARSA	-0.374298	0.0995721																																										TCGA.E2.A15H.01	0.7935
Il1r1	1.75937	0.0359761		ARSB	-0.906708	0.366886																																										TCGA.E2.A15I.01	25.777
Tshz3	1.65357	0.0359835		ARSG	-0.903958	-0.0119999																																										TCGA.E2.A15J.01	4.0767
Kctd4	2.38297	0.0359889		ARSI	0.165288	0.032322																																										TCGA.E2.A15K.01	4.849
Kcnj16	2.39398	0.0359952		ARSJ	1.20367	0.503644																																										TCGA.E2.A15L.01	10.052
Galnt11	-0.67509	0.0360184		ARSK	-0.395478	0.373571																																										TCGA.E2.A15M.01	5.6954
Anxa9	1.55181	0.0361213		ART1	0.367583	-0.0557344																																										TCGA.E2.A15O.01	21.4441
Csrp2	1.21897	0.0361213		ART3	-0.969983	0.207664																																										TCGA.E2.A15P.01	20.7776
Xkrx	2.05885	0.0361213		ART4	1.45886	0.17876																																										TCGA.E2.A15R.01	81.1214
Rasgrf2	1.64256	0.036172		ART5	-2.69179	-0.119151																																										TCGA.E2.A15S.01	1.8584
Zfp385b	2.0886	0.036172		ARTN	0.78239	0.267653																																										TCGA.E2.A15T.01	1.2741
Ces2e	1.44692	0.0362153		ARV1	0.0709783	0.0243272																																										TCGA.E2.A1AZ.01	0.3503
Aspa	-1.7921	0.0363678		ARVCF	1.2242	-0.0144238																																										TCGA.E2.A1B0.01	4.0228
Gm5127	2.23708	0.0364476		AS3MT	-0.421685	-0.0249526																																										TCGA.E2.A1B1.01	4.2475
Hoxd8	1.60572	0.0364712		ASAH1	-0.55172	-0.169545																																										TCGA.E2.A1B4.01	2.3105
Tmtc1	1.56788	0.0364712		ASAH2	-0.251329	0.107443																																										TCGA.E2.A1B5.01	1.9124
Csrnp3	-2.06385	0.0364931		ASAH2B	-0.251329	0.107169																																										TCGA.E2.A1B6.01	0.0252
S1pr1	1.04114	0.0365425		ASAP1	-0.280973	0.105752																																										TCGA.E2.A1BC.01	14.684
Gm15987	2.09003	0.0365942		ASAP2	-0.153864	0.329545																																										TCGA.E2.A1BD.01	13.9195
Gm43813	2.12338	0.0368097		ASAP3	1.50978	0.196157																																										TCGA.E2.A1IE.01	1.1004
Pcdhgb2	-1.81045	0.0368289		ASB1	-0.685204	0.351611																																										TCGA.E2.A1IF.01	0.7314
6030419C18Rik	1.68863	0.0370221		ASB10	0.826427	-0.133736																																										TCGA.E2.A1IG.01	1.8825
Has2os	2.096	0.0370221		ASB11	1.86781	-0.269083																																										TCGA.E2.A1IH.01	0.5285
Piwil2	1.56001	0.0375431		ASB12	1.36965	0.0757857																																										TCGA.E2.A1II.01	0.1555
Spry2	-0.970182	0.0376245		ASB13	0.144458	0.049549																																										TCGA.E2.A1IJ.01	0.7739
Cers3	2.18003	0.0376371		ASB14	1.3319	0.190636																																										TCGA.E2.A1IK.01	0.24
Fam65c	1.93991	0.0377051		ASB15	2.46176	-0.0226254																																										TCGA.E2.A1IL.01	63.9914
Ahi1	-0.91014	0.0377821		ASB16	1.72673	0.11916																																										TCGA.E2.A1IN.01	41.4587
Arhgap44	1.75098	0.0377821		ASB18	1.41415	0.0457993																																										TCGA.E2.A1IO.01	93.8757
Bbs1	-0.547421	0.0377821		ASB2	1.4891	-0.097389																																										TCGA.E2.A1IU.01	4.065
Mcpt4	2.26952	0.0377821		ASB3	-0.102777	0.357748																																										TCGA.E2.A1L6.01	14.1274
Art5	-1.94835	0.0379738		ASB4	0.819466	-0.0575																																										TCGA.E2.A1L7.01	23.1227
Cldn23	2.28305	0.0383021		ASB5	1.39485	0.0974885																																										TCGA.E2.A1L8.01	12.0932
Efhd1	1.13486	0.0383021		ASB6	-0.0358713	0.0894829																																										TCGA.E2.A1L9.01	46.8061
Tmem139	2.28849	0.0383021		ASB7	-0.299364	0.233684																																										TCGA.E2.A1LA.01	8.8257
Tmem52	2.26204	0.0383021		ASB8	-0.118869	0.245217																																										TCGA.E2.A1LB.01	0.1422
Trim16	1.52113	0.0383021		ASCC1	0.030268	0.321412																																										TCGA.E2.A1LE.01	0.2296
1810011O10Rik	1.59569	0.0383703		ASCC2	-0.191329	0.0928227																																										TCGA.E2.A1LG.01	0
Gm13857	-2.35645	0.0384681		ASCC3	-0.0698044	0.385544																																										TCGA.E2.A1LH.01	0.0251
Nrtn	2.0182	0.0384818		ASCL2	1.29682	0.172845																																										TCGA.E2.A1LI.01	0.0517
Eaf1	-0.755176	0.0384972		ASF1A	-0.0500995	0.315412																																										TCGA.E2.A1LK.01	0.5819
Tcf12	-0.949251	0.0384972		ASF1B	-0.137525	0.0581745																																										TCGA.E2.A1LL.01	0.5277
Fut2	2.3455	0.0385496		ASGR2	0.481452	0.297288																																										TCGA.E2.A1LS.01	0.0823
Ly6a	1.65648	0.0385726		ASH1L	-0.0986472	0.23483																																										TCGA.E2.A2P5.01	2.9165
2010300C02Rik	1.87034	0.0386197		ASH2L	-0.0615653	0.125963																																										TCGA.E2.A2P6.01	3.4925
Acsbg1	2.05739	0.0386197		ASIP	1.56743	-0.0741766																																										TCGA.E2.A3DX.01	4.4817
Tusc5	1.75336	0.0389058		ASL	-0.239815	0.205615																																										TCGA.E2.A56Z.01	0.4142
4930412O13Rik	2.35496	0.0390505		ASNS	0.284365	0.241748																																										TCGA.E2.A570.01	26.9836
Orm3	2.29441	0.0390505		ASNSD1	0.276838	0.30742																																										TCGA.E2.A573.01	0.2494
Spink5	2.35841	0.0390505		ASPA	-1.57193	0.0381109																																										TCGA.E2.A574.01	0.0552
BC037032	-0.912905	0.0390796		ASPDH	1.84458	0.0923545																																										TCGA.E2.A576.01	9.8805
Ggct	1.59883	0.0390796		ASPG	2.52466	-0.126609																																										TCGA.E2.A9RU.01	0.6611
Igkv19-93	-2.26454	0.0390796		ASPH	0.251866	0.282411																																										TCGA.E9.A1N3.01	0.2522
Prr16	1.76186	0.0390796		ASPHD2	1.17731	0.40891																																										TCGA.E9.A1N4.01	0.8925
Dapk1	1.60874	0.0391277		ASPM	-0.0989619	0.224572																																										TCGA.E9.A1N5.01	16.7634
Arhgap40	2.37457	0.0391593		ASPN	0.695399	0.296612																																										TCGA.E9.A1N6.01	0.4056
Gm25193	-1.50063	0.0391593		ASPRV1	3.04376	0.112701																																										TCGA.E9.A1N8.01	0.1621
Runx3	1.63953	0.0391593		ASPSCR1	-0.0151436	-0.156705																																										TCGA.E9.A1N9.01	24.3125
2010003K11Rik	2.32104	0.0393331		ASRGL1	-0.349249	0.0469664																																										TCGA.E9.A1NA.01	32.3937
Klrg2	1.78594	0.0393331		ASS1	1.3678	0.15851																																										TCGA.E9.A1NC.01	0
Gm26902	2.04329	0.0395106		ASTE1	-0.308179	0.218308																																										TCGA.E9.A1ND.01	0.2285
Hoxc8	2.07502	0.0397003		ASTL	-1.20579	-0.0690781																																										TCGA.E9.A1NE.01	248.147
Efnb2	1.26192	0.0397051		ASTN2	0.478908	0.0897035																																										TCGA.E9.A1NF.01	2.8244
Fmn1	-1.57182	0.0397783		ASXL1	-0.241072	-0.00709615																																										TCGA.E9.A1NG.01	0.8178
Ppp1r1a	2.22457	0.0398516		ASXL2	-0.266935	0.281076																																										TCGA.E9.A1NH.01	1.0321
Tmem150c	1.5756	0.0398516		ASXL3	-0.820347	0.223729																																										TCGA.E9.A1NI.01	30.2813
Tmem136	-1.24985	0.0398918		ATAD1	-0.374913	0.219607																																										TCGA.E9.A1QZ.01	3.2791
Aadacl2	2.35457	0.0403309		ATAD2	-0.36689	0.173781																																										TCGA.E9.A1R0.01	0.8549
Hpgd	1.94449	0.0403309		ATAD2B	0.0323474	0.288123																																										TCGA.E9.A1R2.01	0.5838
Gm12551	2.32969	0.0404746		ATAD3A	-0.00437593	-0.0220776																																										TCGA.E9.A1R3.01	1.8188
Kif5c	1.28812	0.0404746		ATAD3B	-0.00437593	-0.0462874																																										TCGA.E9.A1R4.01	4.2782
Mrgprb1	2.10381	0.040707		ATAD3C	-0.00437593	0.0945557																																										TCGA.E9.A1R5.01	66.5075
Pdgfra	1.58888	0.0408701		ATAD5	-0.271229	0.209737																																										TCGA.E9.A1R6.01	17.7152
Qk	-1.04233	0.0408701		ATE1	-0.2252	0.256582																																										TCGA.E9.A1R7.01	2.8722
Cxcl12	1.68627	0.04089		ATF1	-0.271512	0.306551																																										TCGA.E9.A1RA.01	112.203
Serpinb7	2.35031	0.04089		ATF2	-0.260771	0.340446																																										TCGA.E9.A1RB.01	54.5568
C030037D09Rik	-0.853901	0.0409955		ATF3	0.466835	0.343565																																										TCGA.E9.A1RC.01	265.715
Ube2cbp	0.919037	0.0411163		ATF4	-0.0600658	0.118741																																										TCGA.E9.A1RD.01	68.1721
Igkv6-17	-2.34183	0.0411753		ATF5	0.330985	0.202003																																										TCGA.E9.A1RE.01	80.1219
Ackr1	1.99134	0.0411916		ATF6	-0.312612	0.294286																																										TCGA.E9.A1RF.01	27.4479
A630023A22Rik	2.28308	0.0412975		ATF6B	-0.0638579	0.0694863																																										TCGA.E9.A1RG.01	42.7811
Lurap1l	1.48291	0.0412975		ATF7	0.127734	0.251836																																										TCGA.E9.A1RH.01	0.0426
Tmem117	-1.19355	0.0412975		ATF7IP	-0.0168508	0.28719																																										TCGA.E9.A1RI.01	12.3868
Cd200r3	2.12758	0.0415438		ATG10	-0.226038	0.174275																																										TCGA.E9.A226.01	54.1041
Cdkn1c	2.00452	0.0415438		ATG12	-0.172364	0.365852																																										TCGA.E9.A227.01	0.7084
Hmga2	-1.64163	0.0416683		ATG16L1	-0.228897	0.425351																																										TCGA.E9.A228.01	1.0819
Elmo3	1.57013	0.0417035		ATG16L2	0.340604	0.202155																																										TCGA.E9.A229.01	51.6539
Snai2	1.40172	0.0417035		ATG2A	0.114256	-0.175631																																										TCGA.E9.A22A.01	8.0115
2610528A11Rik	2.31933	0.0418486		ATG2B	-0.0294536	0.261641																																										TCGA.E9.A22B.01	1.2588
Ces1d	2.3188	0.0418619		ATG3	-0.0974566	0.34813																																										TCGA.E9.A22D.01	0.1284
Slc1a1	1.66134	0.0418619		ATG4A	-1.34197	0.335612																																										TCGA.E9.A22E.01	4.4627
Elovl6	1.4927	0.0420017		ATG4A	-0.888799	0.335612																																										TCGA.E9.A22G.01	0.0189
Fam43a	1.29618	0.0420615		ATG4B	-0.180074	-0.000762625																																										TCGA.E9.A22H.01	147.779
Prr9	2.3484	0.0420615		ATG4C	-0.209826	0.207306																																										TCGA.E9.A243.01	0.1722
Eya4	1.98933	0.0420749		ATG4D	-0.0434696	-0.199902																																										TCGA.E9.A244.01	0.0621
Gm42549	-1.68915	0.0420749		ATG5	-0.163731	0.388971																																										TCGA.E9.A245.01	1.7632
Otud7a	2.19978	0.0420749		ATG7	-0.354321	0.397332																																										TCGA.E9.A247.01	0.6691
Sult2b1	2.28349	0.0420749		ATG9A	-0.4811	0.0887127																																										TCGA.E9.A248.01	1.3012
Fhl2	1.72067	0.0422634		ATG9B	2.08918	-0.0078304																																										TCGA.E9.A249.01	145.064
Efcc1	1.93074	0.0425721		ATIC	-0.230212	0.0300957																																										TCGA.E9.A24A.01	0.8786
Gm44154	-2.14784	0.0425721		ATL1	-0.565964	0.305823																																										TCGA.E9.A295.01	2.6214
Nox3	-2.2628	0.0425721		ATL2	0.167802	0.300369																																										TCGA.E9.A2JS.01	2.4741
Rpl39l	2.03148	0.0425721		ATL3	-0.127017	0.299468																																										TCGA.E9.A2JT.01	0.4313
Foxn1	2.34388	0.0426549		ATM	-0.323146	0.210625																																										TCGA.E9.A3HO.01	1.0831
Map3k20	0.898685	0.0429477		ATMIN	-0.13483	0.287647																																										TCGA.E9.A3Q9.01	0.177
Vps37b	-0.984858	0.0429947		ATN1	0.586784	0.0672789																																										TCGA.E9.A3QA.01	0.0191
Hoxaas3	1.88606	0.0433234		ATOH8	1.64562	-0.165664																																										TCGA.E9.A3X8.01	0.8823
Krt8	2.28406	0.0433676		ATOX1	0.1264	-0.0785313																																										TCGA.E9.A54X.01	0.227
Krtap21-1	2.34431	0.0434614		ATP10A	0.347676	-0.214144																																										TCGA.E9.A54Y.01	2.8545
Ret	1.85649	0.0436758		ATP10B	2.95383	0.140459																																										TCGA.E9.A5FK.01	15.8403
Acvr1b	0.952331	0.0437826		ATP10D	0.840974	0.472767																																										TCGA.E9.A5FL.01	0
Gm15270	-1.48932	0.0437826		ATP11A	-0.463959	-0.101226																																										TCGA.E9.A5UO.01	0.1316
Plcd3	1.37771	0.0437826		ATP11B	-0.307633	0.346721																																										TCGA.E9.A5UP.01	1.5165
Abca3	-0.667252	0.0438956		ATP11C	-0.626902	0.378041																																										TCGA.E9.A6HE.01	2.7096
Tab3	-1.18751	0.0439129		ATP12A	3.27111	-0.072426																																										TCGA.EW.A1IW.01	1.745
Ecscr	1.1464	0.0441645		ATP13A1	0.0252752	-0.0462368																																										TCGA.EW.A1IX.01	55.771
Slfn5	1.53688	0.0441645		ATP13A2	-0.120637	-0.0490895																																										TCGA.EW.A1IY.01	0.7358
Ms4a1	-2.33427	0.0442914		ATP13A3	-0.358015	0.287888																																										TCGA.EW.A1IZ.01	0.1163
B4galnt1	1.3601	0.0443906		ATP13A4	0.540236	0.0561617																																										TCGA.EW.A1J1.01	2.052
Crabp1	2.16164	0.0443906		ATP13A5	2.24856	0.0280386																																										TCGA.EW.A1J2.01	54.6667
D730001G18Rik	2.32285	0.0443906		ATP1A1	-1.20703	-0.187853																																										TCGA.EW.A1J3.01	1.6955
Crtc3	-0.832849	0.0444018		ATP1A2	1.7841	0.152035																																										TCGA.EW.A1J5.01	74.2352
Frat2	0.977079	0.0444018		ATP1A3	0.403863	0.0581977																																										TCGA.EW.A1J6.01	12.6213
Celf5	1.48627	0.0446839		ATP1B1	0.697622	0.180499																																										TCGA.EW.A1OV.01	0.0847
Fam83c	2.31754	0.0446882		ATP1B2	0.61994	0.00900096																																										TCGA.EW.A1OW.01	0.0791
Fcamr	2.31916	0.0449922		ATP1B3	-0.49272	0.121229																																										TCGA.EW.A1OX.01	1.0917
Gm20632	-1.21777	0.0449922		ATP2A1	2.00774	0.0444521																																										TCGA.EW.A1OY.01	107.663
Gypc	1.22633	0.0449922		ATP2A2	-0.555567	0.137946																																										TCGA.EW.A1OZ.01	3.0129
Klb	2.14074	0.0449922		ATP2A3	-0.622745	0.209974																																										TCGA.EW.A1P0.01	0.8119
Lonrf3	-1.22795	0.0449922		ATP2B1	-0.13343	0.403801																																										TCGA.EW.A1P1.01	0.3935
Rin2	-1.12184	0.0449922		ATP2B4	0.879072	0.226428																																										TCGA.EW.A1P3.01	11.8831
RP24-86H7.3	-1.68196	0.0449922		ATP2C1	-0.316679	0.16471																																										TCGA.EW.A1P4.01	0.0795
Slc2a4	2.04842	0.0449922		ATP2C2	2.53661	0.0476192																																										TCGA.EW.A1P5.01	2.8363
Dlx1	2.18043	0.0450666		ATP6AP1	-0.491073	-0.0739258																																										TCGA.EW.A1P6.01	93.3199
Oas1e	2.31047	0.0450666		ATP6AP2	-1.40378	0.353467																																										TCGA.EW.A1P7.01	0.613
Prr15	-1.49504	0.0450666		ATP6V0A1	-0.683044	-0.183468																																										TCGA.EW.A1P8.01	0.269
Krtap16-3	2.32225	0.0452127		ATP6V0A2	-0.24262	0.274503																																										TCGA.EW.A1PA.01	24.8989
Mal	2.04872	0.0452127		ATP6V0A4	2.34188	-0.100773																																										TCGA.EW.A1PB.01	0.113
Aqp4	2.31959	0.0452676		ATP6V0B	-0.48789	0.0399463																																										TCGA.EW.A1PC.01	3.7256
C2cd2	0.966152	0.0452676		ATP6V0C	-0.823192	-0.215872																																										TCGA.EW.A1PD.01	2.3958
Mafa	1.55573	0.0452772		ATP6V0D1	-0.160142	0.0530256																																										TCGA.EW.A1PE.01	33.6987
Kdelr3	1.57877	0.0453858		ATP6V0D2	0.130852	0.0335343																																										TCGA.EW.A1PF.01	2.2682
Odf3b	1.93014	0.045539		ATP6V0E1	-0.400317	0.155611																																										TCGA.EW.A1PG.01	2.5627
Pgm5	1.82955	0.0455709		ATP6V0E2	0.327912	0.0196309																																										TCGA.EW.A1PH.01	0.0934
Rps6ka3	-1.12415	0.0456368		ATP6V1A	-0.707525	0.187241																																										TCGA.EW.A2FR.01	0.1973
Dennd2c	0.959627	0.0456525		ATP6V1B1	2.38471	-0.0722168																																										TCGA.EW.A2FS.01	0.9847
Tcf23	2.19285	0.0456525		ATP6V1B2	-0.509558	0.00714656																																										TCGA.EW.A2FV.01	2.104
B3galnt1	1.62286	0.0458238		ATP6V1C1	-0.572922	-0.0213616																																										TCGA.EW.A2FW.01	0.1129
Chd2	-1.21203	0.0458238		ATP6V1C2	2.46015	0.176651																																										TCGA.EW.A3E8.01	10.523
Enpp3	1.51718	0.0458238		ATP6V1D	-0.29087	0.0590217																																										TCGA.EW.A3U0.01	0.1425
Gna15	1.74341	0.0458238		ATP6V1E1	-0.52498	0.152343																																										TCGA.EW.A423.01	0.8448
RP24-373J20.5	1.69625	0.0458238		ATP6V1F	-0.236423	-0.228155																																										TCGA.EW.A424.01	5.4378
Tmprss11e	2.30337	0.0458238		ATP6V1G1	-0.35904	-0.0588336																																										TCGA.EW.A6S9.01	2.45
Igkv5-43	-2.25767	0.0459133		ATP6V1G2	-0.112318	0.0849626																																										TCGA.EW.A6SA.01	0.3102
Begain	1.6022	0.0460497		ATP6V1H	-0.238746	-0.0719993																																										TCGA.EW.A6SB.01	0.0787
Plin1	2.2352	0.0460497		ATP7A	-1.11361	0.0723849																																										TCGA.EW.A6SC.01	7.4644
Srcin1	1.96298	0.0460497		ATP7B	-0.0126267	0.0894007																																										TCGA.EW.A6SD.01	0.1675
Hsd17b14	1.86164	0.046095		ATP8A1	-0.263476	0.0769499																																										TCGA.GI.A2C8.01	2.4785
Popdc2	1.60635	0.046095		ATP8A2	-0.468761	0.0166864																																										TCGA.GI.A2C9.01	0.1176
Rusc2	-0.795771	0.046095		ATP8B1	0.280965	0.43929																																										TCGA.GM.A2D9.01	21.0505
Slco2a1	1.46922	0.046095		ATP8B2	0.436152	0.099232																																										TCGA.GM.A2DA.01	1.1125
Wdr61	0.488259	0.046095		ATP8B3	1.10749	0.110516																																										TCGA.GM.A2DB.01	0.0276
Lmln	-0.521974	0.046202		ATP8B4	0.754941	0.406131																																										TCGA.GM.A2DC.01	38.6905
Cdhr1	1.9821	0.0462146		ATP8B5P	1.33701	0.183603																																										TCGA.GM.A2DD.01	0.1727
F2rl1	1.94381	0.0462146		ATP9A	1.28691	-0.0114534																																										TCGA.GM.A2DF.01	0
Gm3468	2.22379	0.0462146		ATP9B	-0.175733	0.146947																																										TCGA.GM.A2DH.01	16.9498
Gm13403	-2.10028	0.0462953		ATPAF1	-0.313706	0.0514788																																										TCGA.GM.A2DI.01	17.1539
Frat1	1.53055	0.0465177		ATPAF2	0.0555611	0.00848248																																										TCGA.GM.A2DK.01	3.7065
Gm26762	-1.72959	0.0465177		ATR	-0.0981102	0.27824																																										TCGA.GM.A2DL.01	26.4346
Wnt9a	1.47271	0.0465177		ATRIP	-0.0979903	0.185336																																										TCGA.GM.A2DM.01	0.308
Gm826	2.10495	0.0468575		ATRN	-0.0375039	0.221294																																										TCGA.GM.A2DN.01	3.0658
2510009E07Rik	-0.901049	0.0470048		ATRNL1	-0.107233	-0.00904517																																										TCGA.GM.A2DO.01	0.368
Prss8	2.29998	0.0470048		ATRX	-0.268713	0.322398																																										TCGA.GM.A3NW.01	0.6257
Camkk1	1.66547	0.0471267		ATXN1	0.156958	0.476164																																										TCGA.GM.A3NY.01	0.233
Akap7	-0.716739	0.047258		ATXN10	-0.251078	0.181231																																										TCGA.GM.A3XG.01	4.4594
Gm27477	1.90932	0.0472726		ATXN1L	-0.35585	0.329438																																										TCGA.GM.A3XL.01	0.0608
Cyp2s1	2.07683	0.0474318		ATXN2	-0.0764614	0.12219																																										TCGA.GM.A3XN.01	13.5256
Kng2	1.50842	0.0476853		ATXN2L	0.0820405	0.110641																																										TCGA.GM.A4E0.01	7.1511
5730559C18Rik	1.76024	0.0477654		ATXN3	0.208286	0.256596																																										TCGA.GM.A5PV.01	20.5735
Car3	2.20543	0.0482853		ATXN7	-0.0636778	0.358743																																										TCGA.GM.A5PX.01	3.2312
Vstm5	1.84125	0.0483703		ATXN7L1	0.189986	0.243779																																										TCGA.HN.A2NL.01	1.3148
Aph1c	-1.25628	0.0484363		ATXN7L2	0.150635	0.0742095																																										TCGA.HN.A2OB.01	11.8181
Tmem260	-0.939375	0.048437		ATXN7L3	0.208181	0.257584																																										TCGA.JL.A3YW.01	0.2387
Zim1	2.09699	0.0484425		ATXN7L3B	-0.027301	0.0633759																																										TCGA.JL.A3YX.01	44.0603
Rsph3b	-0.912483	0.0484827		AUH	-0.0545662	0.191837																																										TCGA.LD.A66U.01	14.2086
Serpina9	2.263	0.0484827		AUP1	-0.232404	0.179113																																										TCGA.LD.A74U.01	14.5563
Maneal	1.71	0.0486183		AURKA	-0.0034344	0.086083																																										TCGA.LD.A7W5.01	5.6283
Gm2115	-1.37693	0.0487538		AURKAIP1	-0.0308182	-0.0349011																																										TCGA.LD.A7W6.01	22.098
Myo1d	1.36668	0.0489436		AURKB	-0.0448726	-0.0641842																																										TCGA.LD.A9QF.01	0.7938
Krtap17-1	2.29637	0.0492167		AUTS2	-0.251725	-0.00306095																																										TCGA.LL.A440.01	8.4613
Exosc7	0.649793	0.0492489		AVEN	-0.159875	0.245433																																										TCGA.LL.A441.01	0.8773
Col6a6	2.16897	0.0492531		AVIL	2.07597	0.267382																																										TCGA.LL.A442.01	0.3479
Krtap11-1	2.28971	0.0492531		AVL9	-0.805719	0.250343																																										TCGA.LL.A50Y.01	13.747
Ttll10	2.2893	0.0492984		AVPI1	0.812289	-0.0741492																																										TCGA.LL.A5YL.01	0.2291
Mgst2	1.91359	0.0495688		AVPR1A	2.0528	0.283405																																										TCGA.LL.A5YM.01	0
Krt10	2.28195	0.0496454		AWAT1	2.80578	0.00399126																																										TCGA.LL.A5YN.01	4.1945
Cd93	-1.35352	0.0497105		AWAT2	1.62294	0.084097																																										TCGA.LL.A5YO.01	0.2303
Rtn2	1.87594	0.0497105		AXIN1	-0.419715	-0.00136469																																										TCGA.LL.A5YP.01	0.0668
Sp5	2.19231	0.0497472		AXIN2	0.708548	-0.038469																																										TCGA.LL.A6FP.01	0.0606
Tns1	1.27545	0.0499333		AXL	0.775395	0.621993																																										TCGA.LL.A6FQ.01	0.328
Sox7	1.62041	0.0500202		AZGP1	-0.315914	0.0205164																																										TCGA.LL.A6FR.01	0
Triap1	0.644264	0.0500341		AZI2	-0.281751	0.282072																																										TCGA.LL.A73Y.01	0.1596
Socs7	-0.553113	0.0503081		AZIN1	-0.457838	0.185097																																										TCGA.LL.A73Z.01	3.9284
Bicdl1	1.23574	0.0503661		B2M	-0.110436	0.328987																																										TCGA.LL.A740.01	0.2012
Gm12892	2.07307	0.0503744		B3GALNT1	1.23919	0.170382																																										TCGA.LL.A7SZ.01	0.1735
Ly6c2	-2.05685	0.0503744		B3GALNT2	0.336199	0.324805																																										TCGA.LL.A7T0.01	5.6515
Map3k2	-0.866808	0.0503744		B3GALT1	1.13869	0.198527																																										TCGA.LL.A8F5.01	0.0194
C1qtnf7	1.60959	0.0504594		B3GALT2	-0.207214	0.377829																																										TCGA.LL.A9Q3.01	3.5996
Cib2	1.44506	0.0504594		B3GALT4	-0.225814	0.10691																																										TCGA.LQ.A4E4.01	0.3445
E130308A19Rik	-0.810592	0.0504594		B3GALT5	-1.28658	0.290302																																										TCGA.MS.A51U.01	149.432
Kcnk7	2.11173	0.0504594		B3GALT6	0.223389	0.179528																																										TCGA.OK.A5Q2.01	1.7003
Ncr1	1.97874	0.0504594		B3GAT3	-0.263591	0.0979106																																										TCGA.OL.A5D6.01	0.2271
Prrx1	1.79255	0.0504594		B3GNT2	-0.492311	0.31517																																										TCGA.OL.A5D7.01	0.0617
Slc7a10	2.21389	0.0504594		B3GNT3	0.963868	0.19127																																										TCGA.OL.A5D8.01	13.1453
Dnase1l3	2.01811	0.0505321		B3GNT5	-1.73471	0.475923																																										TCGA.OL.A5DA.01	10.5663
Kcns3	1.90513	0.0505787		B3GNT7	1.5994	0.316973																																										TCGA.OL.A5RU.01	26.6038
Hspbap1	1.1261	0.0506048		B3GNT8	1.29616	0.146079																																										TCGA.OL.A5RV.01	32.6448
Gm12866	2.25748	0.0506364		B3GNT9	0.21073	0.366998																																										TCGA.OL.A5RW.01	0.0287
Gspt2	-1.08612	0.0508689		B3GNTL1	0.259814	0.143427																																										TCGA.OL.A5RX.01	15.2027
Stxbp5	-0.937058	0.0509051		B4GALNT1	1.48693	0.380268																																										TCGA.OL.A5RY.01	0.4273
Gm13178	2.27609	0.0510181		B4GALNT3	2.11006	0.234525																																										TCGA.OL.A5RZ.01	0.069
Mstn	2.27555	0.0510181		B4GALNT4	0.449053	0.109229																																										TCGA.OL.A5S0.01	0.0335
Mlf1	1.4699	0.0510493		B4GALT1	0.178471	0.478581																																										TCGA.OL.A66H.01	5.0586
Tefm	0.512335	0.0510493		B4GALT2	-0.392609	0.0426584																																										TCGA.OL.A66I.01	0.0584
Cdh10	-2.21467	0.0511335		B4GALT3	-0.123993	-0.0283952																																										TCGA.OL.A66J.01	0.1886
Tacr1	1.68818	0.0512404		B4GALT4	-0.250445	0.302775																																										TCGA.OL.A66K.01	9.5592
Dtwd1	0.513445	0.0513714		B4GALT5	-0.488596	0.216364																																										TCGA.OL.A66L.01	7.3418
Itpripl1	0.798613	0.0513714		B4GALT6	-0.7296	0.295706																																										TCGA.OL.A66N.01	0.0986
Krt78	2.25663	0.0513714		B4GALT7	-0.437083	-0.00336441																																										TCGA.OL.A66O.01	6.07
March4	-2.23356	0.0513714		B9D1	-0.236819	-0.0251643																																										TCGA.OL.A66P.01	0.1904
Sfrp4	1.75663	0.0516789		B9D2	-0.346385	0.322498																																										TCGA.OL.A6VO.01	0.0805
Igkv1-135	-2.17276	0.0518251		BAALC	0.630515	0.259047																																										TCGA.OL.A6VQ.01	23.7414
Krt33a	2.27551	0.0518251		BACE1	-0.446414	0.400522																																										TCGA.OL.A6VR.01	19.3835
Igkv12-46	-2.14579	0.0519595		BACE2	-0.119222	-0.206734																																										TCGA.OL.A97C.01	1.5929
Krtap6-5	2.27254	0.0520452		BACH1	-0.312941	0.500966																																										TCGA.PE.A5DC.01	11.4622
Rnf222	2.24281	0.0520452		BACH2	-0.130728	0.193761																																										TCGA.PE.A5DD.01	4.1264
2610528J11Rik	2.26021	0.0522592		BAD	-0.368061	0.0966106																																										TCGA.PE.A5DE.01	8.3891
Cited4	1.93355	0.0522592		BAG1	-0.151039	0.111918																																										TCGA.PL.A8LV.01	0.0375
Gm26811	-1.47644	0.0522592		BAG2	0.35465	0.250478																																										TCGA.PL.A8LX.01	1.7646
Grhl3	2.17856	0.0522592		BAG3	-0.0851396	0.184883																																										TCGA.PL.A8LY.01	4.3312
Hr	1.69453	0.0522592		BAG4	-0.190747	0.308817																																										TCGA.PL.A8LZ.01	0.2272
Mcm9	-0.542354	0.0522592		BAG5	-0.139415	0.280779																																										TCGA.S3.A6ZF.01	4.6988
Plekha8	-1.02592	0.0522592		BAHCC1	-0.0128992	-0.24971																																										TCGA.S3.A6ZG.01	21.6167
Rtn4rl1	1.35783	0.0522592		BAHD1	0.0244793	0.186013																																										TCGA.S3.A6ZH.01	51.4018
Tek	1.33433	0.0522592		BAIAP2	0.12601	-0.182768																																										TCGA.S3.AA0Z.01	0.3805
Epb41l3	1.84125	0.0522815		BAIAP2L1	0.00927175	-0.0550227																																										TCGA.S3.AA10.01	0.2928
Slc6a14	2.26536	0.052644		BAIAP2L2	1.58987	-0.185112																																										TCGA.S3.AA11.01	28.4624
2210017I01Rik	2.265	0.0527071		BAIAP3	1.099	0.090706																																										TCGA.S3.AA12.01	1.869
Ccl24	1.85629	0.052983		BAK1	-0.431429	-0.00336763																																										TCGA.S3.AA14.01	7.9527
Ak1	1.22391	0.0530623		BAMBI	-0.596795	-0.0607685																																										TCGA.S3.AA15.01	0.0802
Apobec2	2.23185	0.0533959		BANF1	0.0609074	-0.0946803																																										TCGA.S3.AA17.01	1.0278
Ttc39c	1.36548	0.0533959		BANK1	0.119009	0.260232																																										TCGA.UL.AAZ6.01	0.5048
Wnk2	1.86602	0.0533959		BANP	-0.0185191	0.150638																																										TCGA.UU.A93S.01	0.0356
Vwa2	2.25654	0.0535567		BAP1	-0.333028	0.0216886																																										TCGA.V7.A7HQ.01	1.764
Gpc4	1.5385	0.0536775		BARD1	0.108682	0.317987																																										TCGA.W8.A86G.01	8.665
Ccdc129	2.06715	0.0538452		BARX2	3.60078	0.250995																																										TCGA.WT.AB41.01	0.1531
Fgf18	2.02911	0.0538452		BASP1	-0.645532	0.392537																																										TCGA.WT.AB44.01	0.2686
RP24-282C4.9	-1.59042	0.0538452		BATF	-0.134272	0.124023																																										TCGA.XX.A899.01	5.2845
Il12rb2	2.03567	0.0538626		BATF2	0.943154	0.0726123																																										TCGA.XX.A89A.01	2.1171
Nt5e	-1.81871	0.0539493		BATF3	0.733209	0.472381																																										TCGA.Z7.A8R5.01	2.0188
Gtse1	1.07553	0.0539603		BAX	0.0456956	-0.0311026																																										TCGA.Z7.A8R6.01	44.4371
Cacng7	1.63761	0.0542308		BAZ1A	0.232027	0.314692
Iglv1	-2.25107	0.0543972		BAZ1B	0.173452	0.335119
Gm3636	1.89112	0.0544653		BAZ2A	0.139881	0.213181
4930438A08Rik	2.18024	0.0546389		BAZ2B	0.0728189	0.247903
Wasl	-1.29356	0.0546513		BBC3	0.474713	-0.339653
Btbd11	1.76991	0.0546764		BBOX1	2.45788	0.2505
Cmtm8	1.54318	0.0548447		BBS1	-0.37012	-0.0276175
Nhej1	0.782046	0.0548447		BBS10	0.444727	0.252141
Slc4a9	2.25177	0.0548514		BBS12	-0.00342653	0.378764
9530053A07Rik	1.8777	0.05486		BBS2	0.179494	0.284477
Atp10b	1.97451	0.05486		BBS4	-0.136903	0.156009
Palm3	1.83185	0.0550178		BBS5	0.0701434	-0.0820453
Scube3	1.55123	0.0551198		BBS7	0.305896	0.297305
Letmd1	-0.515808	0.0557253		BBS9	-0.496341	0.186492
Capn9	1.78798	0.0557819		BBX	-0.399717	0.355233
Nbl1	1.28718	0.0558452		BCAM	1.9307	0.0834562
Dennd2d	1.63193	0.0560409		BCAN	-1.33306	-0.426138
Spata13	-1.07149	0.0561861		BCAP29	-0.723295	0.322823
Fam110a	0.938181	0.0562804		BCAP31	-0.177024	-0.148879
BC023105	2.10589	0.0562863		BCAR1	0.0638666	0.208354
C1qtnf4	1.84755	0.0562863		BCAR3	0.317888	0.367135
Syn2	1.45721	0.0568838		BCAS1	-0.927791	0.346618
Bex2	-1.98062	0.056967		BCAS2	-0.221702	0.308073
Cacna1g	2.00819	0.056967		BCAS3	-0.530683	-0.169109
Hoxb2	1.73333	0.056967		BCAT1	0.161738	0.497948
Tpsg1	2.19362	0.0570443		BCAT2	-0.0894432	0.0700089
Arsi	1.93569	0.0571768		BCCIP	0.0997675	0.273401
Gm10067	-1.94007	0.0571768		BCDIN3D	-0.160848	0.195566
Mfsd7c	1.58172	0.0571768		BCHE	0.175988	-0.0646155
Serpina3j	2.22276	0.0571768		BCKDHA	-0.192919	0.0881213
Prkch	1.30521	0.0573006		BCKDHB	0.190882	0.250049
Aqp3	2.17231	0.0574993		BCKDK	-0.209075	-0.0226807
Bicdl2	2.20943	0.0574993		BCL10	-0.000732085	0.455159
Gm9910	2.03332	0.0574993		BCL11A	0.316881	0.0842991
Rrm2	1.41979	0.0574993		BCL11B	3.49394	0.273081
Clec10a	1.91389	0.0577053		BCL2	-0.536921	-0.145044
Klhdc7a	2.16717	0.0577053		BCL2A1	-0.197747	0.105854
Sh3bp1	1.20371	0.0577053		BCL2A1	0.763049	0.105854
Chn2	-1.44235	0.0578286		BCL2A1	0.66621	0.105854
Slc23a3	1.79875	0.0580242		BCL2L1	-0.950388	0.0928664
Ntn1	1.57722	0.0580288		BCL2L11	-0.515472	0.344645
Edn2	2.22836	0.0581195		BCL2L12	0.121835	-0.00793084
B3gnt5	-1.97154	0.0581592		BCL2L13	0.097361	0.0629736
Gabarapl1	-0.920323	0.0581592		BCL2L14	1.25585	0.265536
Jph2	1.81415	0.0584482		BCL2L15	1.18856	0.230908
Dhrs7c	2.22121	0.0584749		BCL2L2	-0.0491457	0.330607
A830036E02Rik	2.20901	0.058531		BCL3	1.00565	0.424817
Sele	1.78249	0.0585519		BCL6	0.515173	0.459577
Ampd1	2.08034	0.0585696		BCL6B	-0.520812	0.331179
Adgrv1	1.59601	0.0585975		BCL7A	0.291544	-0.195049
Chsy1	1.13193	0.0585975		BCL7B	-0.253934	0.293059
Hcn4	1.95691	0.0585975		BCL7C	0.154794	-0.0703443
Med11	0.938798	0.0585975		BCL9	0.192451	0.262711
P2rx2	2.12791	0.0585979		BCL9L	0.643939	0.284369
P4ha3	2.00128	0.0585979		BCLAF1	-0.0462819	0.30576
Sfmbt1	-0.713425	0.0586373		BCO2	0.543854	0.196701
Pdxk	-0.839515	0.0586956		BCOR	0.272301	0.207275
Cds2	-0.76117	0.0587561		BCORL1	0.467338	0.123425
Sbf2	-0.684769	0.0587561		BCR	-0.345275	0.154353
D5Ertd579e	-0.578135	0.0591416		BCS1L	0.2677	-0.0541438
Bmp3	2.05518	0.0594099		BDH1	-0.0653148	-0.121146
Gm15050	2.0221	0.0594099		BDH2	0.602909	0.0943701
Cdadc1	-0.587524	0.0595296		BDKRB1	1.69671	0.402271
Gm23802	-1.82108	0.0596336		BDKRB2	0.896025	0.475455
Mtmr3	-0.719372	0.0596336		BDNF	1.71248	0.346272
Trpv4	1.28207	0.0596336		BDP1	-0.0271934	0.264501
Adamts17	1.60884	0.059666		BECN1	-0.313272	0.281603
Cidec	2.17872	0.059666		BEGAIN	1.47975	-0.196804
Rnf39	2.15006	0.059666		BEND3	0.262634	0.0278517
Zdhhc2	1.76424	0.059666		BEND4	0.828883	0.222341
Crhr2	1.96978	0.0600147		BEND5	1.42066	-0.0664316
Sdk2	1.51879	0.0600919		BEND6	-0.965258	0.483761
Rhbg	2.20945	0.0602245		BEND7	0.216562	0.023414
C630004L07Rik	1.84389	0.0602317		BEST1	1.21256	-0.209785
Chp2	1.77289	0.0602317		BEST2	0.768764	0.0556126
Il1f6	2.21285	0.0602317		BEST3	0.51857	0.256176
Kif17	1.60882	0.0602317		BET1	-0.170387	0.157205
Krtap14	2.21016	0.0602317		BET1L	-0.0669528	0.262023
Rnf103	-0.798488	0.0602317		BEX1	-0.333611	0.238674
Vtcn1	2.20376	0.0602317		BEX1	1.16005	0.238674
Gm5540	-1.28044	0.0604297		BEX2	1.16005	0.0335547
Nckap5l	-0.899641	0.060703		BEX4	-2.2125	0.017441
Meis1	1.20593	0.0610241		BFAR	0.05505	-0.121755
3110009E18Rik	1.10771	0.0610302		BFSP1	0.301573	0.109955
Cacnb4	1.94545	0.0610302		BFSP2	-3.20344	-0.093831
Msl3l2	-0.939649	0.0610302		BGLAP	2.03143	0.00613188
Sult1a1	1.71269	0.0610302		BGN	1.05564	0.323055
Peg12	1.51366	0.0610339		BHLHA15	-1.49917	0.283467
Gm6967	2.16374	0.0611222		BHLHE22	1.09758	0.167958
Man2b2	-0.817132	0.0617238		BHLHE40	-0.469878	0.31997
Gm43389	-1.63625	0.0619519		BHLHE41	-0.619845	-0.00291505
Kcnk3	1.71079	0.0619519		BICC1	1.17939	0.487158
Paxip1	-0.803269	0.0623456		BICD1	-0.680768	0.407985
Igkc	-2.17502	0.062367		BICD2	0.234894	0.219481
Arvcf	1.14403	0.0628722		BID	0.285479	0.19772
Sgk1	1.31113	0.0629594		BIK	-0.651744	-0.143634
Ppm1h	-0.885384	0.0629941		BIN1	0.150467	0.292531
RP24-105I7.2	1.43013	0.063007		BIN2	-0.121149	0.328907
Slc8a3	1.78632	0.0630723		BIN3	-0.832716	0.124588
Filip1l	1.61768	0.0631083		BIRC2	0.117282	0.413561
Adamts2	1.37481	0.0631489		BIRC3	0.0896476	0.451627
Aoc3	1.45349	0.0632543		BIRC5	-0.398763	0.130646
Palld	1.60546	0.0632808		BIRC6	-0.179303	0.352372
Gm38245	-1.68776	0.0635358		BIRC8	-0.430301	0.0412993
Gm17024	-1.45322	0.0635749		BIVM	-0.253583	0.16007
Gm45091	1.65508	0.0635749		BLCAP	0.141804	-0.0969657
Rcan2	1.52596	0.0635749		BLK	-0.194715	0.143581
Ablim3	1.55574	0.0636893		BLM	-0.74275	0.0753141
Gm13056	1.74094	0.0636893		BLMH	0.769193	0.0899617
Pik3c2g	2.04446	0.0636893		BLNK	0.297271	0.272436
Ces4a	2.19466	0.0637424		BLOC1S1	0.169827	-0.0539763
Dlx5	2.11258	0.0637424		BLOC1S2	-0.00432067	0.360673
Fsd1	2.01014	0.0637424		BLOC1S3	-0.191008	-0.0737369
Gprin2	2.10692	0.0637424		BLVRA	-0.225789	0.0841043
Lama2	1.49406	0.0637424		BLVRB	0.512702	-0.118614
Ppp1r16b	-1.49278	0.0637424		BLZF1	0.15741	0.272003
Tmem30b	2.11248	0.0639456		BMF	-0.789554	0.0565316
Crb3	2.03111	0.0639662		BMI1	-0.372621	0.271227
Klk9	2.14754	0.0639662		BMP1	0.298578	0.250239
Ptgdr	2.18231	0.0639865		BMP15	-0.199443	0.076421
Alx4	1.99638	0.0644904		BMP2	0.038699	0.40819
Cd209a	2.02451	0.0644904		BMP2K	0.128776	0.316752
Foxq1	2.19062	0.0644904		BMP3	2.14904	0.193764
Sptlc3	2.18091	0.0645181		BMP4	2.55615	0.0430772
Kcne4	1.39415	0.0647574		BMP5	-0.62515	0.226527
Cd209d	2.07185	0.0647701		BMP6	0.59292	0.255747
March3	1.12686	0.0649416		BMP7	-0.293009	0.0277612
Timp4	1.94551	0.0653386		BMPER	1.70429	0.334878
Awat1	2.14944	0.0653792		BMPR1A	-0.178823	0.216862
Tcp11	1.87086	0.065471		BMPR1B	1.90055	0.179555
Krtap19-9b	2.1815	0.0654909		BMPR2	-0.134663	0.302201
Slc17a7	1.3555	0.0655431		BMS1	0.145136	0.312396
5430419D17Rik	-2.10964	0.0655629		BMX	0.495776	0.176388
Fxyd6	1.67926	0.0657243		BNC1	3.34259	0.280066
Dus4l	0.830638	0.0661037		BNC2	-0.557423	-0.2174
Clec2l	1.50403	0.0662308		BNIP1	-0.145568	0.229567
Gm44291	1.94512	0.0662308		BNIP2	-0.0918328	0.249473
Os9	-0.630071	0.0662308		BNIP3	-0.300085	0.134643
Gm11940	2.0772	0.0663767		BNIP3L	-0.425608	0.297356
Psca	2.1602	0.0663767		BNIP3L	-0.120359	0.297356
9330154J02Rik	1.99184	0.0664513		BNIPL	3.04219	0.0474946
Rab11b-ps2	-1.00224	0.0664513		BOC	0.0732809	0.188084
Nptx2	1.89733	0.0664627		BOD1	-0.0211059	0.178538
Aox4	2.11748	0.0665573		BOK	1.4944	0.0492022
Ccdc92	1.07289	0.0665573		BOLA1	0.191693	-0.0981598
Myoz1	2.11163	0.0667943		BOLA2	0.0852139	-0.00107273
Egr2	1.54738	0.0670167		BOLA3	-0.301942	-0.0433838
Smarca1	-1.31303	0.0670167		BOP1	-0.2679	-0.0823999
4732490B19Rik	1.7836	0.0670741		BPGM	-0.382396	0.300809
Ly6d	2.11974	0.0670741		BPHL	-0.133188	-0.141121
Lpar3	1.91548	0.0672302		BPNT1	-0.37928	0.21007
Phlda2	2.09029	0.0672302		BPTF	0.0171974	0.197577
Gm5424	1.4775	0.0679889		BRAF	-0.275906	0.253735
Lrg1	1.6064	0.0679988		BRAP	-0.0656581	0.177515
Tmprss11b	2.10322	0.0679988		BRCA1	0.120791	0.0465479
Irak1	-0.56876	0.068276		BRCA2	0.0528439	0.25849
Lpar6	1.04019	0.068276		BRCC3	-0.392802	0.29807
Ms4a4d	1.37537	0.0683186		BRD1	-0.10306	0.0805579
A530016L24Rik	2.0015	0.0684331		BRD2	-0.259328	0.14375
Osmr	1.46361	0.0684331		BRD3	0.110466	0.174976
Gm25047	-1.64813	0.0684374		BRD4	-0.15429	0.139981
2810430I11Rik	1.73067	0.0685146		BRD7	0.196989	0.24474
B3gnt8	1.45789	0.0685146		BRD8	-0.0446675	0.127292
Cacnb1	1.26464	0.0686306		BRD9	0.153182	0.1819
Cyp4f39	2.16062	0.0686306		BRDT	-0.288215	0.164852
Fabp6	2.15156	0.0686306		BRF1	0.14603	-0.0553591
Kcna5	1.62915	0.0686306		BRF2	0.180874	0.128615
Miga1	-0.76724	0.0687391		BRI3	-0.502517	-0.17071
Aspn	1.65277	0.0691935		BRI3BP	-0.289521	0.0470365
Fam187b	1.69427	0.0692189		BRIP1	-0.0518071	0.196561
Txndc11	-0.473906	0.0692189		BRIX1	0.127355	0.250898
Epha2	1.4352	0.0692215		BRMS1	-0.0466493	-0.0123822
Slco3a1	1.53761	0.0693518		BRMS1L	0.105299	0.259163
B3gnt7	1.76499	0.0700567		BRPF1	-0.13136	0.213357
Ly6g6c	2.15586	0.0703731		BRPF3	-0.10337	0.106315
Wbscr17	1.40417	0.0704674		BRSK1	0.497457	0.337019
Mir670hg	-1.83011	0.0705769		BRSK2	0.619014	-0.0312845
Specc1l	-0.741249	0.0705818		BRWD1	-0.0812639	0.25843
Synpo2	1.72771	0.0709791		BRWD3	-0.440736	0.239914
Zbtb8a	1.04921	0.0710697		BSCL2	-0.0965509	-0.0515425
Gm45222	-1.29681	0.0711449		BSDC1	0.0471996	0.416828
Strip2	-1.64823	0.0713549		BSG	-0.627311	-0.241663
Mrgprb3	2.15352	0.0713663		BSN	0.0303014	0.035022
Hephl1	2.12201	0.071385		BSPRY	2.19226	0.066251
Ift43	0.659012	0.0716062		BST1	-0.714494	0.17192
Tgm5	2.14596	0.0718809		BST2	-0.133459	0.11051
Trpv6	2.15046	0.0720637		BTAF1	-0.0259629	0.305977
Fam63b	-0.927172	0.0720995		BTBD1	-0.197018	0.286781
L3mbtl2	-0.840475	0.0720995		BTBD10	-0.434458	0.238712
Sbk2	1.74277	0.0720995		BTBD16	0.37259	0.350173
Srl	1.81108	0.0721812		BTBD19	0.693654	0.336637
Kif26a	1.45286	0.0724544		BTBD2	0.0769748	-0.0777179
Cox6a2	2.00352	0.0724703		BTBD3	-0.678718	0.207024
Gm43328	-1.26609	0.0727941		BTBD6	0.439302	0.13302
Reep4	0.754579	0.0728897		BTBD7	-0.441807	0.295863
Lrrc75b	1.57619	0.0729838		BTBD9	-0.396903	-0.0162043
Npas2	1.55076	0.0730426		BTC	0.0829928	0.211237
Enpp4	-1.07618	0.0732082		BTD	-0.406165	0.0616823
Adam5	1.67892	0.0732177		BTF3	0.0532277	0.0575205
Pou3f2	-2.14234	0.0734741		BTF3L4	-0.300668	0.337835
Slc22a4	1.52441	0.0734741		BTG1	0.45248	0.385158
Klk10	2.12295	0.0735257		BTG2	0.830766	0.256888
Elovl3	2.13021	0.0737381		BTG3	1.24866	0.223577
Nrg4	1.68102	0.0739161		BTK	-0.100456	0.173534
Xdh	1.43364	0.0740016		BTLA	0.756814	0.188401
Sfrp5	1.89928	0.0740151		BTNL9	0.419106	-0.109827
Psapl1	2.13892	0.0740892		BTRC	-0.0672906	0.153513
Gm12352	1.44562	0.0741818		BUB1	-0.447069	0.211374
Nuak2	1.41907	0.0742368		BUB1B	-0.380017	0.21129
Mt4	2.13361	0.0743296		BUB3	-0.0513875	0.354486
Edn1	1.51029	0.0751264		BUD13	0.123215	0.293054
Htra3	1.25198	0.075453		BUD31	-0.153818	0.195449
Dhx58os	1.35772	0.0757927		BYSL	0.00485444	-0.0975699
Avpi1	1.2205	0.0757969		BZW1	-0.504428	0.460151
Fxyd4	2.13236	0.0757969		BZW2	0.314396	0.12146
Gja4	1.24516	0.0757969		C10orf71	1.57002	0.130419
Gm42523	-1.90357	0.0757969		C10orf88	-0.248668	0.323056
Zc3h6	-1.15878	0.076041		C10orf90	0.223067	-0.135263
Rragd	-1.28771	0.0761066		C11orf24	-0.141283	0.0452971
Pgpep1l	1.6248	0.0761824		C11orf52	0.739727	0.0924386
Ptges	1.6393	0.0761824		C11orf54	-0.539165	0.299337
Eif5a2	-0.908832	0.0763832		C11orf58	-0.490238	0.300364
Epgn	1.8938	0.0763832		C11orf65	0.223214	0.179291
Gp1bb	1.18663	0.0763832		C11orf68	0.0111179	0.147447
Rapgef4os3	1.87277	0.0763832		C11orf71	0.175206	-0.0131472
Ptprv	1.70464	0.0763926		C11orf86	2.8548	0.0208332
Baiap2l2	1.64527	0.0763944		C12orf43	-0.102238	0.148921
Ptrf	1.0812	0.0763944		C12orf57	-0.266235	-0.00819831
Slc39a8	1.43467	0.0764093		C12orf60	-0.757109	0.094221
Hps3	-0.99262	0.0765495		C12orf75	-0.395004	0.458155
Mafg	-0.499663	0.0768452		C14orf119	-0.194519	0.0787986
Usp43	1.81234	0.0768562		C14orf132	2.04712	0.0924198
Krt73	2.09039	0.0769267		C14orf180	3.09744	0.0326841
Slco1a5	2.04509	0.0769267		C14orf93	0.51907	-0.109557
Gm5538	2.12404	0.0769566		C15orf39	-0.32769	0.0853945
Gm45853	-1.93491	0.0770495		C15orf40	-0.0145232	0.154364
Ifitm10	1.29778	0.0770495		C15orf48	0.414939	0.336584
Neurl1b	1.17417	0.0770495		C15orf61	-0.558727	-0.136582
Acsm1	2.12261	0.0771102		C15orf62	3.21877	0.182796
Moxd1	1.56149	0.0771102		C16orf46	0.326804	0.325621
Cav3	1.97433	0.0772416		C16orf54	-0.273052	0.276949
Plet1	2.06735	0.0772673		C16orf74	1.36584	-0.359676
Cdkl1	1.40197	0.077291		C16orf87	0.0641051	0.269178
Abl2	-0.825839	0.077888		C16orf89	0.322091	-0.171488
Fam131c	1.8993	0.077888		C16orf90	0.196884	0.0072989
Plin4	1.89207	0.0779321		C17orf100	-0.166992	0.149191
Tcea3	1.81136	0.0779321		C17orf50	0.695646	0.0812768
Aloxe3	1.93853	0.0779774		C17orf58	-0.0535033	0.197261
Il1f10	2.08726	0.0779774		C17orf75	-0.146252	0.0846278
Rsbn1l	-0.866916	0.0779774		C18orf21	0.2066	0.0666195
Bcl2l1	-1.03379	0.0780818		C18orf32	-0.310018	0.241197
Pygm	1.97317	0.0780818		C18orf54	-0.101417	0.319605
Lpin3	1.46381	0.0784877		C19orf12	0.137876	0.145657
Gck	1.65926	0.0785819		C19orf25	-0.173589	0.0177716
Tead3	1.0159	0.0786852		C19orf33	1.60378	0.0663639
Gm12854	1.30398	0.0786899		C19orf38	-0.37158	0.196633
Medag	1.28841	0.0786899		C19orf44	0.488192	0.0188383
Wdr86	1.49925	0.0786899		C19orf47	0.327927	0.0435279
Col6a2	1.39051	0.0787619		C19orf53	0.180747	-0.0540096
Plscr2	1.77314	0.0788239		C1D	-0.123436	0.28605
Tmeff1	1.5911	0.078897		C1GALT1	-0.21459	0.217649
Smyd2	-0.576818	0.0791736		C1GALT1C1	-0.431976	0.37319
Krtap16-1	2.11054	0.0795651		C1orf115	0.66266	-0.0533685
Tfec	1.35198	0.0796506		C1orf116	1.07472	-0.0761235
Hspa1l	1.71395	0.0798336		C1orf122	-0.232358	0.073829
Cfd	2.0341	0.0799088		C1orf159	0.247387	0.0540742
Aldh3b2	2.10554	0.0800688		C1orf162	0.293208	0.297332
Cdcp1	2.08813	0.0800688		C1orf174	0.113416	0.300274
Fap	1.20437	0.0800688		C1orf198	0.352912	0.224541
Gm42922	-0.911003	0.0800688		C1orf21	-0.293887	-0.0297961
Gm42984	-0.706376	0.0800688		C1orf210	3.59803	-0.00350827
Hoxd9	1.3506	0.0800688		C1orf216	0.154887	0.24396
Ifi211	1.54583	0.0800688		C1orf226	0.665689	0.173345
Skint8	2.10724	0.0800688		C1orf35	0.2653	-0.0558379
Tcf15	1.68243	0.0800688		C1orf43	-0.292102	0.0595002
Wdr95	1.50582	0.0800688		C1orf50	-0.264968	0.242672
Bzw2	0.931822	0.0803684		C1orf52	0.0478241	0.254
Gm14165	1.3074	0.0805476		C1orf53	-0.091444	-0.0663214
Gm29008	2.10235	0.0805476		C1orf54	0.609945	0.273985
Gm44171	-1.98655	0.0805476		C1orf56	1.27488	-0.156629
Krt71	2.04606	0.0805476		C1orf74	0.2033	0.0650172
Mfap4	1.83373	0.0805476		C1QA	-1.1413	0.220792
Il1f8	2.10351	0.0805754		C1QB	-1.06566	0.225489
Fabp5	1.41098	0.0806892		C1QBP	-0.114874	-0.00493257
Podn	1.4785	0.0806892		C1QC	-0.898307	0.24226
Dsc3	2.097	0.0807431		C1QL1	1.62085	0.136736
Il1rap	-0.934523	0.0807431		C1QL3	0.791273	0.251827
Abcg4	1.53623	0.0814107		C1QTNF1	0.705112	0.199381
Adamts5	1.08225	0.081572		C1QTNF2	1.26551	0.223562
Sox9	1.51593	0.081572		C1QTNF3	1.06976	0.178967
Vwa8	-0.646371	0.081572		C1QTNF4	1.31417	-0.00879324
Scn7a	1.38417	0.0816165		C1QTNF6	0.0956857	0.0641922
2810433D01Rik	1.69537	0.0817572		C1QTNF7	0.803282	0.335148
Fsd2	1.88198	0.0817572		C1QTNF9	6.67437e-05	0.073662
Krt27	2.02442	0.0818101		C1QTNF9B	6.67437e-05	-0.106884
Gm7665	1.23428	0.0819065		C1R	0.593596	0.442237
Chic1	-0.93545	0.0819978		C1R	0.903348	0.442237
Gm5483	1.98859	0.082022		C1RL	-0.575531	0.378614
2810408A11Rik	1.47864	0.0822265		C1S	0.312059	0.391249
Gm38218	-1.22377	0.0822707		C1S	1.11787	0.391249
Myd88	0.573232	0.0822707		C2	-0.899935	0.0426382
S100a4	1.48479	0.0822707		C20orf144	-0.517293	-0.0516952
Mapkapk3	1.07433	0.0823789		C20orf173	0.220901	0.112782
Cav2	-0.984257	0.0826268		C21orf91	1.39132	0.0943855
Gm25961	1.86008	0.0826268		C22orf15	0.970821	0.0674264
Gm3375	1.31912	0.0826268		C22orf23	-0.516436	0.147969
Gm8080	2.09311	0.0826268		C22orf39	0.386638	0.0919898
Gprc5a	1.43585	0.0826268		C2CD2	0.808929	0.341007
Krt72	2.06116	0.0826268		C2CD2L	-0.997116	0.30541
Mfap5	1.20009	0.0826268		C2CD3	-0.129372	0.232675
Rbm33	-0.771325	0.0826268		C2CD4B	0.642193	0.23383
Serpinb1c	1.95594	0.0826268		C2CD4D	0.0292331	-0.254745
Col6a1	1.40848	0.0830481		C2orf42	0.0348192	0.33482
Proca1	1.43723	0.0830481		C2orf49	-0.0773959	0.333457
Krt33b	2.09014	0.0833011		C2orf68	-0.313106	0.20354
Klrb1c	-1.60775	0.0833195		C2orf69	-0.33394	0.319922
Ccl7	1.61267	0.0835748		C2orf74	-0.000502697	0.209819
Entpd2	1.49688	0.0838012		C2orf76	0.877598	0.0659186
Gm22596	-1.33789	0.0838012		C2orf81	0.350989	0.176259
Il24	2.08437	0.0838012		C2orf88	0.414984	-0.0818597
Skint1	2.08774	0.0838012		C3	2.13752	0.333505
Prlr	1.98517	0.0839932		C3AR1	0.668106	0.421825
Ighv1-53	-2.06526	0.0841385		C3orf18	0.525454	0.190207
2310040G24Rik	1.77999	0.0844383		C3orf20	-0.323182	0.118153
Klrb1b	1.7274	0.0847164		C3orf33	-0.11002	0.254615
Anpep	1.40649	0.0847689		C3orf38	-0.184392	0.31817
Pxmp2	0.958302	0.0847689		C3orf52	3.62989	0.273722
Scn4b	1.98749	0.0847689		C3orf62	0.238097	0.15891
Mgst3	1.094	0.0848396		C3orf70	-0.771717	0.200648
Slc2a10	1.32969	0.0848396		C4A	0.558969	0.175477
Fam110c	1.80183	0.0848676		C4A	0.518533	0.175477
Klhl24	-0.924745	0.0849999		C4orf33	0.0561999	0.217438
Tapt1	-0.778371	0.0849999		C4orf46	-0.573167	0.245312
Gstp2	-1.47873	0.085224		C5	0.599892	0.350134
Arhgap39	-0.84333	0.0852623		C5AR1	-0.665375	0.444419
Fos	-1.20963	0.0852623		C5orf15	-0.487903	0.403865
Myom1	1.8461	0.0852623		C5orf22	-0.0864453	-0.064547
Treml1	1.58922	0.0852623		C5orf24	-0.62729	0.263481
5330416C01Rik	-1.61497	0.0857293		C5orf34	0.209625	0.215659
Gm45338	1.96213	0.0858633		C5orf46	4.20466	0.241231
Gxylt2	1.658	0.0858633		C5orf52	-0.403734	0.104247
Slc22a3	1.93276	0.0859072		C5orf58	-0.365344	0.357774
Fstl1	1.42258	0.0859925		C6	2.00614	0.108661
Tubb4b	0.745272	0.0860974		C6orf118	-0.591241	0.247198
Fbln1	1.09399	0.0861173		C6orf120	-0.400302	0.2811
Mmp23	1.46149	0.0861173		C6orf132	1.67447	0.212262
Nupr1	1.46552	0.0861173		C6orf136	-0.107445	-0.163363
Scnn1b	2.04201	0.0861173		C6orf141	-0.165944	0.315504
March6	-0.780411	0.0869641		C6orf47	0.135168	-0.0479017
Mitf	-1.17792	0.0869641		C6orf58	-2.98167	0.148115
Sp4	-1.05242	0.0869641		C6orf62	-0.0255917	0.25074
Cd209g	1.90695	0.0871278		C6orf89	-0.557238	0.198344
Gm6166	1.45076	0.0871278		C7	0.0224267	0.192373
Lyz1	1.88044	0.0871278		C7orf25	-0.169536	0.209804
Fzd2	1.51606	0.0871483		C7orf57	0.851801	0.304856
Bcan	-1.64156	0.0871576		C8G	-0.40622	-0.18118
Dok4	0.871693	0.0871576		C8orf33	0.112434	0.0398508
Gm11716	1.81397	0.0871576		C8orf48	-0.302005	0.162224
Lbp	1.42543	0.0871576		C8orf58	0.788021	0.212783
Mrap	1.86832	0.0871576		C8orf76	0.357387	0.210555
Slc9a4	1.60472	0.0871576		C9orf152	0.588731	0.108577
Gjb3	2.06511	0.0872896		C9orf40	-0.230997	-0.0150535
Thy1	1.334	0.0872896		C9orf43	0.250584	-0.154519
Stc2	1.54542	0.0873457		C9orf50	-1.99785	0.144426
Acsm3	1.92194	0.0876861		C9orf78	-0.272457	0.268416
Gpr39	1.61657	0.0877347		C9orf85	0.16303	0.016321
Scn2b	1.64193	0.0877347		CA11	0.351129	0.0727869
D830050J10Rik	0.840868	0.0877549		CA12	3.13448	0.298093
Kdf1	2.05514	0.0877549		CA13	0.287876	0.40133
Krt79	2.0613	0.0879387		CA14	0.110649	-0.457197
Serpina3c	1.74002	0.0880351		CA2	-1.90781	0.27668
Tmem63b	-0.725471	0.0880351		CA3	2.22641	0.302993
Bdnf	1.67734	0.0883316		CA4	1.60666	-0.230091
Hspd1-ps4	1.83981	0.0883316		CA5B	0.494391	0.0647231
Tmem178	-1.58495	0.0885926		CA6	0.640812	0.0720107
Adh6b	1.66895	0.0886597		CA7	0.302954	0.198193
Tnfaip6	1.59111	0.0886597		CA8	-1.85026	-0.0204314
Gm43909	-0.789183	0.0886771		CA9	-0.100567	0.130305
Oxtr	1.61993	0.0886771		CAB39	-0.205803	0.364137
Ror2	1.6959	0.0886771		CAB39L	-0.726106	0.199183
Fam83a	2.00477	0.0888031		CABIN1	0.211976	-0.104681
P2rx6	1.61949	0.0888031		CABLES1	0.640383	-0.456537
Agfg1	-0.645992	0.0888032		CABLES2	-0.115178	0.0393389
Tmem233	2.04137	0.0888032		CABP1	1.11325	0.0578553
Snx29	-1.08119	0.0888837		CABP7	-0.184349	-0.0422254
Tbcel	-0.79349	0.0890106		CABYR	0.0495966	0.142999
Tymp	-0.992052	0.0890972		CACHD1	2.02838	0.167531
Slc1a5	1.19687	0.089261		CACNA1A	1.05035	0.0273311
Otop3	2.0587	0.0894673		CACNA1B	-0.310693	-0.103339
Gpr84	-1.77797	0.089989		CACNA1C	1.70195	0.326799
Tpsb2	1.93671	0.0906743		CACNA1D	-0.677741	-0.0631635
Aifm3	-1.71917	0.0907087		CACNA1E	-0.132508	0.241259
A530013C23Rik	1.47589	0.0907615		CACNA1G	3.39677	0.255249
Aldh1a1	1.66722	0.0907615		CACNA1H	-0.443196	-0.0974634
Gsdma2	2.0512	0.0907615		CACNA1I	1.06695	0.237353
Plbd1	1.69763	0.0907615		CACNA1S	1.12768	0.0922404
E330013P04Rik	1.83017	0.0911933		CACNA2D1	1.82121	0.21556
Itga7	1.17726	0.0913194		CACNA2D2	2.81312	-0.139989
Lxn	0.784641	0.0913194		CACNA2D3	1.24927	0.32893
Matn4	-1.88787	0.0914647		CACNB1	1.13925	0.297111
Pdgfc	1.27994	0.0916992		CACNB3	1.838	0.0718708
Samd8	-0.625767	0.0920529		CACNB4	1.35961	0.216599
Camk2a	1.77032	0.092093		CACNG1	1.34391	0.0550822
Krt75	2.02779	0.0921277		CACNG4	0.430411	0.0131378
Ssbp3	0.761652	0.0921913		CACNG6	1.21506	0.156739
Abhd15	0.981924	0.0927702		CACNG7	1.19224	0.0899042
Adra2c	1.93604	0.0927702		CACYBP	-0.188212	0.0939375
Ascl2	1.54481	0.0927702		CAD	0.055083	0.0761531
Gls2	1.05971	0.0927702		CADM1	0.0793746	0.335943
Gm43819	-1.13196	0.0927702		CADM2	-0.191332	0.102707
Pard6g	1.34317	0.0927702		CADM3	2.07991	0.429114
Polr1e	0.688446	0.0927702		CADM4	1.68055	0.226556
RP23-104D6.8	1.55018	0.0927702		CADPS	-0.195228	0.0289827
Scd1	1.18921	0.0927702		CADPS2	0.816127	0.0216886
Vipr1	1.57544	0.0927702		CAGE1	0.941359	0.110472
Gm42664	-1.66665	0.093179		CALCA	0.0572507	0.0577641
Ldb2	-0.934294	0.0932997		CALCB	0.0572507	0.110433
Hoxd4	1.77056	0.0933454		CALCB	3.91026	0.110433
Siglece	-1.60367	0.0933454		CALCOCO1	0.0536814	0.1238
Ankef1	1.79048	0.0933801		CALCRL	0.533178	0.436924
RP23-181A8.7	1.58326	0.0935712		CALD1	0.450424	0.349724
Gm15411	1.65369	0.0937961		CALHM2	0.552535	0.434824
5430421F17Rik	1.85587	0.0943728		CALM1	-0.28541	0.377629
Ovol2	1.88723	0.0944354		CALM2	-0.519732	0.350413
Psph	0.663499	0.0944354		CALM3	-0.50313	0.0197385
Susd4	1.46915	0.0944354		CALML3	5.26537	0.0163588
1700101I11Rik	-1.14701	0.0945635		CALML4	1.36377	0.226676
Pigq	-0.655378	0.0948145		CALML5	5.0345	-0.0129757
Gm45220	-1.41656	0.0949802		CALML5	3.05127	-0.0129757
Rnf146	-0.719171	0.0952979		CALR	-0.15141	0.246506
Snx30	-0.824418	0.0952979		CALR3	0.651262	0.144224
Ganc	-1.28703	0.0953772		CALU	-0.516202	0.356217
Ackr3	1.1958	0.0954593		CALY	-0.286331	0.135777
Themis	-1.75236	0.0954593		CAMK1	-0.355427	0.292325
Naa30	-0.60165	0.0956301		CAMK1D	1.02552	0.374597
RP24-216P6.3	1.94944	0.0957094		CAMK2A	2.06687	0.096081
Hoxc6	1.70687	0.0959308		CAMK2B	-0.993339	0.154506
RP24-295B16.1	1.84318	0.0959308		CAMK2D	-0.394179	0.451978
Muc3a	1.7374	0.0960848		CAMK2G	0.115486	0.344797
Pcdhb4	1.09138	0.0960848		CAMK2N1	-0.566421	0.361882
Homer2	1.76389	0.0962606		CAMK2N2	-0.0648527	0.0912661
Igsf21	1.93268	0.0962606		CAMK4	1.80574	0.259385
Rapgef6	-0.966924	0.0963373		CAMKK1	1.56826	0.0237552
Ythdf3	-0.639418	0.0963373		CAMKK2	-0.151637	0.241219
Frmd4a	-0.905619	0.0963736		CAMKV	0.038642	0.0429815
Trim47	1.09408	0.0965211		CAMLG	-0.039866	0.203762
Plekha4	0.898708	0.0970535		CAMP	1.40142	0.197563
Gm16793	1.25731	0.0970697		CAMSAP1	0.126072	0.237489
Ldb3	1.88683	0.0970796		CAMTA1	0.577496	0.150661
Reg3g	1.82891	0.0970796		CAMTA2	0.307595	0.212667
Lrrc18	1.709	0.0971593		CAND1	-0.188588	0.227204
Vax2	1.81906	0.0976467		CAND2	-0.175065	-0.0574634
Foxp2	-1.69746	0.0980886		CANT1	-0.256669	0.263281
Sesn2	0.856527	0.0980886		CANX	-0.641463	0.242605
Ar	1.22214	0.0981483		CAP1	-0.116414	0.454349
Wdr66	1.41028	0.0983811		CAP2	2.47784	-0.0276636
Dusp22	0.731078	0.0984352		CAPG	-0.237493	0.16274
4931440P22Rik	-0.839488	0.0984463		CAPN1	0.728115	0.0127187
Gm37123	-0.915188	0.0984463		CAPN10	0.0894923	0.192965
Rab6b	-0.74348	0.0984463		CAPN12	1.71796	0.311427
Cbr4	0.498008	0.0987532		CAPN2	-0.000953345	0.273528
Crct1	2.01982	0.0987532		CAPN3	0.585745	-0.319103
Hspb11	0.731336	0.0987532		CAPN5	0.00831931	0.158861
Ikzf5	-0.696698	0.0987532		CAPN6	-0.890241	0.196281
P2rx5	1.60925	0.0987532		CAPN7	-0.147273	0.248291
Ptp4a3	1.21704	0.0987532		CAPN9	1.34254	-0.0719498
Rpp40	0.677811	0.0987532		CAPNS1	-0.277642	0.0284691
Spint2	1.70538	0.0987532		CAPNS2	2.07972	0.111271
Vwa7	1.58662	0.0987532		CAPRIN1	-0.39408	0.26924
Itga2b	1.18011	0.0989072		CAPRIN2	-0.00587235	0.252188
Il11	1.68404	0.0993784		CAPSL	3.95872	0.172802
Gm44264	-1.75353	0.0997728		CAPZA1	-0.561005	0.345243
Shank1	1.63571	0.100135		CAPZA2	-0.367572	0.316641
Myh11	1.49837	0.100293		CAPZB	-0.0528326	0.294051
Aak1	-0.760395	0.100377		CARD10	0.178525	0.215265
Foxf2	1.85283	0.100444		CARD11	0.882361	0.298154
Gm12743	-0.729527	0.100444		CARD14	1.27209	-0.160646
Eps8l1	1.66392	0.100658		CARD6	-0.541904	0.255389
Arhgef17	1.37967	0.101082		CARD9	0.289824	0.353492
Bok	1.22514	0.101082		CARHSP1	0.551593	0.313093
Ccdc155	1.43692	0.101082		CARM1	0.40237	-0.0159815
Clic3	2.01014	0.101082		CARNS1	0.263149	0.38516
Clic6	1.66125	0.101082		CARS2	0.124561	0.0248319
Dpep1	1.57979	0.101082		CASC3	0.118341	0.195661
Fam83b	1.99661	0.101082		CASD1	-0.507818	0.317015
Fbxl5	-0.631981	0.101082		CASK	-0.0983885	0.349559
Ptch2	1.56385	0.101082		CASKIN1	-0.383752	-0.302029
Rab40b	1.24775	0.101082		CASKIN2	0.49561	0.151073
Gab2	-0.907306	0.101208		CASP1	0.499787	0.134963
Lor	2.00634	0.101208		CASP14	5.15313	-0.02029
Slc7a2	1.38793	0.101344		CASP2	-0.242393	0.050523
Zfp942	-1.2028	0.101344		CASP3	-0.145063	0.298588
Perp	2.00076	0.101503		CASP4	0.592554	0.287424
Vpreb3	-1.72736	0.101624		CASP5	0.592554	0.290657
Rnf208	1.55565	0.10164		CASP6	-0.210377	0.235637
Hibch	0.579177	0.101686		CASP7	0.317346	0.436635
Prtn3	1.53676	0.101686		CASP8	0.242327	0.4236
Cpa3	1.94454	0.101849		CASP9	-0.0736551	0.301434
Eif2ak3	-0.652146	0.101849		CASQ1	2.54225	0.0362772
Itgae	1.3603	0.101855		CASQ2	0.680373	-0.00387636
Ly6g6e	1.86244	0.101954		CASR	0.755832	0.0117894
Pitpnm2	0.748527	0.101954		CASS4	0.462114	0.45933
Esrp1	1.97162	0.102145		CAST	-0.145569	0.362575
Krt31	2.00102	0.102145		CASZ1	2.16709	0.00114185
Rnf113a2	0.537094	0.102145		CAT	0.381491	0.250065
Dmxl2	-1.13052	0.102326		CATSPER2	0.255654	0.219835
Dse	1.35903	0.102717		CATSPER3	-0.26685	0.145548
Gm44243	-1.22561	0.102717		CATSPERG	0.975719	0.202838
Pglyrp3	2.00062	0.102717		CAV1	0.460025	0.241139
Serpina12	1.99802	0.102886		CAV2	-0.774442	0.224973
Zxdb	-1.02073	0.103114		CAV3	2.47896	0.177782
Gfra3	1.87246	0.103265		CBFA2T2	-0.340402	0.0123671
Tmprss11f	1.89864	0.103265		CBFA2T3	0.846317	0.119354
Pde1a	0.994418	0.103378		CBFB	-0.342316	0.440147
Epha3	1.74286	0.10344		CBL	0.0433737	0.440335
Klhl10	1.07834	0.10344		CBLB	0.694991	0.316221
Klhl32	-1.61458	0.10344		CBLC	3.61648	0.00784819
Neurl1a	1.53185	0.10344		CBLL1	-0.0438082	0.177493
Dbi	1.06095	0.103475		CBLN1	3.31638	-0.174824
Mrps27	0.354334	0.103615		CBLN2	0.784711	0.104694
F2r	1.30993	0.103837		CBLN3	-0.53889	0.346983
Glipr2	1.50402	0.103897		CBR1	0.492987	0.138131
Apol7a	1.88813	0.103942		CBR3	0.891825	-0.0871934
Eepd1	1.38866	0.103942		CBR4	0.269835	0.186406
Pcdhga12	1.23306	0.103942		CBS	3.17917	0.0101437
St6gal1	-0.969759	0.104241		CBX1	-0.07181	0.234409
Erbin	-1.00357	0.104588		CBX2	0.3897	-0.00269752
Aldh3b3	1.99407	0.104645		CBX3	-0.45795	0.184449
Gm10010	-1.29822	0.104686		CBX4	0.104828	-0.118472
Dysf	0.933539	0.104729		CBX5	-0.438032	0.178558
Rassf3	-0.990712	0.104729		CBX6	0.405498	0.216244
Kras	-0.806804	0.104931		CBX7	-0.307948	0.237202
Ppp1r3c	1.3357	0.105105		CBX8	0.279092	-0.0605801
Slc6a17	-1.65966	0.105125		CBY1	-0.299005	0.0206167
Cd209b	1.95346	0.105174		CC2D1A	0.318491	0.188433
Nfatc4	1.5444	0.105269		CC2D1B	0.1588	-0.0626751
Gm36989	-1.6927	0.105537		CC2D2A	-0.23341	-0.0346368
Fam199x	-1.11241	0.10567		CCAR1	0.249353	0.28614
Sv2a	-1.49401	0.10567		CCBE1	-0.0786269	0.364736
St6galnac5	1.7067	0.105829		CCDC102A	1.21237	0.210727
mt-Rnr1	1.05905	0.106008		CCDC106	0.699121	0.0280087
Wnt10b	1.84337	0.106008		CCDC107	-0.140935	-0.0272359
Gm9696	1.98199	0.106139		CCDC112	0.921285	0.276112
Inhbb	1.07318	0.106176		CCDC116	0.917451	0.031316
1700034H15Rik	1.35744	0.106177		CCDC117	-0.498891	0.274794
Gm45104	1.96387	0.106218		CCDC12	0.332495	0.104057
Hfe	-0.891042	0.106366		CCDC120	0.84178	-0.0374905
Jmjd1c	-1.06123	0.106955		CCDC122	-0.332802	0.182654
Ccdc102a	1.1969	0.107067		CCDC124	0.108711	-0.0595472
Lmbrd1	-0.497601	0.107067		CCDC125	-0.59346	0.213386
Ppa1	0.692178	0.107067		CCDC126	-0.710694	0.347718
3110045C21Rik	1.21785	0.107278		CCDC127	-0.0634228	0.0457823
Gm43039	-1.06126	0.107299		CCDC13	-0.530568	0.119679
Gldc	1.29061	0.107315		CCDC134	0.00622094	0.177983
Steap1	1.57276	0.107315		CCDC136	1.63319	-0.0691187
5031439G07Rik	-1.24251	0.107336		CCDC137	-0.00450335	0.202396
A030005K14Rik	1.97631	0.107336		CCDC138	0.0831679	0.23371
Adamtsl1	1.23945	0.107336		CCDC14	-0.0387353	0.106909
BC060293	-1.46235	0.107336		CCDC141	0.247287	0.189053
Bcr	-0.538332	0.107336		CCDC148	-0.358614	0.293848
Calml3	1.97472	0.107336		CCDC149	-1.40572	0.199205
Degs2	1.89422	0.107336		CCDC15	-0.871074	0.32555
Fbn1	1.33637	0.107336		CCDC154	0.723279	-0.228669
Gm15743	-1.47763	0.107336		CCDC157	-0.312013	0.165846
Gm43272	1.78207	0.107336		CCDC159	0.609582	0.00287758
Kif1a	1.5621	0.107336		CCDC160	-0.270113	0.112056
Klrk1	1.51708	0.107336		CCDC17	0.267656	0.117822
Ltb4r1	1.64324	0.107336		CCDC18	0.165531	0.233889
Mib1	-0.69066	0.107336		CCDC22	-0.0335407	0.0618065
Msrb3	1.21964	0.107336		CCDC24	0.387336	0.0635676
Nr5a2	1.42101	0.107336		CCDC25	0.230219	0.299501
Nt5dc2	1.00347	0.107336		CCDC28A	-0.143027	0.269935
Slc23a2	-0.754257	0.107336		CCDC28B	0.645536	0.0871989
2600014E21Rik	1.75884	0.107625		CCDC3	1.8245	0.242245
Fyb	-1.27198	0.107625		CCDC30	-0.433443	0.138335
Clec2f	1.89235	0.107851		CCDC34	0.325558	0.203931
H2-M5	1.88456	0.108017		CCDC38	-1.03846	0.039663
Prdm4	-0.529875	0.108017		CCDC39	-0.222996	0.189958
Vegfb	-0.634811	0.108282		CCDC40	0.429467	0.0524393
Ankk1	1.96742	0.108297		CCDC43	-0.0417481	0.0544276
Tceal7	1.93205	0.108316		CCDC47	-0.178639	0.305103
Cecr2	1.79726	0.108832		CCDC50	-0.353161	0.168112
Sgpp2	1.77424	0.109226		CCDC51	0.714154	-0.156089
Dynll1	0.719137	0.109309		CCDC57	-0.337957	0.112764
Islr	1.32195	0.109309		CCDC59	-0.265234	0.237205
AI504432	-1.54343	0.10933		CCDC6	0.368065	0.332948
A930024N18Rik	1.54405	0.109396		CCDC61	0.0925089	-0.0690936
Rph3al	1.27911	0.109802		CCDC62	0.42672	0.201585
Cyp7b1	1.15606	0.109953		CCDC63	-1.00972	-0.0178046
2700046A07Rik	1.70937	0.109978		CCDC65	-0.138515	0.151523
4731419I09Rik	1.57023	0.109978		CCDC66	-0.066249	0.233995
E330011O21Rik	1.83269	0.109978		CCDC68	0.872294	0.311221
Fbxl17	-0.606266	0.109978		CCDC69	0.267179	0.30199
Kprp	1.96976	0.109978		CCDC71	0.094682	0.0737979
Cytl1	1.8831	0.110343		CCDC73	-0.0734215	0.18614
Efna2	1.10279	0.110429		CCDC74A	0.0145898	0.160245
Xpo6	-0.569173	0.110482		CCDC74B	0.0145898	0.176077
Fam3b	1.96739	0.110637		CCDC77	-0.0607031	0.251248
Stx19	1.96382	0.110637		CCDC8	-0.721509	0.0454588
Apip	0.815856	0.111236		CCDC80	1.98992	0.371599
Grhl2	1.89236	0.111236		CCDC82	0.207022	0.31952
4833403J16Rik	1.2975	0.111349		CCDC85A	0.954326	0.185964
Gm44205	1.54919	0.111349		CCDC85B	0.072242	0.0609904
Gm8098	-0.86036	0.111349		CCDC85C	-0.0849207	-0.0653653
Ogdhl	-1.38194	0.111349		CCDC86	0.0862145	0.0565549
Rnase2b	1.94831	0.111349		CCDC88A	-0.326092	0.25528
Tmem132a	1.23225	0.111349		CCDC88B	0.208207	0.207484
A530084C06Rik	1.95201	0.111452		CCDC88C	1.3257	0.154451
Atp11a	-0.9225	0.111452		CCDC89	0.233711	0.283842
Ckmt1	1.96502	0.111452		CCDC9	0.185039	0.199267
Mefv	-1.76606	0.111456		CCDC90B	-0.364545	0.339273
Areg	1.70255	0.111555		CCDC91	-0.168	0.26501
Gm20633	-0.872812	0.111573		CCDC92	1.00546	0.149711
Sgpl1	-0.622572	0.111781		CCDC93	-0.14576	0.286348
Stmn2	1.57455	0.111781		CCDC97	-0.138542	0.172635
Fut1	1.93933	0.11194		CCHCR1	0.401369	-0.100212
Cd19	-1.78775	0.112427		CCL1	3.22458	0.115102
Adgrg7	1.96046	0.112587		CCL11	0.852247	0.27403
B3galt5	-1.34727	0.112587		CCL13	1.55918	0.253788
Igkv4-59	-1.86829	0.112587		CCL15	0.211742	-0.112686
Gm44645	1.45722	0.112771		CCL15	0.108468	-0.112686
Oas1c	1.19377	0.112771		CCL17	2.90326	-0.12993
Gnai1	1.58811	0.112861		CCL18	0.223472	-0.00605834
Gpr27	1.31808	0.112861		CCL19	-0.0106318	0.117947
Bhlhe22	1.35113	0.112914		CCL19	2.14204	0.117947
Gm44901	-1.10111	0.11317		CCL2	0.295109	0.435852
Ngf	1.48067	0.11317		CCL2	1.55918	0.435852
Plcd4	1.6175	0.113405		CCL20	3.97504	0.352114
Nipal1	1.57665	0.113861		CCL21	-0.475109	0.213676
Crocc2	1.73648	0.113873		CCL22	1.66115	0.252046
Gm14858	-1.52675	0.113873		CCL23	0.211742	0.154664
Armcx5	-0.792375	0.114059		CCL23	0.108468	0.154664
Fam219a	-0.768662	0.114192		CCL24	1.30012	0.150013
Rhov	1.68908	0.114224		CCL25	0.0718999	0.164359
Il18r1	1.69605	0.114293		CCL27	1.6251	0.110111
Chit1	1.95073	0.114701		CCL28	0.278622	-0.0842215
Ifi27l2a	1.61636	0.114777		CCL3	0.223472	0.231277
Gm11263	1.06647	0.114807		CCL3L1	0.223472	0.213706
Apol8	1.72931	0.114916		CCL3L3	0.223472	0.171112
Cpeb3	-0.75243	0.11526		CCL4	0.188292	0.242806
Fam179a	1.70281	0.11526		CCL4L2	0.188292	0.272219
Gsdmc2	1.94336	0.11526		CCL5	0.24424	0.188914
Ptpn5	1.59017	0.11526		CCL7	1.99411	0.320675
Rec8	1.913	0.11526		CCL8	0.928756	0.270455
Sema5b	1.38554	0.11526		CCM2	0.106142	0.290929
Ubn1	-0.43983	0.11526		CCNA2	-0.257646	0.200607
Samd1	0.614337	0.115436		CCNB1	-0.218646	0.155338
Atp11c	-1.10851	0.115542		CCNB2	-0.0624959	0.225503
Gm43335	-1.73914	0.115595		CCNC	-0.352959	0.274328
AW549877	-0.70096	0.115871		CCND1	-0.574968	0.114797
Cpsf6	-0.717299	0.116138		CCND2	-0.501112	0.355987
A930004J17Rik	-1.30022	0.116288		CCND3	0.226745	0.223005
Igkv17-121	-1.81803	0.116288		CCNDBP1	-0.258461	0.271974
Gm15410	1.67774	0.116417		CCNE1	-0.323266	-0.0751224
Arhgap8	1.67674	0.116422		CCNE2	-0.384171	0.181296
Gata6	1.56863	0.116422		CCNF	-0.00261274	-0.0169982
Mpzl3	1.52598	0.116422		CCNG1	0.357679	-0.0274353
Nav3	-1.13557	0.116448		CCNG2	-0.0929552	0.225036
Gm42851	1.8704	0.116504		CCNH	-0.0179584	0.256482
Gm43011	-1.43125	0.116504		CCNI	-0.801184	0.234324
Plekhg3	0.752925	0.116504		CCNJ	-0.161303	0.180886
Ptx3	1.33833	0.116504		CCNJL	-0.612396	0.172787
Enpp5	-1.0428	0.11657		CCNK	0.0709716	0.140913
Elf2	-0.689325	0.116603		CCNL1	-0.355188	0.209734
Gm45110	-1.28767	0.116603		CCNL2	0.19065	0.119492
4931406P16Rik	-0.68096	0.117016		CCNO	1.32564	0.0546799
Heph	1.46306	0.117455		CCNT1	-0.167552	0.23055
Hotairm1	1.48228	0.117824		CCNT2	-0.229508	0.235403
1110008L16Rik	0.49949	0.117936		CCNY	-0.49959	0.301063
C130074G19Rik	1.24273	0.11823		CCNYL1	0.00925799	0.438511
Csgalnact1	1.3716	0.11823		CCPG1	0.150701	0.429639
Insig1	-0.998764	0.11823		CCR1	-0.752936	0.414704
Psd	1.22422	0.11823		CCR2	-0.0240407	0.309227
Adamts18	1.87713	0.11831		CCR4	3.31705	0.326275
Ccdc68	1.30732	0.11835		CCR5	-0.733086	0.295291
Ceacam2	-1.89437	0.11835		CCR7	0.236934	0.232082
Mdga1	1.10264	0.118442		CCR9	1.05127	0.199453
Slc16a11	1.64558	0.118442		CCRL2	-0.280677	0.298611
Ifi205	1.43624	0.118678		CCS	-0.0218601	-0.153797
F8a	-0.779822	0.118699		CCT2	-0.0231774	0.198533
Cetn4	-0.820405	0.119225		CCT3	-0.0375228	-0.197852
RP23-145G7.2	1.88158	0.119225		CCT4	-0.0538502	0.198257
Angptl4	1.26782	0.119498		CCT5	-0.176397	0.128196
Ccni	-0.761188	0.119782		CCT6A	-0.0877456	0.206505
Mrm3	0.642943	0.11982		CCT6B	0.593579	0.0675586
Rpl3l	1.8663	0.11982		CCT7	-0.143918	0.101038
Stfa2l1	1.80464	0.11982		CCT8	-0.0368524	0.148659
Tshz2	1.19156	0.11982		CD101	0.0806767	0.11484
Fbxl14	-0.522907	0.11985		CD109	0.131277	0.381175
Gbp4	1.58084	0.11992		CD14	-0.150151	0.333198
Ccdc187	1.9297	0.120059		CD151	-0.53037	0.31456
Ocrl	-0.932931	0.120059		CD160	1.02641	0.124723
Cilp2	1.42924	0.120401		CD163	1.07604	0.367494
Gm15920	1.21256	0.120401		CD164	-0.279869	0.301733
Gm5340	-1.3523	0.120401		CD164L2	2.54481	-0.113114
Gm37277	1.91578	0.121551		CD177	0.633406	0.16766
Rnf144b	1.34189	0.121992		CD180	0.746656	0.264649
Gcnt4	1.56401	0.122075		CD19	-0.772685	0.137614
Krt15	1.91812	0.122075		CD1D	0.667019	0.305328
Pld2	1.03256	0.122075		CD2	0.272229	0.225522
Pmvk	0.744649	0.122075		CD200	-0.307539	0.25475
Ttpal	0.411741	0.122075		CD200R1	2.45966	0.34368
Unc45bos	1.4122	0.122075		CD200R1	0.653403	0.34368
Prrg4	1.61023	0.122281		CD200R1	-0.451237	0.34368
Smox	-0.837125	0.12237		CD200R1	-0.574856	0.34368
AU021092	1.29197	0.122508		CD200R1L	-0.574856	0.13418
Gm13391	1.56019	0.122508		CD200R1L	-0.451237	0.13418
Gm26664	1.23992	0.122508		CD200R1L	0.653403	0.13418
Krtap3-3	1.92092	0.122508		CD200R1L	2.45966	0.13418
Rims3	-1.48652	0.122508		CD207	3.12563	0.099265
Zfp704	-0.922118	0.122508		CD209	2.51312	0.226374
Tmem170b	-0.795749	0.122604		CD209	2.72182	0.226374
Akr1b7	-1.68561	0.122782		CD209	1.6849	0.226374
Atp13a5	1.88175	0.122782		CD209	2.52914	0.226374
RP23-135A22.4	1.71213	0.122864		CD209	3.29808	0.226374
Iqgap1	-0.700061	0.1229		CD22	0.100906	0.105112
Ces2f	1.91926	0.123364		CD226	0.18607	0.212704
Adcy4	1.11853	0.123445		CD247	0.8272	0.263693
Lfng	1.17118	0.123481		CD248	2.03243	0.322549
Fam46b	1.64742	0.123539		CD27	1.71175	0.173377
Neu2	1.86787	0.123757		CD274	0.162782	0.297032
Sln	1.91307	0.123838		CD276	-0.210191	0.265918
Sugct	-1.01642	0.12433		CD28	0.902391	0.327002
Bank1	-1.64106	0.124649		CD2AP	-0.309221	0.17938
Gm43398	1.84556	0.124649		CD2BP2	-0.125491	0.248089
Amz1	1.33738	0.124676		CD300A	0.332493	0.387646
Fam53b	-1.09598	0.124676		CD300C	-0.209672	0.365259
Sbspon	1.75215	0.124676		CD300LB	0.853899	0.311903
Dynlt1a	1.01665	0.124814		CD300LD	0.170839	-0.025048
Pkp1	1.91257	0.124927		CD300LD	0.734875	-0.025048
Ptgfrn	1.117	0.125219		CD300LD	-0.506378	-0.025048
Fndc9	1.90835	0.125467		CD300LF	-0.143086	0.275739
Atp12a	1.90588	0.125536		CD300LG	-0.686981	-0.0983673
Slc16a9	1.30543	0.125596		CD302	-0.0705937	0.334026
2310043M15Rik	1.82806	0.125639		CD320	-0.549105	-0.059051
Cnnm3	-0.524044	0.125639		CD33	-0.335435	0.301092
Cyp11a1	1.76491	0.125639		CD34	0.0532818	0.332862
Syt9	-1.43321	0.125639		CD36	1.1807	0.133644
Klhl7	-0.6394	0.125667		CD37	0.0564537	0.248719
Egfr	1.32266	0.125755		CD38	-0.760329	0.241764
D130019J16Rik	1.64785	0.125862		CD3D	0.250108	0.195712
Hmcn2	1.39668	0.125862		CD3E	0.293114	0.210892
Hpgds	-1.42198	0.125862		CD3G	0.815094	0.267833
Ier5	0.882709	0.126056		CD4	0.339104	0.273029
D630045J12Rik	-1.52155	0.126071		CD40	-0.758993	0.276289
Rin1	1.44238	0.126071		CD44	-0.440013	0.0166422
Angptl7	1.79242	0.12619		CD46	-0.0721263	0.269893
Gprc5b	-0.842595	0.12619		CD47	0.185045	0.315363
Acot11	-1.33932	0.126368		CD48	-0.0595164	0.250281
Bnc1	1.9055	0.126368		CD5	0.584887	0.235717
Gm7967	-1.67814	0.126368		CD52	-0.570263	0.222369
Sertad2	-0.533149	0.126368		CD53	0.0424515	0.341414
Gm15867	1.44582	0.126681		CD55	1.06327	0.154381
Krt34	1.90203	0.126827		CD59	-0.929921	0.134825
Krt35	1.88564	0.12701		CD59	-1.18949	0.134825
Notch1	0.87135	0.12701		CD5L	0.656732	-0.0732817
Yes1	-0.727444	0.12701		CD6	0.325445	0.24622
Gsto1	0.916307	0.127101		CD63	-0.616806	-0.236441
Dennd6a	-0.497387	0.127414		CD68	0.315972	0.148906
Smad6	1.12629	0.127439		CD69	0.196916	0.392262
Epn3	1.90375	0.127499		CD7	1.57833	0.202421
Arhgef28	1.11161	0.127499		CD72	-0.020157	0.224174
Ccdc136	1.35445	0.127499		CD74	0.773703	0.276079
Mfsd1	-0.502379	0.127499		CD79A	-0.748816	0.114104
Mgea5	-0.892031	0.127499		CD79B	-0.584609	0.0464476
Mzt1	-0.538447	0.127499		CD80	0.24232	0.346823
Slc5a9	1.90051	0.127499		CD81	-0.869053	-0.155399
E130215H24Rik	-1.25328	0.127696		CD82	0.0351806	0.401802
Rars2	0.425658	0.127696		CD83	0.0309031	0.162118
Dpep2	1.13229	0.12781		CD84	-0.270438	0.318584
Gpr137c	-1.22737	0.12781		CD86	-0.145412	0.356795
Prph	1.18979	0.12781		CD8A	0.338084	0.201038
Spib	-1.52735	0.12781		CD8B	-0.046911	0.184953
Pycard	0.982693	0.127951		CD9	0.607801	0.322106
Zfp583	-1.26779	0.127986		CD93	-1.50498	0.483573
Ago2	-0.848178	0.12806		CD96	1.56517	0.315964
Pafah1b1	-0.443227	0.128103		CD99L2	-0.717344	0.0950395
Sema4a	1.3435	0.128103		CDA	0.153029	0.168534
Il1rl2	1.31474	0.128261		CDADC1	-0.517009	0.196433
Lamb3	1.79462	0.128261		CDAN1	-0.151504	0.0883863
2010109I03Rik	1.88313	0.128437		CDC123	0.117015	0.294013
Cbfa2t3	0.853949	0.128582		CDC14A	-0.425257	0.312182
Slc9a2	1.81395	0.128612		CDC14B	-0.783842	0.168726
Sox5	-0.827679	0.128678		CDC16	-0.00106917	-0.0932068
Acot1	1.17541	0.128818		CDC20	0.226803	0.16281
Itgbl1	1.39822	0.128818		CDC23	0.0435573	0.25679
Mill1	1.89655	0.128818		CDC25A	-0.148791	-0.0160923
Actn1	1.2202	0.128888		CDC25B	-0.0267828	0.0255708
Mctp1	-1.44458	0.128888		CDC25C	-0.023575	0.111976
Rgs5	1.04282	0.128888		CDC26	-0.213405	0.265407
Aadac	1.89322	0.128957		CDC27	-0.326984	0.378566
Gpr153	1.2379	0.128957		CDC34	0.0694754	-0.0914078
Gm6209	1.70274	0.129023		CDC37	-0.225591	0.0469032
Igf2	1.58395	0.129023		CDC37L1	-0.505409	0.367845
Zfp410	0.48139	0.129185		CDC40	-0.381413	0.369307
Rspo4	1.75497	0.129259		CDC42	-0.21459	0.36873
Actn3	1.81092	0.129447		CDC42BPA	-0.155317	0.147961
Ctrl	1.20962	0.129669		CDC42BPB	-0.251706	0.183436
Dyrk1a	-0.565715	0.129876		CDC42BPG	1.27019	-0.0789096
Hdac7	0.745495	0.130005		CDC42EP1	0.0794994	0.0850009
Pla2g3	1.54584	0.13007		CDC42EP2	1.32281	0.331236
Catsperd	-1.3287	0.130452		CDC42EP3	0.872619	0.0845824
Cys1	1.48311	0.130452		CDC42EP4	0.28178	0.0865513
Fgf11	1.12981	0.130604		CDC42SE1	-0.213232	0.376238
Gm43848	-0.757127	0.130604		CDC42SE2	-0.629568	0.319623
Fxyd2	-1.63908	0.130655		CDC45	-0.253036	0.0993424
Il7	1.34313	0.130655		CDC5L	-0.267711	0.196653
Vamp4	-0.457329	0.130655		CDC6	0.0449746	0.0947029
Bmx	1.16686	0.130711		CDC7	0.00861179	0.224272
Cpz	1.59196	0.130711		CDC73	-0.28934	0.299469
Tbc1d9b	-0.489169	0.130799		CDCA2	0.0956384	0.206133
Acer1	1.88671	0.130812		CDCA3	-0.141854	-0.0143142
Pacsin2	-0.718888	0.130938		CDCA4	0.117709	0.133141
Crtac1	1.79329	0.131089		CDCA5	-0.114157	0.164085
Tmem238	0.937216	0.131129		CDCA7	1.33561	0.029726
Tspan5	1.05501	0.131129		CDCA7L	0.264368	0.00442446
Abcb1b	1.05111	0.131325		CDCA8	0.171009	0.133467
Gm38158	-1.33487	0.131325		CDCP1	3.28663	0.439029
Fzd1	0.92127	0.131332		CDH1	-0.40827	-0.260071
Vwa3a	1.51949	0.131332		CDH10	-2.09724	0.0103488
Gpr180	-0.722038	0.131382		CDH11	1.20916	0.575396
Hccs	-0.799464	0.131382		CDH13	0.5214	0.411382
Lrfn3	1.19844	0.131382		CDH15	1.04209	0.0933119
Fitm2	0.465163	0.131535		CDH17	-0.695859	0.243298
Map6d1	-1.46018	0.131568		CDH19	-0.879842	0.236631
Cd7	1.62566	0.131807		CDH2	-0.939296	0.37591
Gm15551	1.62352	0.131911		CDH20	-1.48672	0.121177
Rcbtb1	-0.622254	0.132065		CDH23	0.407335	0.337222
Gan	0.907632	0.132097		CDH24	0.173189	0.168633
Emx2os	1.72592	0.132382		CDH3	2.63765	-0.315725
Gm16087	1.88384	0.132382		CDH4	1.21342	-0.200981
Krtap22-2	1.88424	0.132382		CDH5	-0.730014	0.329884
Nckap5	1.18836	0.132382		CDH6	-0.0980877	0.362087
Ntrk2	1.57932	0.132382		CDH9	2.95343	0.0988433
Yipf4	-0.638925	0.132486		CDHR1	1.60434	0.0603133
Cdh4	1.79459	0.132779		CDHR2	0.481336	-0.127503
Notum	1.77723	0.132812		CDHR4	-0.666744	0.112945
Fbp2	1.82673	0.132855		CDIPT	-0.364724	0.149831
Chst1	1.15542	0.133236		CDK1	-0.284545	0.14555
Gm37303	-1.36323	0.133236		CDK10	0.240507	0.0584466
Lrrc28	0.631817	0.133236		CDK11A	0.422843	0.17204
Nudt5	0.587838	0.133236		CDK11B	0.422843	0.199847
Raet1e	1.31272	0.133236		CDK12	0.08891	0.212229
Gadd45g	1.16934	0.13341		CDK13	-0.279729	0.281894
Gria2	-1.78552	0.13341		CDK14	-0.95231	0.397615
S100a7a	1.57953	0.13341		CDK15	-0.212908	-0.191585
Shisa2	1.40963	0.13341		CDK16	-0.35759	0.0638159
1700001L05Rik	-0.823809	0.133499		CDK17	-0.421995	0.167997
Aqp7	1.50908	0.133803		CDK18	1.9779	0.042663
C1qtnf3	1.5393	0.133952		CDK19	-0.445991	0.266347
Unc93a	1.48927	0.133999		CDK2	-0.639785	-0.268238
Inpp4b	-1.27577	0.134336		CDK20	0.0856123	-0.111557
Dsg3	1.87083	0.134618		CDK2AP1	-0.0427883	0.229606
Igkv14-100	-1.77289	0.134618		CDK2AP2	0.107622	0.068026
Lrrc4	1.37869	0.134773		CDK4	-0.0859394	-0.0654947
Aimp2	0.61885	0.134865		CDK5	-0.291952	0.00186611
Nr4a2	-1.0978	0.135602		CDK5R1	0.59631	-0.163163
Usf3	-0.544457	0.135646		CDK5RAP1	-0.216744	-0.0518781
Jsrp1	1.74207	0.135883		CDK5RAP2	-0.615178	0.105973
B430219N15Rik	1.2527	0.135959		CDK5RAP3	-0.0733584	0.0347275
Best1	1.40871	0.135959		CDK6	0.0607703	0.346987
Krt25	1.77095	0.135959		CDK7	0.0302713	0.22689
Gm42793	-1.74998	0.136004		CDK8	-0.173138	0.200097
Lats1	-0.576407	0.136004		CDK9	0.0798714	0.152283
Mafk	-0.75473	0.136004		CDKAL1	0.148207	0.0602277
She	1.19193	0.136004		CDKL1	1.44177	0.324626
Spata6	-0.671508	0.136004		CDKL2	0.539982	0.0896304
Pi16	1.47677	0.136032		CDKL3	-0.194649	0.257768
Fcer1a	1.81103	0.136124		CDKL4	1.18022	0.0814946
Gpr85	-1.48174	0.136124		CDKL5	-0.640466	0.299403
Igfl3	1.84098	0.136124		CDKN1A	0.20165	0.0689118
Zfp503	1.15642	0.136124		CDKN1B	-0.094195	0.257031
Serac1	-0.826337	0.136131		CDKN1C	1.29511	-0.0753603
Gm44432	-1.60896	0.136167		CDKN2A	0.561105	-0.0318593
Thsd1	0.993577	0.136173		CDKN2AIP	-0.162309	0.241637
Heg1	0.840559	0.136186		CDKN2AIPNL	-0.402212	0.22025
Pdgfrb	1.07104	0.136674		CDKN2B	0.240565	0.147706
4631405J19Rik	1.75783	0.136686		CDKN2C	0.0678262	0.292272
Oxr1	-0.852035	0.136806		CDKN2D	-0.311113	0.374116
Slc5a8	1.82124	0.137313		CDKN3	-0.183523	0.127763
Thbs3	1.11841	0.137313		CDNF	0.60154	0.0700021
Plekha6	1.14383	0.137333		CDO1	1.13868	0.232873
Mafb	1.10957	0.137938		CDON	2.24494	0.120687
5730480H06Rik	-0.491113	0.138096		CDR2	-0.172858	0.443258
Smco1	1.85006	0.138096		CDR2L	-0.0606383	0.40518
Dennd5a	-0.780677	0.138235		CDRT4	0.038386	0.222799
Cdc42ep3	0.976013	0.138831		CDS1	1.52789	0.0292692
Prkcq	1.38082	0.138831		CDS2	-0.570176	-0.103697
Sprr1a	1.86187	0.138831		CDSN	5.38373	0.0637292
Tmem108	-1.44917	0.138838		CDT1	-0.453197	-0.0574364
Ptk6	1.80566	0.13898		CDV3	-0.207425	0.329557
Gm38220	-1.44364	0.139122		CDYL	0.128573	-0.0338082
Gm42658	-1.1822	0.13936		CDYL2	-0.368295	0.370894
Sypl2	1.8285	0.13936		CEACAM1	-1.3197	-0.216128
4930558J18Rik	1.2568	0.139495		CEACAM1	-0.757973	-0.216128
Nub1	-0.452153	0.139495		CEACAM16	0.0194513	0.0408386
Pfkfb1	0.987698	0.139495		CEACAM19	2.63419	0.0774854
Pkdcc	0.866454	0.139495		CEACAM5	-1.3197	0.00323613
Rgma	1.10148	0.139495		CEACAM5	-0.757973	0.00323613
Six1	1.61357	0.139495		CEACAM6	-1.3197	-0.0120085
2010008C14Rik	1.53324	0.139621		CEACAM6	-0.757973	-0.0120085
Jchain	-1.80724	0.13967		CEBPA	1.9519	0.14534
Wnk3	-1.36337	0.13967		CEBPB	1.19736	0.339334
Scarf2	1.317	0.139861		CEBPD	0.917994	0.231092
Gm28592	-1.06402	0.139879		CEBPG	0.237578	0.330371
Cep295nl	0.911059	0.139883		CEBPZ	-0.0288784	0.248979
RP23-231J3.5	-1.4291	0.140009		CECR2	1.39737	-0.145522
Efnb1	0.977045	0.140026		CELA1	-0.695719	0.066401
Akt3	-0.759314	0.140576		CELF1	-0.453066	0.30511
Csrp2bp	-0.460909	0.140576		CELF2	-0.541951	0.123356
Glb1l2	1.73503	0.140576		CELF4	1.05228	0.0838009
Gm16146	-1.66525	0.140576		CELF5	1.6815	-0.0972941
Stard10	1.08053	0.140576		CELSR1	2.27259	-0.0132981
Uhmk1	-0.593386	0.140576		CELSR2	1.00857	-0.158839
Pcdhb11	1.38501	0.140616		CELSR3	0.671361	0.20601
Ccdc58	0.585902	0.140666		CEND1	-0.569863	0.231215
[truncated: 15,983 more rows]
[truncated: 10 more columns]

## Sheet: Figure 3 Data
Figure 3a: Representative images of the lungs from mice injected with 1181 ± Grpr cell lines							Figure 3b: Number of mice exhibiting lung metastases following injection with 1181 mouse melanoma cells				Figure 3c: Number of mice exhibiting lung metastases following injection with 501-Mel human melanoma cell lines				Figure 3d: Representative image of the lungs from mice injected with the 1057 mouse melanoma cell line				Figure 3e: RNAscope staining a lung metastasis obtained after tail-vein injection of 1057 mouse melanoma cell line				Figure 3f: Luminescence from the thorax of 1057 injected mouse accroding to their treatment				Figure 3g: Luminescence from the lungs of 1057 injected mouse accroding to their treatment				Figure 3h: Luminescence from the lungs of 1057 injected mouse accroding to their treatment			Figure 3i: Number of metastases in the lungs of 1057 injected mouse accroding to their treatment
Whole lung images							Cell line	With lung metastasis	Without lung metastasis		Cell line	With lung metastasis	Without lung metastasis		Mouse lung				Dct staining				Image ot the thorax				Mock treated (-RC)				Luminescence (au)			Number of metastases
Parental		Ctrl		+ Grpr			Parental	0	5		Parental	0	6																		Mock treated (-RC)	RC treated (+RC)		Mock treated (-RC)	RC treated (+RC)
							Ctrl	0	6		Ctrl	1	5																		4550000	153000		1	1
							+Grpr	6	0		+Grpr	6	0																		3120000	122000		132	1
																															1998000	607000		7352	1
							Figure 3b: Number of lung metastases per mice according to the injected 1181 cell line				Figure 3b: Number of lung metastases per mice according to the injected 1181 cell line																				3514000	458000		28	20
																															15000000	725000		560	1
							Parental	Ctrl	+ Grpr		Parental	Ctrl	+ Grpr
							0	0	28		0	0	36
							0	0	59		0	0	71
							0	0	39		0	0	24
							0	0	30		0	0	17
							0	0	73		0	0	11
								0	65		0	1	17						Grpr staining								RC treated (+RC)
																			Merge
																			Dct staining + Phase
																			Grpr staining + phase
																			Phase

## Sheet: Figure 4 Data
Figure 4a: Clonogenicity of the mouse melanoma cell lines according to their sex and Ecad status					Figure 4b: Clonogenicity of the mouse melanoma cell line 1181 according to the expression of Grpr				Figure 4c: Clonogenicity of the human melanoma cell line 501-mel according to the expression of GRPR				Figure 4d: Growth of the mouse melanoma cell line 1057 upon Grpr stimulation						Figure 4e: Growth of the human melanoma cell line MDA-MB-435S upon Grpr stimulation						Figure 4f: Resistance to anoikis of the mouse melanoma cell line 1057 upon Grpr stimulation					Figure 4g: Resistance to anoikis of the human melanoma cell line MDA-MB-435S upon Grpr stimulation					Figure 4h: Invasion of the mouse melanoma cell line 1057 upon Grpr stimulation						Figure 4i: Invasion of the human melanoma cell line MDA-MB-435S upon Grpr stimulation						Figure 4j: Nuclearisation of YAP1 upon Grpr activation in the mouse melanoma cell line 1057
Number of colonies					Number of colonies				Number of colonies				Relative cell number						Relative cell number						Pecentage of apoptotic cells					Pecentage of apoptotic cells					Number of invasive cells						Number of invasive cells						Percentage of nuclear YAP1
Male Ecad	Female Ecad	Male ∆Ecad	Female ∆Ecad		Parental	Ctrl	+ Grpr		Parental	Ctrl	+ Grpr		Mock	GRP	RC	GRP + RC	10% FBS		Mock	GRP	RC	GRP + RC	10% FBS		Mock	GRP	RC	GRP + RC		Mock	GRP	RC	GRP + RC		Mock	GRP	RC	GRP + RC	10% FBS		Mock	GRP	RC	GRP + RC	10% FBS		Mock	GRP	RC
3	10	0	40		5	6	30		59	34	90		0.976384	1.42635	1.12999	1.08809	1.60944		1	1.23958	1.1544	1.09228	2.10819		9.7	4.2	6.2	8.47		26.2	20.2	22.7	26.2		645	1580	784	914	2136		1419	4266	1960	1919	6408		21.4	29.9	34.8
3	12	0	45		4	2	35		43	58	91		0.974836	1.41704	1.16723	1.04776	1.63737		1	1.22716	1.13487	1.05503	2.14881		9.56	3.92	6.43	8.67		26.4	21	23.4	26.3		689	1624	793	833	2016		1516	4385	1983	1749	6048		25.3	41.3	41.2
1	9	0	46		2	6	46		65	62	76		0.999648	1.34411	1.17654	1.0431	1.63427		1	1.22716	1.13665	1.05503	2.01355		10.05	3.81	5.98	8.44		25.9	20.6	23.5	26.3		683	1653	752	914	2254		1503	4463	1880	1919	6762		23.1	44.4	31
0	6	0	51		4	3	47		61	59	94		0.988788	1.3255	1.16258	1.03069	1.66065		1	1.20764	1.14021	1.03195	1.93689		9.8	4.12	6.05	9.46		28.1	20.1	24	26.4		701	1610	802	924	2256		1580	4566	1756	2301	6808		23.8	49.7	26.3
2	10	0	41		1	4	51		52	61	98		0.985696	1.31308	1.15948	1.02759	1.69944		1	1.19522	1.10472	0.999993	1.97748		9.65	4.19	6.01	9.13		25.9	20.6	23.8	25.9		657	1671	809	903	2302		1563	4475	1798	2105	6948		22	54	27.6
3	9	0	45		0	2	32		58	62	93		0.988794	1.29136	1.15792	1.02914	1.71185		1	1.25378	1.10472	0.989359	1.94136		9.74	4.05	6.13	9.16		26.3	20.8	24.9	26.3		673	1603	783	921	2098		1464	4511	2001	2231	7004		23.7	64.2	34.1
4	5		20		4	0	39		67	49	87		1.01362	1.27895	1.17498	1.00742	1.75064		1	1.28038	1.09938	0.960964	1.87828		9.91	4.02	5.92	8.88		27.1	20.9	25.4	27		689	1569	779	879	2237		1410	4311	1893	2314	5934		24.8	71	33.1
4	8		28		5	0	45		58	63	103		1.03689	1.25879	1.19826	0.976384	1.76771		1	1.28572	1.09583	0.925474	1.79712		9.45	3.87	5.87	9.12		27.4	21.1	23.9	26.4		647	1599	794	893	2268		1423	4195	1936	2041	6048		23.1	53	29.5
3	7		22		1	5	42		61	64	91		1.03534	1.23861	1.19826	0.982586	1.8034								9.86	4.21	5.93	9.14		28.1	19.8	25.1	26.2		670	1587	799	909	2189		1512	4623	1912	1998	6672		24.9	54.4	29.4
4	1		57																																												25.7	55.1	25.1
2	0		56																																												24.5	50.9	26.7
7	0		62		Representative images				Representative images																																						23.4	50.6	24.5
0	0		37		Parental	Ctrl	+ Grpr		Parental	Ctrl	+ Grpr																																				22.2	57	28.3
0	0		35																																												19.8	49.2	32.3
1	1		36																																												24.1	53.4	29.7
0	0		44
1	0		35
0	0		42																																												Representative images - YAP1
1			46																																												Mock	GRP	RC
0			24
0			32
0			36
0			22
0			36
0			32
0			194
0			166
2			167
1			161
2			153
0			166
0			174																																												Representative images - DAPI
1			167																																												Mock	GRP	RC
0			156
2
2
Representative images
Male Ecad	Female Ecad	Male ∆Ecad	Female ∆Ecad
[truncated: 9 more columns]

## Sheet: Figure 5 Data
Figure 5a: ChIP-seq signature enriched in ∆Ecad Female specific peaks			Figure 5b: Expression of Esr1 and Grpr induced by the knockdown of Cdh1			Figure 5c: Expression of Nkd1, Esr1 and Grpr induced by activated β-catenin			Figure 5d: Heatmap of the expression of Grpr, Cdh1 and the sex-hormone receptors in mouse melanoma cell lines									Figure 5e: Western blot of the protein expression of E-cadherin, ERɑ and Actin in the mouse melanoma cell lines				Figure 5f: Expression of Esr1 and Grpr induced by the kncok-down of Esr1			Figure 5g: Expression of Esr1 and Grpr induced by the over expression of ESR1			Figure 5h: Expression of Cdh1, Esr1 and Grpr upon knockdown of Cdh1 and/or Esr1					Figure 5i: Western blot of the protein expression of E-cadherin, ERɑ and Actin upon knock down of Esr1 or Cdh1				Figure 5j: Western blot of the protein expression of E-cadherin and Actin in 501-mel human melanoma cell line ± GRPR ± GRPR activation				Figure 5k: Presence of lung metastases in micce injected with 1057 melanoma cell line and treated with ERɑ inhibitors
Signature	-log10(Adj p-Value)		Nkd1 expression			Nkd1 expression			Relative expression									E-cadherin blot				Esr1 expression			ESR1 expression			Cdh1 expression					E-cadherin blot				E-cadherin blot				number of mice with lung metastasis
LEF1	47.9333		siScramble	siCdh1		+ Mock	+ bcat		Cell line	Grpr	Cdh1	Esr1	Esr2	Gper1	Ar	Pgr						siScramble	siEsr1		+ Mock	+ ESR1		siScramble	siCdh1	siEsr1	siCdh1 + siEsr1										Group	With lung metastasis	Without lung metastasis
SMARCD1	38.5282		1	1.75		1	1.14329		1181	0.00127825	0.0205888	0.00397131	0.000775504	0.0318815	0.000390255	0.00119743						1	0.652		1	21263.8		1	0.72	1.23	0.8										Non-injected	0	6
TEAD4	32.6093		1	1.593		1	1.13959		1034	7.29279e-06	0.00040978	7.75625e-05	0.000368148	0.00422021	0.00255869	0.000239254						1	0.487		1	20343.9		1	0.52	1.1	0.59										Mock-treated	10	1
ESR1	30.5173		1	1.599		1	1.14934		1058	4.79846e-05	0.0221567	0.00631259	0.000714621	0.0111861	0.00585446	0.00110551						1	0.432892		1	26764.4		1	0.612	1.04	0.62										ICI pre-treated	4	9
SMARCA4	29.0196		1	1.756		1	1.39		1321	0.000256106	0.00721708	0.000282907	0.00108705	0.00463812	0.000601065	0.00043544						1	0.563																		Fulvestrant-treated	1	5
YAP1	27.8586		1	1.639					1014	7.30014e-06	0.0531452	0.00095236	0.000950806	0.00205429	0.00169421	0.00013457
									1039	0.00167625	0.234336	0.00518737	0.0013944	0.011056	0.00140442	0.00161383									Grpr expression			Esr1 expression													Cre (melanoma marker) relative expression in the lung
									1062	0.000908703	1.18074e-05	0.00104198	0.00096655	0.00645313	0.00309519	0.00329472						Grpr expression			+ Mock	+ ESR1		siScramble	siCdh1	siEsr1	siCdh1 + siEsr1										Non-injected	Mock-injected	ICI pre-treated	Fulvestrant-treated
									1456	0.00013764	3.41844e-06	0.00356839	0.0001058	0.00828651	0.00076198	0.00205412						siScramble	siEsr1		1	2.53		1	1.79	0.21	0.47										1.516	1.515	7.336	7.137
			Esr1 expression			Esr1 expression			1057	0.185466	3.64843e-06	0.0214577	0.00138993	0.00198216	2.45538e-06	0.00246038						1	0.874		1	3.23		1	1.64	0.5	0.57										1.485	421.243	616.285	5.59
			siScramble	siCdh1		+ Mock	+ bcat		1064	1.47555	1.12864e-06	0.0329115	0.00141578	0.00185057	0.00291253	0.00120244						1	0.683		1	2.872		1	1.62	0.44	0.53										0.606	67.97	38.686	2.586
			1	1.59588		1	1.08104		1069	0.758967	6.08766e-07	0.0140774	0.00197418	0.00471197	0.00314904	0.000764101						1	0.595646																		0.963	11.606	2.688	5.945
			1	1.3983		1	1.13606		1433	2.05959	1.38201e-06	0.0127594	0.00157443	0.00891036	7.5454e-05	0.00305382						1	0.665																		0.559	272.526	7.075	1.152
			1	1.66862		1	1.14503																					Grpr expression													1.363	7.654	6.451	6.143
			1	1.37684		1	1.44																					siScramble	siCdh1	siEsr1	siCdh1 + siEsr1											218.084	4.867
			1	1.2658														ERɑ blot										1	1.66	0.76	0.81		ERɑ blot				Actin blot					21.183	7.336
																												1	1.58	0.47	0.98											20.81	7.109
																												1	1.481	0.81	0.88											24.235	6.83
																																										35.309	1.692
			Grpr expression			Grpr expression																																					0.809
			siScramble	siCdh1		+ Mock	+ bcat																																				52.116
			1	1.98271		1	2.48258
			1	1.90443		1	2.08911
			1	2.69752		1	2.14561
			1	1.90987		1	1.33
			1	2.05609
																		Actin blot															Actin blot

## Sheet: Extended Figure 1 Data
Extended Figure 1a: All cancer included incidence (crude rate) according to sex and age					Extended Figure 1b: Malignant melanoma included incidence (crude rate) according to sex and age					Extended Figure 1c: Sex-bias in cancer incidence in between puberty and menopause			Extended Figure 1d: Gastric cancer female/male incidence ratio according to age			Extended Figure 1e: Liver cancer female/male incidence ratio according to age			Extended Figure 1f: Brain cancer female/male incidence ratio according to age			Extended Figure 1g: Testosterone plasmatique concentration in male and female				Extended Figure 1h: Expression of CDH1 in human tumours according to their genotype				Extended Figure 1i: Number of lung micrometastases per lung according to their sex and Ecad status					Extended Figure 1j: Number of lung macrometastases per lung according to their sex and Ecad status
Crude rate (per 100,000)					Crude rate (per 100,000)					Perimenopausal Variation Index			Female/male ratio (log2)			Female/male ratio (log2)			Female/male ratio (log2)			Crude rate (per 100,000)				Crude rate (per 100,000)				Number of lung micrometastases					Number of lung macrometastases
Age	Male	Female	Male + Female		Age	Male	Female	Male + Female		Cancer	Index		Age	Ratio		Age	Ratio		Age	Ratio		Age	Male	Female		Category	NRAS mutated	BRAF mutated		Male Ecad	Female Ecad	Male ∆Ecad	Female ∆Ecad		Male Ecad	Female Ecad	Male ∆Ecad	Female ∆Ecad
0-4 y.o.	12.4	13.5	11.2		0-4 y.o.	0.03	0.03	0.03		Melanoma	0.99		0-4 y.o.	-1		0-4 y.o.	-0.353637		0-4 y.o.	-0.321928		0	0.24	0.27		High CDH1	26	34		129	215	674	3360		42	15	14	396
5-9 y.o.	9.6	10.8	8.4		5-9 y.o.	0.03	0.04	0.03		Gastric	0.75		5-9 y.o.	0		5-9 y.o.	-0.710493		5-9 y.o.	-0.241008		5	0.25	0.25		Medium CDH1	30	37		346	205	312	3840		16	19	22	18
10-14 y.o.	9.1	9.8	8.4		10-14 y.o.	0.05	0.05	0.06		Bladder	0.73		10-14 y.o.	-0.584963		10-14 y.o.	-0.63743		10-14 y.o.	-0.306978		10	4.5	0.7		Low CDH1	45	29		90	180	550	3096		2	5	44	120
15-19 y.o.	11.9	12	11.8		15-19 y.o.	0.2	0.13	0.28		Thyroid	0.61		15-19 y.o.	0		15-19 y.o.	-1		15-19 y.o.	-0.367732		15	12	1.3						512		698	1284		11		4	140
20-24 y.o.	19.1	17.3	21		20-24 y.o.	0.49	0.31	0.69		Non-melanoma skin cancer	0.51		20-24 y.o.	0.133267		20-24 y.o.	-0.859822		20-24 y.o.	-0.407658		20	17	1.45						168			978		8			48
25-29 y.o.	34.5	25.2	44.3		25-29 y.o.	0.92	0.59	1.3		Colorectum	0.5		25-29 y.o.	0.0916305		25-29 y.o.	-1.19704		25-29 y.o.	-0.29956		30	15.5	1.2									1024					98
30-34 y.o.	58.5	37.6	80.3		30-34 y.o.	1.4	1.1	1.9		Hodgkin lymphoma	0.48		30-34 y.o.	0.125531		30-34 y.o.	-1.66482		30-34 y.o.	-0.304855		40	14.2	0.9
35-39 y.o.	93	57.7	129.4		35-39 y.o.	2.2	1.7	2.7		Mesothelioma	0.48		35-39 y.o.	0.321928		35-39 y.o.	-1.89308		35-39 y.o.	-0.347923		50	14	0.8
40-44 y.o.	148.1	100.7	196.4		40-44 y.o.	3.1	2.6	3.6		Gallbladder	0.43		40-44 y.o.	-0.315502		40-44 y.o.	-1.90689		40-44 y.o.	-0.341037		60	13.7	0.8
45-49 y.o.	233.9	185.3	283.1		45-49 y.o.	4.1	3.7	4.4		Salivary glands	0.4		45-49 y.o.	-0.766637		45-49 y.o.	-1.90332		45-49 y.o.	-0.308122		70	13	0.8
50-54 y.o.	354.9	325.8	384		50-54 y.o.	5.6	5.6	5.7		Lungs	0.26		50-54 y.o.	-1.06926		50-54 y.o.	-1.82517		50-54 y.o.	-0.347923		75	12.8	0.8
55-59 y.o.	526.6	551.2	502.5		55-59 y.o.	8.2	8.8	7.6		Kaposi sarcoma	0.23		55-59 y.o.	-1.26773		55-59 y.o.	-1.67222		55-59 y.o.	-0.389412
60-64 y.o.	747.1	859.3	640.1		60-64 y.o.	11.6	13.4	9.9		Hypopharynx	0.21		60-64 y.o.	-1.36225		60-64 y.o.	-1.52857		60-64 y.o.	-0.394631
65-69 y.o.	1011.3	1243.7	798.4		65-69 y.o.	15	18.4	11.9		Nasopharynx	0.2		65-69 y.o.	-1.37583		65-69 y.o.	-1.34774		65-69 y.o.	-0.384664
70-74 y.o.	1302.8	1672.7	985.1		70-74 y.o.	20.9	27.2	15.5		Leukemia	0.18		70-74 y.o.	-1.35531		70-74 y.o.	-1.15701		70-74 y.o.	-0.409113
										Non-Hodgkin lymphoma	0.18
										Larynx	0.16
										Pancreas	0.09
										Oesophagus	0.06
										Brain / CNS	0
										Kidney	-0.03
										Multiplemyeloma	-0.2
										Liver	-0.53
										Lip, Oralcavity	-0.76
																														X

## Sheet: Extended Figure 2 Data
Extended Figure 2a: Relative expression of Grpr in primary tumours according to their sex and Ecad status					Extended Figure 2c: RNAscope of the mouse lug metastases according to their Ecad status and sex staining for Dct and Grpr			Extended Figure 2d: Relative expression of Grpr in primary tumours according to the genotype and the Tyr::Cre strain used						Extended Figure 2e: Invasive score according to Grpr expression in human melanoma tumours				Extended Figure 2f: Scatter plot of the fold change of each gene compairing ∆Ecad female tumours to Ecad female tumours relative to their correlation to the NCSC-like score				Extended Figure 2g: Scatter plot of the fold change of each gene compairing ∆Ecad female tumours to Ecad female tumours relative to their correlation to the pigmented score				Extended Figure 2h: Scatter plot of the fold change of each gene compairing ∆Ecad female tumours to Ecad female tumours relative to their correlation to the SMC score				Extended Figure 2i: Overall survival of patients according to the level expression of GRPR of the sequenced tumours				Extended Figure 2j: Progression-free survival of patients according to the level expression of GRPR of the sequenced tumours				Extended Figure 2l: TPM-normalised expression of GRP In human tissues			Extended Figure 2m: TPM-normalised expression of Grp In mouse tissues
Grpr relative expression					Male Ecad			Grpr relative expression in various Tyr::NRASQ61K melanomas						Invasive score				Gene Symbol	Fold Change (log2)	Correlation to NCSC-like score		Gene Symbol	Fold Change (log2)	Correlation to Pigemented score		Gene Symbol	Fold Change (log2)	Correlation to SMC score		Time after diagnosis (months)	Patient with expression < 0.1TPM	Patient with expression > 1TPM		Time after diagnosis (months)	Patient with expression < 0.1TPM	Patient with expression > 1TPM		GRPR expression			Grpr expression
Male Ecad	Female Ecad	Male ∆Ecad	Female ∆Ecad					Ecad+/+; Ink4a+/-	Tyr::CreB;EcadF/F;Ink4a+/-	Tyr::CreA;EcadF/F;nk4a+/-	Tyr::CreA;Ecad+/+; Ink4a+/-	Tyr::CreA;Ecad1+/+; Ink4a+/+;PtenF/+		GRPR <0.1. TPM	0.1 ≤ GRPR ≤ 0.1. TPM	GRPR > 0.1. TPM		A2M	-0.813549	0.137116		A2M	-0.813549	-0.066266		A2M	-0.813549	-0.0110444		0.2	0			0.2	0			Tissue	Expression		Tissue	Expression
7.83	0.08	0.87	120.49					0.08	209.03	120.49	1.07	3.31		11.0785	13.5097	184.898		A4GALT	1.30061	0.278083		A4GALT	1.30061	-0.442952		A4GALT	1.30061	-0.176025		0.36	0			0.36	0			Respiratory system	9		Respiratory system	5
0.04	3.96	7.74	958.81					3.96	147.53	958.81	3.91	0.13		2.8791	16.4745	66.9129		A4GNT	1.75518	0.170101		A4GNT	1.75518	-0.104903		A4GNT	1.75518	-0.0135335		2.04	0			2.04	0			Brain	5.1		Brain	12
0.45	2.26	0.22	98.93					2.26	337.23	98.93	0.74	1.39		11.0697	115.919	101.248		AAAS	0.212096	0.00516561		AAAS	0.212096	-0.00975281		AAAS	0.212096	0.0440143		5.91	0			5.91	0			Endocrine Tissues	4.3		Endocrine Tissues	2
0.16		0.01	119.33							119.33				9.09545	75.7764	72.8116		AACS	0.241384	0.0774254		AACS	0.241384	0.0262386		AACS	0.241384	-0.0341545		6.9	0			6.9	0			Gastrointestinal tract	3.06		Gastrointestinal tract	14.7
0.01		0.63	486.56							486.56				35.6253	23.4165	194.093		AADAC	3.56882	0.0689328		AADAC	3.56882	-0.181303		AADAC	3.56882	0.0871329		11.83	0			13.24	0			Liver & Gallbladder	1.5		Liver & Gallbladder	0
		5.78	433.31							433.31				7.78235	2.18756	66.0558		AADACL2	3.03116	0.0450028		AADACL2	3.03116	0.0562425		AADACL2	3.03116	0.0520779		12.71	0			13.24	0			Male Tissues	1.4		Male Tissues	1.7
		0.74	2831.23							2831.23				3.00301	3.92499	54.3327		AAGAB	-0.124542	0.197698		AAGAB	-0.124542	-0.0592837		AAGAB	-0.124542	0.139478		13.24	0			13.3	0			Pancreas	1.2		Pancreas	0
			1346.9							1346.9				6.54983	23.823	12.5013		AAK1	-0.476996	0.319406		AAK1	-0.476996	-0.203325		AAK1	-0.476996	0.127681		13.24	0			14.42	0			Eye	0.5		Eye	0.6
			2983.64							2983.64				1.44623	22.5381	48.5238		AAMP	-0.041935	0.118315		AAMP	-0.041935	0.0329021		AAMP	-0.041935	0.111904		13.3	0			15.97	0			Female Tissues	0.46		Female Tissues	0
														5.56027	27.6362	17.575		AARS2	0.266666	-0.00900522		AARS2	0.266666	0.295037		AARS2	0.266666	0.254985		14.42	0			17.44	0			Skin	0.4		Skin	0.5
														10.1963	23.0987	25.0464		AARSD1	-0.00458871	0.0780111		AARSD1	-0.00458871	0.0607212		AARSD1	-0.00458871	0.138946		14.45	0			20.37	0			Muscle Tissues	0.4		Muscle Tissues	0
														17.4811	52.018	12.7001		AASDH	0.148146	0.0523455		AASDH	0.148146	0.074894		AASDH	0.148146	0.426345		15.7	0			21.39	0			Connective and Soft Tissues	0.3		Connective and Soft Tissues
														6.36648	31.2576	9.44569		AASDHPPT	-0.217558	0.130123		AASDHPPT	-0.217558	-0.0846452		AASDHPPT	-0.217558	0.355349		15.97	0			22.27	0			Kidney and Urinary	0.25		Kidney and Urinary	0
														5.75716	11.6858	37.4244		AASS	-0.289306	0.0895487		AASS	-0.289306	-0.0643842		AASS	-0.289306	0.244026		17.44	0			25.59	0			Bone Marrow and Lymphoid tissues	0.1		Bone Marrow and Lymphoid tissues
														7.38048	16.7812	76.1033		AATF	0.068213	0.123973		AATF	0.068213	0.155632		AATF	0.068213	0.121167		20.37	0			32.1	0			Proximal Digestive Tract	0		Proximal Digestive Tract	0.9
														3.25161	11.0527	77.5028		AATK	-0.00695959	0.1971		AATK	-0.00695959	0.0641537		AATK	-0.00695959	-0.0605199		21.39	0			38.11	0
					Female Ecad									2.64442	49.2695	25.4299		ABAT	-1.10686	0.277369		ABAT	-1.10686	-0.210717		ABAT	-1.10686	0.0150166		22.27	0			72.04	0
														12.4136	46.0212	43.84		ABCA1	-0.463753	0.170781		ABCA1	-0.463753	-0.1675		ABCA1	-0.463753	0.0556547		25.59	0			77.76	0
														5.42993	50.1526	32.4952		ABCA12	1.90357	-0.0119778		ABCA12	1.90357	0.135213		ABCA12	1.90357	0.172496		26.87	0			79.6	0
														3.07662	175.548	211.732		ABCA2	-0.502778	0.213866		ABCA2	-0.502778	-0.159265		ABCA2	-0.502778	-0.00913321		32.1	0			174.7	0
														73.5823	17.7465	54.3023		ABCA3	-0.496774	0.136437		ABCA3	-0.496774	-0.060139		ABCA3	-0.496774	-0.0844604		32.85	0			368.5	0
														7.75707	13.9898	118.976		ABCA4	0.0770144	0.242973		ABCA4	0.0770144	-0.176525		ABCA4	0.0770144	0.044699		38.11	0			-0.07	0
														11.4376	53.0871	119.106		ABCA5	0.234015	-0.0301441		ABCA5	0.234015	0.215197		ABCA5	0.234015	0.211479		53.98	0			0.33	0
														0.939318	124.526	43.9469		ABCA6	-0.625905	0.281602		ABCA6	-0.625905	-0.364428		ABCA6	-0.625905	0.0714603		68.2	0			0.69	0
														2.15524	2.54237	16.9504		ABCA7	-0.315696	0.0352441		ABCA7	-0.315696	0.0447925		ABCA7	-0.315696	-0.242807		72.04	0			0.69	0
														20.7481	10.4392	10.7025		ABCA8	0.104856	0.184405		ABCA8	0.104856	-0.271554		ABCA8	0.104856	0.220496		75.43	0			1.28	0
														36.9918	6.98361	76.1576		ABCA8	-0.512723	0.184405		ABCA8	-0.512723	-0.271554		ABCA8	-0.512723	0.220496		77.76	0			7.16	0
														2.04834	27.7708	32.8777		ABCA9	1.13014	0.133525		ABCA9	1.13014	-0.182848		ABCA9	1.13014	0.219472		79.6	0			7.42	0
														3.06278	11.8792	51.1399		ABCB1	0.447273	0.18067		ABCB1	0.447273	-0.209275		ABCB1	0.447273	-0.0693648		86.86	0			10.05	0
														13.7299	31.1687	82.1895		ABCB1	1.25166	0.18067		ABCB1	1.25166	-0.209275		ABCB1	1.25166	-0.0693648		95.66	0			10.61	0
														3.19959	35.1034	78.6966		ABCB10	0.233602	0.102127		ABCB10	0.233602	-0.058793		ABCB10	0.233602	0.300755		160.87	0			10.74	0
														10.1535	16.7841	118.298		ABCB4	0.934055	0.234365		ABCB4	0.934055	-0.0975957		ABCB4	0.934055	-0.112144		171.45	0			13.01	0
														6.70369	11.5108	148.313		ABCB6	-0.341719	-0.0293415		ABCB6	-0.341719	0.183248		ABCB6	-0.341719	0.15379		174.7	0			13.6	0
														39.3451	61.8716	79.8959		ABCB7	-0.476684	0.145047		ABCB7	-0.476684	-0.0515367		ABCB7	-0.476684	0.320906		368.5	0			14.45	0
					Male ∆Ecad									55.0119	1.70859	132.142		ABCB8	-0.49524	0.109042		ABCB8	-0.49524	0.202958		ABCB8	-0.49524	-0.135936		-0.07	0			14.68	0
														13.2844	11.6897	184.268		ABCB9	-0.338662	0.211546		ABCB9	-0.338662	-0.071952		ABCB9	-0.338662	-0.142728		0.33	0			16	0
														28.2253	44.7449	295.121		ABCC1	-0.088548	0.103969		ABCC1	-0.088548	-0.128633		ABCC1	-0.088548	-0.0077477		0.69	0			26.41	0
														3.90626	88.8087	314.806		ABCC10	-0.0693396	-0.0525035		ABCC10	-0.0693396	0.183751		ABCC10	-0.0693396	0.229313		0.69	0			32.92	0
														14.3652	14.9894			ABCC3	0.716244	0.224765		ABCC3	0.716244	-0.319525		ABCC3	0.716244	-0.223909		1.28	0			36.43	0
														28.3541	5.66815			ABCC4	0.601771	0.124019		ABCC4	0.601771	-0.152685		ABCC4	0.601771	0.0626573		3.65	0			37.32	0
														6.46929	15.178			ABCC5	0.0412123	-0.0839677		ABCC5	0.0412123	0.18617		ABCC5	0.0412123	0.335998		7.16	0			41.52	0
														6.73601	21.5539			ABCC8	2.13361	0.170772		ABCC8	2.13361	-0.209482		ABCC8	2.13361	-0.0428398		7.23	0			48.69	0
														15.5814	34.9613			ABCC9	-0.272385	0.221032		ABCC9	-0.272385	-0.323526		ABCC9	-0.272385	0.171914		7.42	0			48.85	0
														23.7868	33.2958			ABCD1	-0.198683	0.0180867		ABCD1	-0.198683	0.377545		ABCD1	-0.198683	-0.21466		10.05	0			49.01	0
														2.87456	14.1846			ABCD2	1.78093	0.0717311		ABCD2	1.78093	-0.174252		ABCD2	1.78093	-0.0109087		10.61	0			71.16	0
														0.782512	49.3104			ABCD3	-0.0075728	0.0941839		ABCD3	-0.0075728	0.0749331		ABCD3	-0.0075728	0.445969		10.74	0			4.53	1
														75.4411	29.5913			ABCD4	0.385306	0.0998893		ABCD4	0.385306	-0.0743486		ABCD4	0.385306	0.227979		13.01	0			6.41	1
														8.9791	14.8862			ABCE1	0.106142	0.0779095		ABCE1	0.106142	-0.065517		ABCE1	0.106142	0.372223		13.6	0			6.9	1
														9.33365	27.7683			ABCF1	0.103841	-0.0161701		ABCF1	0.103841	0.206136		ABCF1	0.103841	0.351652		14.45	0			9	1
														1.53087	35.1401			ABCF2	-0.20709	0.145828		ABCF2	-0.20709	0.0478581		ABCF2	-0.20709	0.128808		14.68	0			10.78	1
														19.9722	78.4226			ABCF3	-0.0457152	0.0871312		ABCF3	-0.0457152	0.182337		ABCF3	-0.0457152	-0.0508587		16	0			14.03	1
														40.1964	180.972			ABCG1	-0.11846	0.119405		ABCG1	-0.11846	-0.13943		ABCG1	-0.11846	-0.0331541		17.94	0			15.41	1
					Female ∆Ecad									5.42356	34.3356			ABCG2	0.771826	0.165783		ABCG2	0.771826	-0.0544764		ABCG2	0.771826	0.132045		21.19	0			15.9	1
														20.1607	130.913			ABCG2	0.0414239	0.165783		ABCG2	0.0414239	-0.0544764		ABCG2	0.0414239	0.132045		26.41	0			22.31	1
														7.50119	19.8485			ABCG4	1.31497	0.207529		ABCG4	1.31497	-0.154597		ABCG4	1.31497	-0.017141		27.83	0			25.85	1
														15.641	20.3742			ABCG8	-1.17888	-0.0240727		ABCG8	-1.17888	-0.0312397		ABCG8	-1.17888	0.0627886		32.92	0			30.98	1
														4.98025	4.87985			ABHD1	0.134783	0.18586		ABHD1	0.134783	-0.161231		ABHD1	0.134783	-0.177646		34	0			34.99	1
														3.51998	51.841			ABHD10	-0.401996	0.122599		ABHD10	-0.401996	-0.0946698		ABHD10	-0.401996	0.0620855		35.78	0			45.07	1
														8.97487	55.4867			ABHD11	0.350867	-0.00235285		ABHD11	0.350867	0.0491114		ABHD11	0.350867	-0.119656		36.43	0			56.34	1
														64.7524	16.7091			ABHD12	-0.784928	0.0977087		ABHD12	-0.784928	0.147651		ABHD12	-0.784928	-0.0845412		37.32	0			98.39	1
														11.3253	44.2697			ABHD12B	3.39198	0.0165861		ABHD12B	3.39198	0.0401345		ABHD12B	3.39198	0.217941		39.32	0			0.33	1
														10.5637	11.7071			ABHD13	-0.524605	0.0697372		ABHD13	-0.524605	-0.042589		ABHD13	-0.524605	0.367621		39.72	0			3.22	1
														24.4346	24.5932			ABHD14A	-0.306444	0.0189971		ABHD14A	-0.306444	0.152599		ABHD14A	-0.306444	-0.14359		41.52	0			6.27	1
														23.0461	16.6909			ABHD14B	0.0970826	-0.117746		ABHD14B	0.0970826	0.376101		ABHD14B	0.0970826	0.0323295		42.05	0			6.31	1
														4.8359	26.9201			ABHD15	0.809628	0.230232		ABHD15	0.809628	0.108966		ABHD15	0.809628	-0.0288217		44.84	0			6.54	1
														34.5089	3.4775			ABHD2	-0.277679	0.380356		ABHD2	-0.277679	-0.259507		ABHD2	-0.277679	-0.0141146		48.69	0			7	1
														9.97373	7.67722			ABHD3	-0.592309	0.0375943		ABHD3	-0.592309	-0.0334357		ABHD3	-0.592309	0.206018		48.85	0			7	1
														18.2204	27.8617			ABHD4	-0.366542	0.159011		ABHD4	-0.366542	0.159419		ABHD4	-0.366542	0.098041		49.01	0			7.13	1
														97.0555	33.4987			ABHD5	-0.10124	0.0875588		ABHD5	-0.10124	0.0456699		ABHD5	-0.10124	0.260871		58.94	0			8.51	1
														8.89988	15.2572			ABHD6	-0.200614	0.183391		ABHD6	-0.200614	0.236792		ABHD6	-0.200614	-0.0325512		64.03	0			8.51	1
														35.8984	36.6063			ABHD8	-0.413064	0.257887		ABHD8	-0.413064	-0.246159		ABHD8	-0.413064	-0.287645		66.43	0			8.8	1
														14.6963	164.381			ABI1	-0.208528	-0.0253619		ABI1	-0.208528	0.0576089		ABI1	-0.208528	0.320671		71.16	0			10.05	1
														11.5116	17.717			ABI2	-0.166221	0.273537		ABI2	-0.166221	-0.264234		ABI2	-0.166221	0.293843		96.91	0			10.71	1
														2.72143	44.3618			ABI3	0.172396	0.18205		ABI3	0.172396	-0.237892		ABI3	0.172396	-0.216878		101.25	0			11.1	1
														26.4213	201.55			ABI3BP	2.05558	0.229251		ABI3BP	2.05558	-0.273629		ABI3BP	2.05558	-0.0226352		115.87	0			11.47	1
														138.834	31.284			ABL1	-0.142369	0.129338		ABL1	-0.142369	-0.0410253		ABL1	-0.142369	0.247327		125.1	0			12.35	1
														11.8567	17.0503			ABL2	-0.573959	0.0589962		ABL2	-0.573959	0.231639		ABL2	-0.573959	0.331801		134.23	0			12.48	1
														6.44068	19.9004			ABLIM1	0.655582	0.0677553		ABLIM1	0.655582	-0.0190971		ABLIM1	0.655582	0.0890927		145.01	0			12.48	1
														50.4405	25.7931			ABLIM2	0.817542	0.298621		ABLIM2	0.817542	-0.245952		ABLIM2	0.817542	-0.133973		227.99	0			14.13	1
														5.64929	33.2516			ABLIM3	1.425	0.369646		ABLIM3	1.425	-0.165986		ABLIM3	1.425	0.0130029		241.2	0			15.14	1
														3.29752	46.1543			ABR	0.00481659	-0.103626		ABR	0.00481659	0.27714		ABR	0.00481659	0.281485		7.1	1			15.14	1
														10.9495	77.0658			ABRA	1.55593	0.0638828		ABRA	1.55593	-0.141546		ABRA	1.55593	0.0355224		8.67	1			16	1
														77.6909	46.6991			ABT1	0.0138214	-0.0504698		ABT1	0.0138214	0.117685		ABT1	0.0138214	0.280472		10.71	1			16.43	1
														18.2514	27.0917			ABTB1	-0.0038753	0.243987		ABTB1	-0.0038753	-0.19103		ABTB1	-0.0038753	-0.243491		12.12	1			16.52	1
														6.23663	35.0925			ABTB2	-0.79582	0.0683836		ABTB2	-0.79582	0.241024		ABTB2	-0.79582	0.336481		12.91	1			18.63	1
														12.6545	114.165			ACAA1	0.659383	0.0516787		ACAA1	0.659383	0.216381		ACAA1	0.659383	-0.0135956		14.68	1			18.69	1
														15.4842	73.7095			ACAA1	-0.0305239	0.0516787		ACAA1	-0.0305239	0.216381		ACAA1	-0.0305239	-0.0135956		15.44	1			19.68	1
														8.3054	6.26043			ACAA2	-0.0945575	0.142909		ACAA2	-0.0945575	0.00230906		ACAA2	-0.0945575	0.328175		16.56	1			23.03	1
														2.3243	20.5762			ACACA	0.340871	0.0950858		ACACA	0.340871	0.0437683		ACACA	0.340871	0.284979		21.35	1			24.64	1
														12.8074	40.0321			ACACB	-0.381512	0.151459		ACACB	-0.381512	0.183764		ACACB	-0.381512	0.0532118		23.32	1			40.05	1
														9.9773	6.42399			ACAD10	-0.31276	0.039206		ACAD10	-0.31276	0.234258		ACAD10	-0.31276	0.0760015		26.54	1			41.72	1
														26.2195	17.2916			ACAD10	0.215723	0.039206		ACAD10	0.215723	0.234258		ACAD10	0.215723	0.0760015		36.24	1			44.58	1
														143.998	35.2164			ACAD11	0.399289	0.0571502		ACAD11	0.399289	-0.119833		ACAD11	0.399289	0.124798		65.87	1			44.58	1
														82.9255	22.1502			ACAD8	0.0488389	0.150096		ACAD8	0.0488389	0.0309407		ACAD8	0.0488389	0.209828		66.69	1			44.65	1
														29.9288	7.6477			ACAD9	0.223617	0.181404		ACAD9	0.223617	0.0543658		ACAD9	0.223617	0.0262718		6.44	1			46.71	1
														19.9713	32.9546			ACADL	-0.449767	0.0864165		ACADL	-0.449767	-0.0831558		ACADL	-0.449767	0.0713277		6.73	1			47.4	1
														6.26066	23.9545			ACADM	0.14168	0.097709		ACADM	0.14168	0.0529977		ACADM	0.14168	0.287104		10.35	1			47.6	1
														4.65817	45.1556			ACADS	-0.605221	-0.0313498		ACADS	-0.605221	0.251365		ACADS	-0.605221	-0.046384		10.48	1			48	1
														20.058	189.68			ACADSB	-0.0774155	0.161639		ACADSB	-0.0774155	0.0560608		ACADSB	-0.0774155	0.21545		10.71	1			49.21	1
														9.42275	50.4467			ACADVL	0.0860763	0.0906938		ACADVL	0.0860763	-0.120827		ACADVL	0.0860763	-0.0518406		11.86	1			50.13	1
														10.8312	12.5445			ACAN	-1.87592	0.181705		ACAN	-1.87592	-0.303512		ACAN	-1.87592	0.0991003		12.09	1			56.01	1
														18.4103	15.758			ACAP1	1.62486	0.082692		ACAP1	1.62486	-0.165676		ACAP1	1.62486	-0.273069		12.98	1			56.8	1
														8.45288	30.4323			ACAP2	-0.233116	0.161519		ACAP2	-0.233116	-0.0917283		ACAP2	-0.233116	0.267225		13.99	1			65.97	1
														29.9381	6.01746			ACAP3	0.482083	0.258486		ACAP3	0.482083	-0.215231		ACAP3	0.482083	-0.0432021		14.13	1			66	1
														2.95807	47.5972			ACAT1	-0.244016	0.0648751		ACAT1	-0.244016	0.147334		ACAT1	-0.244016	0.295174		15.51	1			79.04	1
														27.1258	6.14413			ACAT2	-0.23575	0.115041		ACAT2	-0.23575	-0.0170961		ACAT2	-0.23575	-0.0289908		17.02	1			80.35	1
														32.8921	23.1067			ACAT2	0.610616	0.115041		ACAT2	0.610616	-0.0170961		ACAT2	0.610616	-0.0289908		17.05	1			84.63	1
														19.8224	54.937			ACBD3	-0.366298	0.174705		ACBD3	-0.366298	0.00424525		ACBD3	-0.366298	0.355857		18.43	1			89.55	1
														22.4927	6.62365			ACBD4	0.476973	0.185476		ACBD4	0.476973	0.133386		ACBD4	0.476973	-0.141874		18.43	1			93.5	1
														11.0433	13.8775			ACBD5	-0.210698	0.102315		ACBD5	-0.210698	-0.0511504		ACBD5	-0.210698	0.236892		20.34	1			96.98	1
														7.92761	8.51321			ACBD6	-0.0659505	0.0481581		ACBD6	-0.0659505	0.0945901		ACBD6	-0.0659505	0.301131		20.37	1			101.25	1
														46.379	47.7954			ACCS	-0.293973	-0.0311052		ACCS	-0.293973	0.163067		ACCS	-0.293973	0.124965		25.85	1			107.03	1
														12.3254	223.342			ACD	0.224158	0.180026		ACD	0.224158	-0.151947		ACD	0.224158	-0.108479		27.07	1			108.71	1
														10.9546	13.6097			ACE	1.07078	0.196699		ACE	1.07078	-0.259194		ACE	1.07078	-0.143716		28.15	1			114.59	1
														68.2453	3.68548			ACE2	2.79734	-0.0728871		ACE2	2.79734	0.0945755		ACE2	2.79734	0.237853		28.81	1			120.76	1
														56.3535	16.4202			ACER1	3.37117	0.0513748		ACER1	3.37117	-0.0147848		ACER1	3.37117	-0.0541666		28.81	1			129.43	1
														35.7404	27.143			ACER2	0.777915	0.19524		ACER2	0.777915	-0.0922311		ACER2	0.777915	0.26426		30.81	1			0.23		0
														14.9957	30.2561			ACER3	0.150015	0.138005		ACER3	0.150015	-0.0702029		ACER3	0.150015	0.24		31.57	1			0.23		0
														108.551	9.14436			ACHE	1.06915	0.126463		ACHE	1.06915	-0.201232		ACHE	1.06915	-0.0658674		33.9	1			16.1		0
														11.1623	46.7146			ACIN1	0.228803	0.0403899		ACIN1	0.228803	-0.0166365		ACIN1	0.228803	0.22015		34.79	1			19.74		0
														6.01626	37.3926			ACLY	0.0577394	0.175429		ACLY	0.0577394	0.033813		ACLY	0.0577394	0.319615		42.05	1			36.93		0
														30.4628	18.6252			ACO1	0.0502679	0.167282		ACO1	0.0502679	-0.0306155		ACO1	0.0502679	-0.00417222		44.48	1			101.18		0
														22.9782	25.6296			ACO2	-0.391208	-0.0421214		ACO2	-0.391208	0.302799		ACO2	-0.391208	0.051415		46.94	1			104.34		0
														2.54244	29.0427			ACOT1	0.415263	7.12421e-05		ACOT1	0.415263	0.325435		ACOT1	0.415263	0.00453446		47.5	1			129.17		0
														26.0417	16.4098			ACOT1	1.75107	7.12421e-05		ACOT1	1.75107	0.325435		ACOT1	1.75107	0.00453446		48.82	1			144.78		0
														17.5598	20.1836			ACOT11	-0.474339	0.0608264		ACOT11	-0.474339	-0.0959161		ACOT11	-0.474339	-0.0658129		53.15	1			2.1		1
														38.5905	75.7328			ACOT13	-0.100635	0.102503		ACOT13	-0.100635	0.0452109		ACOT13	-0.100635	0.102318		61.1	1			3.61		1
														10.676	54.8652			ACOT2	0.318696	0.0465618		ACOT2	0.318696	0.304782		ACOT2	0.318696	0.0507333		64.39	1			5.78		1
														17.2311	6.13584			ACOT2	0.415263	0.0465618		ACOT2	0.415263	0.304782		ACOT2	0.415263	0.0507333		66.62	1			6.77		1
														33.0364	6.92604			ACOT4	0.285164	-0.0161925		ACOT4	0.285164	0.0164172		ACOT4	0.285164	-0.0818692		68.1	1			7.13		1
														13.3462	29.3546			ACOT6	-0.12856	0.117052		ACOT6	-0.12856	0.0612343		ACOT6	-0.12856	-0.0804136		69.02	1			8.15		1
														44.8194	10.3414			ACOT7	-0.533835	0.0674068		ACOT7	-0.533835	0.165624		ACOT7	-0.533835	-0.183704		74.67	1			9.03		1
														27.2882	52.2889			ACOT8	-0.0208319	0.147462		ACOT8	-0.0208319	0.0154372		ACOT8	-0.0208319	-0.174252		80.62	1			10.94		1
														1.46813	29.1885			ACOT9	0.0534741	0.1158		ACOT9	0.0534741	0.0188296		ACOT9	0.0534741	0.16037		85.02	1			21.52		1
														19.8701	32.7459			ACOX1	-0.16394	0.191676		ACOX1	-0.16394	0.0425622		ACOX1	-0.16394	0.261031		89.06	1			32.92		1
														12.6964	58.1036			ACOX2	0.348389	0.230406		ACOX2	0.348389	-0.391152		ACOX2	0.348389	-0.0854861		94.91	1			37.88		1
														35.8518	8.39803			ACOX3	0.187776	0.0790607		ACOX3	0.187776	0.0905798		ACOX3	0.187776	0.203501		104.96	1			47.11		1
														24.0372	5.72367			ACOXL	3.20975	0.0025688		ACOXL	3.20975	-0.0548998		ACOXL	3.20975	-0.0786507		127.1	1			51.48		1
														15.1122	56.9899			ACP1	-0.134881	0.133442		ACP1	-0.134881	-0.11913		ACP1	-0.134881	0.213258		133.44	1			66.03		1
														20.7691	10.1345			ACP2	-0.294863	0.244882		ACP2	-0.294863	-0.141124		ACP2	-0.294863	-0.111742		174.7	1			151.05		1
														222.998	38.7394			ACP5	-0.268347	-0.12337		ACP5	-0.268347	0.35694		ACP5	-0.268347	-0.0325269		246.85	1			1.31		1
														41.9954	197.522			ACP6	-0.00973577	0.226904		ACP6	-0.00973577	-0.107959		ACP6	-0.00973577	-0.0458136		0.23		0		1.58		1
														61.2044	17.0939			ACR	1.02581	-0.103482		ACR	1.02581	0.126207		ACR	1.02581	0.259085		0.23		0		1.58		1
														38.7256	75.5415			ACRBP	0.437871	0.09901		ACRBP	0.437871	-0.251812		ACRBP	0.437871	-0.0209311		9.89		0		8.48		1
															60.8055			ACSBG1	1.43255	0.110499		ACSBG1	1.43255	0.106002		ACSBG1	1.43255	0.153941		15.24		0		12.61		1
															34.7727			ACSF2	-0.26405	0.157496		ACSF2	-0.26405	0.0232183		ACSF2	-0.26405	-0.235374		16.1		0		14.36		1
															99.3988			ACSF3	0.010114	-0.00371598		ACSF3	0.010114	0.1223		ACSF3	0.010114	-0.106237		46.29		0		17.97		1
															36.1573			ACSL1	0.751403	0.0211565		ACSL1	0.751403	0.234793		ACSL1	0.751403	0.106227		66.03		0		25.59		1
															16.1141			ACSL3	-0.399933	0.16319		ACSL3	-0.399933	0.11527		ACSL3	-0.399933	0.0296449		201.64		0		33.38		1
															63.4838			ACSL4	-0.562087	0.186653		ACSL4	-0.562087	-0.15418		ACSL4	-0.562087	0.190024		19.74		0		49.18		1
															18.7038			ACSL5	0.124879	-0.0266017		ACSL5	0.124879	-0.0985741		ACSL5	0.124879	-0.0286049		25.36		0		53.12		1
															34.9659			ACSL6	-0.488382	0.134229		ACSL6	-0.488382	-0.122294		ACSL6	-0.488382	0.00213316		36.93		0		145.89		1
															67.9557			ACSM1	2.89427	0.135503		ACSM1	2.89427	-0.126706		ACSM1	2.89427	-0.0873338		63.76		0		159		1
															14.4751			ACSM3	2.7058	0.108966		ACSM3	2.7058	-0.209496		ACSM3	2.7058	-0.0539723		77.69		0		164.8		1
															19.8661			ACSM5	1.39001	0.0361326		ACSM5	1.39001	0.0603082		ACSM5	1.39001	0.0435683		101.18		0
															75.8428			ACSS1	-0.992637	0.0337406		ACSS1	-0.992637	0.114943		ACSS1	-0.992637	0.294591		104.34		0
															9.5348			ACSS2	0.388239	0.106867		ACSS2	0.388239	-0.0321699		ACSS2	0.388239	-0.0199804		115.44		0
															28.2985			ACSS3	1.60954	0.12473		ACSS3	1.60954	-0.242754		ACSS3	1.60954	0.0166321		129.17		0
															9.53734			ACTA1	2.43977	0.102166		ACTA1	2.43977	-0.0165355		ACTA1	2.43977	0.0897121		144.78		0
															15.8316			ACTA2	1.61683	0.122891		ACTA2	1.61683	-0.155197		ACTA2	1.61683	-0.0308766		194.88		0
															105.629			ACTB	0.187294	0.149315		ACTB	0.187294	-0.183004		ACTB	0.187294	-0.201082		12.94		1
															121.277			ACTBL2	1.35377	0.0170894		ACTBL2	1.35377	-0.0243292		ACTBL2	1.35377	0.267793		13.01		1
															10.9481			ACTC1	0.0549188	0.163758		ACTC1	0.0549188	-0.0829648		ACTC1	0.0549188	0.0381604		13.8		1
															39.4025			ACTG1	-0.286442	-0.0434845		ACTG1	-0.286442	0.190027		ACTG1	-0.286442	0.169287		13.93		1
															38.0681			ACTG2	0.984201	0.115184		ACTG2	0.984201	-0.066907		ACTG2	0.984201	0.0111961		15.41		1
															42.7559			ACTL6A	-0.175095	0.154846		ACTL6A	-0.175095	-0.137694		ACTL6A	-0.175095	0.227066		24.51		1
															66.9245			ACTN1	1.23804	0.179598		ACTN1	1.23804	0.0264197		ACTN1	1.23804	0.00628502		47.96		1
															21.2185			ACTN2	1.19806	0.113349		ACTN2	1.19806	-0.18131		ACTN2	1.19806	-0.0428042		48.95		1
															153.236			ACTN3	2.3192	0.0853499		ACTN3	2.3192	-0.084406		ACTN3	2.3192	0.00923433		50.1		1
															11.398			ACTN4	-0.0577342	0.273088		ACTN4	-0.0577342	-0.238891		ACTN4	-0.0577342	-0.0656655		60.18		1
															33.2254			ACTR10	-0.229311	0.185684		ACTR10	-0.229311	0.0366957		ACTR10	-0.229311	0.315187		167.77		1
															39.1098			ACTR1A	-0.151611	0.149095		ACTR1A	-0.151611	0.00398504		ACTR1A	-0.151611	-0.0255329		13.9		1
															12.8422			ACTR1B	-0.22074	0.202263		ACTR1B	-0.22074	-0.121936		ACTR1B	-0.22074	0.00464018		18.59		1
															21.6683			ACTR2	-0.315441	0.211		ACTR2	-0.315441	-0.214468		ACTR2	-0.315441	0.244644		22.11		1
															79.6829			ACTR3	-0.0977638	0.193478		ACTR3	-0.0977638	-0.184354		ACTR3	-0.0977638	0.176485		28.06		1
															80.3257			ACTR3B	0.780989	0.107151		ACTR3B	0.780989	-0.129188		ACTR3B	0.780989	0.0505599		53.48		1
															29.4298			ACTR5	-0.14181	0.14954		ACTR5	-0.14181	0.0560603		ACTR5	-0.14181	0.196304		71.75		1
															49.9506			ACTR6	-0.263081	0.0964866		ACTR6	-0.263081	-0.109971		ACTR6	-0.263081	0.271435		71.75		1
															7.27848			ACTR8	-0.278816	0.113232		ACTR8	-0.278816	0.0753172		ACTR8	-0.278816	0.347655		151.15		1
															82.8571			ACVR1	-0.26642	0.38705		ACVR1	-0.26642	-0.280981		ACVR1	-0.26642	0.107004		357.1		1
															67.0341			ACVR1B	0.977259	0.09827		ACVR1B	0.977259	-0.00357752		ACVR1B	0.977259	0.276417
															13.4644			ACVR1C	-0.513818	0.115783		ACVR1C	-0.513818	0.033623		ACVR1C	-0.513818	-0.0297748
															174.202			ACVR2A	-0.18402	0.10158		ACVR2A	-0.18402	-0.215323		ACVR2A	-0.18402	0.383116
															91.2577			ACVR2B	-0.0937191	0.0445703		ACVR2B	-0.0937191	0.0592874		ACVR2B	-0.0937191	0.382041
															34.4187			ACVRL1	-0.117712	0.258988		ACVRL1	-0.117712	-0.287348		ACVRL1	-0.117712	-0.0548668
															39.9348			ACY1	-0.302078	-0.163031		ACY1	-0.302078	0.394438		ACY1	-0.302078	0.139518
															13.1984			ACY3	-0.295456	0.0617201		ACY3	-0.295456	-0.173009		ACY3	-0.295456	-0.212978
															75.2744			ACYP1	0.176517	0.0926596		ACYP1	0.176517	0.102919		ACYP1	0.176517	-0.00746972
															63.538			ACYP2	-0.454584	0.15305		ACYP2	-0.454584	-0.139248		ACYP2	-0.454584	0.0694675
															43.1407			ADA	0.294057	-0.00853887		ADA	0.294057	-0.0493344		ADA	0.294057	0.106797
															49.2548			ADAM10	-0.621274	0.224084		ADAM10	-0.621274	0.0338011		ADAM10	-0.621274	0.327394
															17.9068			ADAM11	0.0102721	0.051179		ADAM11	0.0102721	0.166415		ADAM11	0.0102721	-0.0540288
															200.08			ADAM12	-0.40488	0.253093		ADAM12	-0.40488	-0.358657		ADAM12	-0.40488	0.0935843
															220.065			ADAM15	0.541846	-0.0124359		ADAM15	0.541846	0.218227		ADAM15	0.541846	0.0245865
															102.814			ADAM17	-0.0377464	0.283622		ADAM17	-0.0377464	-0.298092		ADAM17	-0.0377464	0.251046
															203.745			ADAM19	1.22517	0.204694		ADAM19	1.22517	-0.452016		ADAM19	1.22517	-0.13542
															75.9706			ADAM22	1.04989	0.232953		ADAM22	1.04989	-0.159458		ADAM22	1.04989	0.233248
															32.2279			ADAM23	0.243493	0.0715969		ADAM23	0.243493	0.0940913		ADAM23	0.243493	0.143038
															24.0004			ADAM33	1.66204	0.112549		ADAM33	1.66204	-0.135278		ADAM33	1.66204	0.0980294
															71.3002			ADAM8	0.374213	0.17656		ADAM8	0.374213	-0.345196		ADAM8	0.374213	-0.255879
															56.3234			ADAM9	0.075194	0.232631		ADAM9	0.075194	-0.185873		ADAM9	0.075194	0.247169
															40.7426			ADAMTS1	-0.792482	0.321239		ADAMTS1	-0.792482	-0.310397		ADAMTS1	-0.792482	0.237866
															19.7071			ADAMTS10	0.252674	0.20771		ADAMTS10	0.252674	-0.35274		ADAMTS10	0.252674	0.010903
															30.9696			ADAMTS12	-0.364746	0.354578		ADAMTS12	-0.364746	-0.404035		ADAMTS12	-0.364746	0.0550128
															104.183			ADAMTS14	0.378235	0.133287		ADAMTS14	0.378235	-0.282899		ADAMTS14	0.378235	-0.0533463
															19.6737			ADAMTS15	1.4033	0.336405		ADAMTS15	1.4033	-0.225145		ADAMTS15	1.4033	0.208546
															55.4901			ADAMTS16	0.918709	0.0958711		ADAMTS16	0.918709	-0.0292605		ADAMTS16	0.918709	0.275566
															19.9766			ADAMTS17	0.773962	0.0263587		ADAMTS17	0.773962	0.0488105		ADAMTS17	0.773962	0.118367
															23.7192			ADAMTS18	1.61602	0.0855253		ADAMTS18	1.61602	-0.175334		ADAMTS18	1.61602	0.0632485
															97.8958			ADAMTS2	1.65309	0.208412		ADAMTS2	1.65309	-0.121739		ADAMTS2	1.65309	0.00785411
															20.5536			ADAMTS20	-0.164167	0.0874819		ADAMTS20	-0.164167	-0.269453		ADAMTS20	-0.164167	0.0491511
															25.5189			ADAMTS3	-0.488079	-0.00568581		ADAMTS3	-0.488079	-0.142626		ADAMTS3	-0.488079	0.336617
															32.8372			ADAMTS4	0.724754	0.372592		ADAMTS4	0.724754	-0.379482		ADAMTS4	0.724754	0.0166496
															14.7817			ADAMTS5	1.41458	0.362072		ADAMTS5	1.41458	-0.370565		ADAMTS5	1.41458	0.0868992
															22.3782			ADAMTS6	-0.494473	0.1845		ADAMTS6	-0.494473	-0.523473		ADAMTS6	-0.494473	0.0249849
															44.5436			ADAMTS7	0.633583	0.309437		ADAMTS7	0.633583	-0.362453		ADAMTS7	0.633583	0.0619496
															62.7357			ADAMTS8	1.77068	0.238362		ADAMTS8	1.77068	-0.291652		ADAMTS8	1.77068	-0.0433697
															8.0716			ADAMTS9	0.488601	0.482004		ADAMTS9	0.488601	-0.530118		ADAMTS9	0.488601	0.0118897
															11.6265			ADAMTSL1	1.47575	0.298514		ADAMTSL1	1.47575	-0.415317		ADAMTSL1	1.47575	0.072949
															31.0042			ADAMTSL2	-0.303979	0.201296		ADAMTSL2	-0.303979	-0.256957		ADAMTSL2	-0.303979	-0.0548329
															34.165			ADAMTSL3	2.63951	0.204975		ADAMTSL3	2.63951	-0.188862		ADAMTSL3	2.63951	0.164619
															40.027			ADAMTSL4	1.59992	0.0884112		ADAMTSL4	1.59992	-0.319036		ADAMTSL4	1.59992	0.0183755
															67.2052			ADAMTSL5	0.448668	-0.00315538		ADAMTSL5	0.448668	0.114781		ADAMTSL5	0.448668	-0.137197
															43.1668			ADAP1	0.199072	0.113455		ADAP1	0.199072	-0.148699		ADAP1	0.199072	-0.10193
															40.885			ADAP2	-0.308497	0.187229		ADAP2	-0.308497	-0.244593		ADAP2	-0.308497	-0.00458016
															73.9867			ADAR	0.189725	0.183179		ADAR	0.189725	0.0791585		ADAR	0.189725	0.266677
															26.0005			ADARB1	0.62503	0.140979		ADARB1	0.62503	-0.042498		ADARB1	0.62503	0.206994
															30.6419			ADAT1	0.509081	0.179325		ADAT1	0.509081	0.0381425		ADAT1	0.509081	0.290458
															28.8446			ADAT2	-0.256674	-0.0241867		ADAT2	-0.256674	-0.0536352		ADAT2	-0.256674	0.237341
															16.5453			ADAT3	-0.088668	-0.0848969		ADAT3	-0.088668	0.0260409		ADAT3	-0.088668	0.027769
															50.383			ADCK1	-0.0756708	-0.156289		ADCK1	-0.0756708	0.491755		ADCK1	-0.0756708	0.118633
															38.7468			ADCK2	-0.347607	0.337306		ADCK2	-0.347607	-0.052821		ADCK2	-0.347607	-0.116995
															185.204			ADCK5	0.699322	-0.109528		ADCK5	0.699322	0.0452384		ADCK5	0.699322	-0.0341482
															89.2721			ADCY1	3.12662	0.11638		ADCY1	3.12662	0.252414		ADCY1	3.12662	-0.0405696
															91.1525			ADCY2	0.978811	-0.00773602		ADCY2	0.978811	0.325684		ADCY2	0.978811	-0.151232
															14.366			ADCY3	0.854178	0.251793		ADCY3	0.854178	-0.216728		ADCY3	0.854178	-0.0543988
															41.5894			ADCY4	0.851085	0.294942		ADCY4	0.851085	-0.229909		ADCY4	0.851085	-0.0408218
															26.0963			ADCY5	1.73707	0.163908		ADCY5	1.73707	-0.107887		ADCY5	1.73707	0.149273
															9.21405			ADCY6	0.155328	0.294785		ADCY6	0.155328	-0.0526358		ADCY6	0.155328	0.146926
															27.1743			ADCY7	-0.68478	0.158789		ADCY7	-0.68478	-0.31229		ADCY7	-0.68478	-0.0541841
															28.5254			ADCY8	0.0319047	0.0609485		ADCY8	0.0319047	-0.255182		ADCY8	0.0319047	-0.0370261
															51.1246			ADCY9	-0.837122	0.0124753		ADCY9	-0.837122	0.306961		ADCY9	-0.837122	0.370906
															14.4772			ADCYAP1R1	1.20087	0.157759		ADCYAP1R1	1.20087	-0.246723		ADCYAP1R1	1.20087	0.150792
															33.0991			ADD1	-0.368903	0.234968		ADD1	-0.368903	0.00510593		ADD1	-0.368903	0.161674
															21.1111			ADD2	-0.187962	0.175677		ADD2	-0.187962	-0.373168		ADD2	-0.187962	-0.0510637
															10.0149			ADD3	-0.49032	0.205109		ADD3	-0.49032	-0.118638		ADD3	-0.49032	0.216838
															160.567			ADH1A	2.07032	0.112509		ADH1A	2.07032	-0.220442		ADH1A	2.07032	0.0714147
															9.48832			ADH1B	2.07032	0.0884843		ADH1B	2.07032	-0.149008		ADH1B	2.07032	0.0493742
															209.142			ADH1C	2.07032	0.117		ADH1C	2.07032	-0.189649		ADH1C	2.07032	0.111718
															5.91986			ADH5	-0.466511	0.0298209		ADH5	-0.466511	0.049323		ADH5	-0.466511	0.409306
															94.6836			ADH6	0.556049	0.0452621		ADH6	0.556049	-0.0552234		ADH6	0.556049	0.169364
															26.175			ADH7	3.33602	0.019159		ADH7	3.33602	0.0260771		ADH7	3.33602	0.0526905
															80.3945			ADHFE1	-0.740188	-0.117211		ADHFE1	-0.740188	0.350288		ADHFE1	-0.740188	0.215939
															192.017			ADI1	-0.287425	0.0147914		ADI1	-0.287425	0.241414		ADI1	-0.287425	0.400519
															21.6677			ADIG	2.83115	0.154519		ADIG	2.83115	-0.334865		ADIG	2.83115	-0.172744
															94.6638			ADIPOQ	2.28268	0.104877		ADIPOQ	2.28268	-0.0735346		ADIPOQ	2.28268	0.127478
															204.292			ADIPOR1	-0.258186	0.0446877		ADIPOR1	-0.258186	0.344983		ADIPOR1	-0.258186	0.126803
															33.0763			ADIPOR2	-0.113724	-0.0914378		ADIPOR2	-0.113724	0.451603		ADIPOR2	-0.113724	0.407094
															41.5571			ADK	-0.0722371	0.156034		ADK	-0.0722371	-0.194396		ADK	-0.0722371	0.0423218
															100.131			ADM	-1.35222	0.0820183		ADM	-1.35222	-0.124347		ADM	-1.35222	-0.144119
															89.7919			ADM2	1.56349	0.187717		ADM2	1.56349	-0.344812		ADM2	1.56349	-0.167976
															28.7334			ADNP	-0.705018	0.154201		ADNP	-0.705018	-0.0376226		ADNP	-0.705018	0.448652
															69.3671			ADNP2	0.133151	0.106821		ADNP2	0.133151	0.0163469		ADNP2	0.133151	0.411876
															39.217			ADO	-0.0942392	0.139171		ADO	-0.0942392	-0.0425481		ADO	-0.0942392	0.23054
															72.66			ADORA1	2.39221	0.217765		ADORA1	2.39221	-0.234094		ADORA1	2.39221	-0.057692
															57.7001			ADORA2A	-0.215563	0.0987897		ADORA2A	-0.215563	-0.2916		ADORA2A	-0.215563	-0.154934
															70.6327			ADORA2B	2.18859	0.329531		ADORA2B	2.18859	-0.252817		ADORA2B	2.18859	-0.0570996
															6.89234			ADORA3	0.998675	0.180165		ADORA3	0.998675	-0.14607		ADORA3	0.998675	-0.10397
															118.437			ADPGK	0.113709	0.244417		ADPGK	0.113709	-0.233433		ADPGK	0.113709	0.0432163
															130.4			ADPRH	-0.371527	0.191513		ADPRH	-0.371527	-0.065912		ADPRH	-0.371527	-0.0607458
															188.117			ADPRHL1	1.45563	-0.0254174		ADPRHL1	1.45563	-0.0225267		ADPRHL1	1.45563	0.0224311
															157.34			ADRA1A	2.00488	0.171204		ADRA1A	2.00488	-0.28233		ADRA1A	2.00488	0.0248347
															114.186			ADRA1B	1.58395	0.246008		ADRA1B	1.58395	-0.223679		ADRA1B	1.58395	0.0718781
															26.2528			ADRA1D	1.83063	0.253812		ADRA1D	1.83063	-0.370573		ADRA1D	1.83063	0.0843375
															7.30755			ADRA2A	0.913238	0.175082		ADRA2A	0.913238	-0.140553		ADRA2A	0.913238	-0.0846933
															76.1633			ADRA2C	2.07523	-0.0438669		ADRA2C	2.07523	0.10839		ADRA2C	2.07523	0.161007
															9.00142			ADRB1	1.96985	0.239296		ADRB1	1.96985	-0.458107		ADRB1	1.96985	-0.130325
															52.9154			ADRB2	0.741523	0.0579944		ADRB2	0.741523	-0.0662085		ADRB2	0.741523	0.123997
															7.53713			ADRB3	4.0554	0.0999211		ADRB3	4.0554	-0.179699		ADRB3	4.0554	-0.135227
															76.2053			ADRM1	-0.205834	0.13754		ADRM1	-0.205834	-0.0940368		ADRM1	-0.205834	-0.22344
															35.2489			ADSL	0.0575311	-0.0235874		ADSL	0.0575311	0.00715978		ADSL	0.0575311	0.227953
															66.8074			AEBP1	-0.521206	-0.0331552		AEBP1	-0.521206	0.263732		AEBP1	-0.521206	0.151547
															17.984			AEBP2	-0.184154	0.0685238		AEBP2	-0.184154	-0.0475691		AEBP2	-0.184154	0.307017
															81.1575			AEN	0.0569025	0.0429986		AEN	0.0569025	0.0541774		AEN	0.0569025	-0.000358324
															92.9965			AFAP1	0.506779	0.257767		AFAP1	0.506779	-0.393307		AFAP1	0.506779	0.17682
															12.7361			AFAP1L1	-0.0503259	0.181962		AFAP1L1	-0.0503259	0.00651788		AFAP1L1	-0.0503259	0.197766
															106.368			AFAP1L2	0.721452	0.349692		AFAP1L2	0.721452	-0.33731		AFAP1L2	0.721452	-0.0656724
															49.9406			AFF1	-0.322452	0.125971		AFF1	-0.322452	0.0476993		AFF1	-0.322452	0.268068
															38.0921			AFF3	-0.329247	-0.0625918		AFF3	-0.329247	0.261015		AFF3	-0.329247	0.17311
															26.4772			AFF4	-0.417302	0.135127		AFF4	-0.417302	0.0199726		AFF4	-0.417302	0.396595
															28.5509			AFG3L2	-0.286099	-0.143899		AFG3L2	-0.286099	0.419002		AFG3L2	-0.286099	0.428827
																		AFMID	-0.216469	-0.0245878		AFMID	-0.216469	0.0984182		AFMID	-0.216469	0.34668
																		AFP	-0.147509	-0.0284331		AFP	-0.147509	-0.197038		AFP	-0.147509	-0.00684103
																		AFTPH	-0.139893	0.24078		AFTPH	-0.139893	-0.16104		AFTPH	-0.139893	0.220674
																		AGA	-0.392903	0.122893		AGA	-0.392903	0.182383		AGA	-0.392903	0.0184007
																		AGAP1	-0.010211	0.102276		AGAP1	-0.010211	-0.0737365		AGAP1	-0.010211	0.414788
																		AGAP11	-0.010211	0.0526988		AGAP11	-0.010211	-0.0210581		AGAP11	-0.010211	0.131026
																		AGAP2	0.967854	0.205905		AGAP2	0.967854	-0.382979		AGAP2	0.967854	-0.204407
																		AGAP3	-0.0484194	0.0501023		AGAP3	-0.0484194	0.0759239		AGAP3	-0.0484194	-0.248663
																		AGAP5	-0.010211	0.0677472		AGAP5	-0.010211	-0.194254		AGAP5	-0.010211	0.13978
																		AGBL1	1.4347	-0.0825788		AGBL1	1.4347	0.165786		AGBL1	1.4347	0.154014
																		AGBL2	-0.486426	0.132928		AGBL2	-0.486426	-0.104463		AGBL2	-0.486426	-0.0668281
																		AGBL3	-0.86929	0.156419		AGBL3	-0.86929	-0.100651		AGBL3	-0.86929	0.130418
																		AGBL5	-0.27714	0.117823		AGBL5	-0.27714	0.010956		AGBL5	-0.27714	0.225953
																		AGER	0.0557461	0.0599334		AGER	0.0557461	-0.284671		AGER	0.0557461	-0.00666676
																		AGFG1	-0.587984	0.28226		AGFG1	-0.587984	-0.157748		AGFG1	-0.587984	0.213621
																		AGFG2	-0.472266	0.236974		AGFG2	-0.472266	-0.0278167		AGFG2	-0.472266	-0.0531893
																		AGGF1	-0.122584	0.136873		AGGF1	-0.122584	-0.0778988		AGGF1	-0.122584	0.30821
																		AGK	-0.533995	0.26728		AGK	-0.533995	-0.162074		AGK	-0.533995	0.00639051
																		AGL	-0.231736	0.0563427		AGL	-0.231736	0.0153157		AGL	-0.231736	0.351168
																		AGPAT1	-0.212125	0.215845		AGPAT1	-0.212125	0.188077		AGPAT1	-0.212125	0.128568
																		AGPAT2	0.360634	-0.152543		AGPAT2	0.360634	0.319615		AGPAT2	0.360634	0.0348231
																		AGPAT3	-0.590841	0.0680797		AGPAT3	-0.590841	0.21312		AGPAT3	-0.590841	0.0929057
																		AGPAT4	0.0676351	0.189638		AGPAT4	0.0676351	-0.404608		AGPAT4	0.0676351	-0.00152925
																		AGPAT5	-0.0479843	0.132808		AGPAT5	-0.0479843	-0.139326		AGPAT5	-0.0479843	0.296283
																		AGPS	-0.181222	0.179028		AGPS	-0.181222	-0.0414503		AGPS	-0.181222	0.318963
																		AGRN	0.589178	0.175708		AGRN	0.589178	-0.0406807		AGRN	0.589178	0.084565
																		AGT	-0.518497	0.0803677		AGT	-0.518497	-0.0352693		AGT	-0.518497	0.0524789
																		AGTPBP1	-0.0268871	0.0371965		AGTPBP1	-0.0268871	-0.108223		AGTPBP1	-0.0268871	0.326093
																		AGTR1	-0.610056	0.128965		AGTR1	-0.610056	-0.304741		AGTR1	-0.610056	0.139571
																		AGTRAP	-0.309039	0.0587375		AGTRAP	-0.309039	0.122321		AGTRAP	-0.309039	-0.175993
																		AHCTF1	-0.26211	0.0868533		AHCTF1	-0.26211	-0.111899		AHCTF1	-0.26211	0.310056
																		AHCY	-0.268889	-0.084006		AHCY	-0.268889	0.231073		AHCY	-0.268889	0.24554
																		AHCYL1	-0.254158	0.178686		AHCYL1	-0.254158	0.0712567		AHCYL1	-0.254158	0.264594
																		AHCYL2	-0.510041	-0.0940622		AHCYL2	-0.510041	0.35899		AHCYL2	-0.510041	0.329218
																		AHDC1	0.82318	0.221636		AHDC1	0.82318	-0.0391639		AHDC1	0.82318	0.263408
																		AHI1	-0.820253	0.134551		AHI1	-0.820253	-0.160118		AHI1	-0.820253	0.229722
																		AHNAK	1.01929	0.323463		AHNAK	1.01929	-0.127248		AHNAK	1.01929	0.087477
																		AHNAK2	0.970268	0.112254		AHNAK2	0.970268	0.0898857		AHNAK2	0.970268	-0.137688
																		AHR	0.58006	0.228716		AHR	0.58006	-0.206829		AHR	0.58006	0.298513
																		AHRR	1.67459	0.0475658		AHRR	1.67459	0.209145		AHRR	1.67459	0.0496135
																		AHSA1	0.106968	-0.0577459		AHSA1	0.106968	0.124338		AHSA1	0.106968	0.0986895
																		AHSG	-0.924622	-0.00781132		AHSG	-0.924622	0.0293974		AHSG	-0.924622	-0.0377195
																		AIDA	-0.0405721	0.205764		AIDA	-0.0405721	-0.205947		AIDA	-0.0405721	0.0700336
																		AIF1	-0.293048	0.125194		AIF1	-0.293048	-0.253154		AIF1	-0.293048	-0.125679
																		AIF1L	0.263274	-0.041368		AIF1L	0.263274	0.321578		AIF1L	0.263274	0.332935
																		AIFM1	-0.0772499	-0.103286		AIFM1	-0.0772499	0.389109		AIFM1	-0.0772499	0.158867
																		AIFM2	-0.128125	0.0360976		AIFM2	-0.128125	0.189298		AIFM2	-0.128125	-0.104061
																		AIFM3	-0.960392	-0.00691403		AIFM3	-0.960392	0.108056		AIFM3	-0.960392	-0.10221
																		AIG1	-0.44487	0.254077		AIG1	-0.44487	-0.155674		AIG1	-0.44487	-0.00393129
																		AIM2	0.366316	0.181265		AIM2	0.366316	-0.262195		AIM2	0.366316	-0.213933
																		AIMP1	-0.228177	0.0624843		AIMP1	-0.228177	-0.080314		AIMP1	-0.228177	0.289167
																		AIMP2	0.312037	0.00621849		AIMP2	0.312037	0.129601		AIMP2	0.312037	0.146129
																		AIP	-0.0633071	0.015556		AIP	-0.0633071	-0.0237056		AIP	-0.0633071	-0.0625048
																		AIPL1	0.649733	0.0198435		AIPL1	0.649733	-0.0534392		AIPL1	0.649733	-0.106538
																		AIRE	-0.764771	0.222249		AIRE	-0.764771	-0.327292		AIRE	-0.764771	-0.175168
																		AJAP1	-0.272495	0.129167		AJAP1	-0.272495	-0.199707		AJAP1	-0.272495	-0.0567247
																		AK1	1.00295	0.0519495		AK1	1.00295	0.0272685		AK1	1.00295	-0.0484938
																		AK2	0.0994078	-0.0407209		AK2	0.0994078	0.306927		AK2	0.0994078	0.181008
																		AK3	-0.309076	0.0948358		AK3	-0.309076	-0.0450803		AK3	-0.309076	0.221131
																		AK5	-0.874971	0.171331		AK5	-0.874971	0.0340503		AK5	-0.874971	0.00364856
																		AKAP1	-0.0466757	0.0314497		AKAP1	-0.0466757	0.161563		AKAP1	-0.0466757	0.411272
																		AKAP10	-0.285157	0.170261		AKAP10	-0.285157	-0.111774		AKAP10	-0.285157	0.309471
																		AKAP11	-0.477608	0.194737		AKAP11	-0.477608	-0.187923		AKAP11	-0.477608	0.25788
																		AKAP12	0.947799	0.15132		AKAP12	0.947799	-0.110831		AKAP12	0.947799	0.245752
																		AKAP13	0.259439	0.274596		AKAP13	0.259439	-0.241822		AKAP13	0.259439	0.116892
																		AKAP5	0.737093	0.03581		AKAP5	0.737093	-0.217581		AKAP5	0.737093	-0.0366447
																		AKAP6	0.0945126	0.184919		AKAP6	0.0945126	-0.127546		AKAP6	0.0945126	0.238932
																		AKAP7	-0.488289	0.0698713		AKAP7	-0.488289	-0.0569687		AKAP7	-0.488289	0.154364
																		AKAP8	0.0322622	0.121891		AKAP8	0.0322622	-0.0793036		AKAP8	0.0322622	0.378616
																		AKAP8L	0.137287	0.122543		AKAP8L	0.137287	-0.0683939		AKAP8L	0.137287	0.112943
																		AKAP9	-0.0236836	0.0537246		AKAP9	-0.0236836	-0.0553504		AKAP9	-0.0236836	0.341238
																		AKIRIN1	-0.172889	0.152125		AKIRIN1	-0.172889	-0.0567036		AKIRIN1	-0.172889	0.267437
																		AKIRIN2	0.0343943	0.0658837		AKIRIN2	0.0343943	-0.238716		AKIRIN2	0.0343943	0.133014
																		AKNA	-0.124742	0.0834671		AKNA	-0.124742	-0.139703		AKNA	-0.124742	-0.120049
																		AKNAD1	3.81433	0.279227		AKNAD1	3.81433	-0.232978		AKNAD1	3.81433	-0.026364
																		AKR1A1	-0.466797	0.0645357		AKR1A1	-0.466797	0.0169433		AKR1A1	-0.466797	-0.297972
																		AKR1B10	-0.429301	0.0804041		AKR1B10	-0.429301	0.00178858		AKR1B10	-0.429301	0.044268
																		AKR1B10	0.0802314	0.0804041		AKR1B10	0.0802314	0.00178858		AKR1B10	0.0802314	0.044268
																		AKR1B10	-0.132562	0.0804041		AKR1B10	-0.132562	0.00178858		AKR1B10	-0.132562	0.044268
																		AKR1B15	0.0802314	0.0618922		AKR1B15	0.0802314	-0.00469223		AKR1B15	0.0802314	0.00897853
																		AKR1B15	-0.132562	0.0618922		AKR1B15	-0.132562	-0.00469223		AKR1B15	-0.132562	0.00897853
																		AKR1B15	-0.429301	0.0618922		AKR1B15	-0.429301	-0.00469223		AKR1B15	-0.429301	0.00897853
																		AKR1C1	3.28109	0.202296		AKR1C1	3.28109	-0.312908		AKR1C1	3.28109	0.000403594
																		AKR1C2	3.28109	0.171737		AKR1C2	3.28109	-0.238866		AKR1C2	3.28109	0.0405674
																		AKR1C3	5.71288	0.328587		AKR1C3	5.71288	-0.368145		AKR1C3	5.71288	0.0217896
																		AKR1C3	3.28109	0.328587		AKR1C3	3.28109	-0.368145		AKR1C3	3.28109	0.0217896
																		AKR1C4	3.28109	-0.00267927		AKR1C4	3.28109	-0.181816		AKR1C4	3.28109	-0.00171106
																		AKR1C4	0.260603	-0.00267927		AKR1C4	0.260603	-0.181816		AKR1C4	0.260603	-0.00171106
																		AKR1C4	-0.0775054	-0.00267927		AKR1C4	-0.0775054	-0.181816		AKR1C4	-0.0775054	-0.00171106
																		AKR1E2	0.176993	0.15254		AKR1E2	0.176993	-0.109365		AKR1E2	0.176993	0.00407447
																		AKR7A2	-0.0520456	0.176467		AKR7A2	-0.0520456	0.245446		AKR7A2	-0.0520456	0.0251475
																		AKR7A3	-0.0520456	-0.0406156		AKR7A3	-0.0520456	-0.0424219		AKR7A3	-0.0520456	-0.0435611
																		AKT1	-0.348181	0.0195621		AKT1	-0.348181	0.222176		AKT1	-0.348181	0.0229027
																		AKT1S1	-0.0226416	0.0843971		AKT1S1	-0.0226416	-0.110297		AKT1S1	-0.0226416	0.0468479
																		AKT2	-0.30616	0.148776		AKT2	-0.30616	0.0681984		AKT2	-0.30616	0.188399
																		AKT3	-0.852792	0.145278		AKT3	-0.852792	0.0449399		AKT3	-0.852792	0.335238
																		AKTIP	-0.169655	0.27289		AKTIP	-0.169655	-0.187187		AKTIP	-0.169655	0.0453102
																		ALAD	0.51913	0.140155		ALAD	0.51913	0.0774529		ALAD	0.51913	0.254636
																		ALAS1	0.0485734	0.0667987		ALAS1	0.0485734	0.187875		ALAS1	0.0485734	-0.0117684
																		ALAS2	-0.326232	0.0211225		ALAS2	-0.326232	-0.084573		ALAS2	-0.326232	0.140216
																		ALCAM	-0.214447	0.164127		ALCAM	-0.214447	-0.270344		ALCAM	-0.214447	0.0422573
																		ALDH16A1	0.19564	0.0338016		ALDH16A1	0.19564	0.061057		ALDH16A1	0.19564	-0.0738654
																		ALDH18A1	0.308064	0.219901		ALDH18A1	0.308064	-0.0784281		ALDH18A1	0.308064	0.160333
																		ALDH1A1	2.23679	-0.0549289		ALDH1A1	2.23679	0.137175		ALDH1A1	2.23679	0.229523
																		ALDH1A1	1.32843	-0.0549289		ALDH1A1	1.32843	0.137175		ALDH1A1	1.32843	0.229523
																		ALDH1A2	2.86968	0.15129		ALDH1A2	2.86968	-0.262371		ALDH1A2	2.86968	0.192968
																		ALDH1A3	1.07235	0.335101		ALDH1A3	1.07235	-0.336218		ALDH1A3	1.07235	-0.104617
																		ALDH1B1	-0.234543	-0.017486		ALDH1B1	-0.234543	0.0944235		ALDH1B1	-0.234543	-0.0496848
																		ALDH1L1	0.278156	-0.0558246		ALDH1L1	0.278156	0.0611925		ALDH1L1	0.278156	0.0402373
																		ALDH1L2	-0.13025	0.131899		ALDH1L2	-0.13025	0.0359039		ALDH1L2	-0.13025	0.100578
																		ALDH2	-0.674132	0.0971121		ALDH2	-0.674132	-0.122896		ALDH2	-0.674132	-0.17998
																		ALDH3A1	4.44612	0.0409226		ALDH3A1	4.44612	0.047704		ALDH3A1	4.44612	0.0126017
																		ALDH3A2	-0.274033	0.167184		ALDH3A2	-0.274033	-0.0655568		ALDH3A2	-0.274033	0.313407
																		ALDH3B1	-0.0432498	0.012216		ALDH3B1	-0.0432498	0.177401		ALDH3B1	-0.0432498	0.00483357
																		ALDH3B2	2.76071	-0.0735216		ALDH3B2	2.76071	0.372797		ALDH3B2	2.76071	-0.0210241
																		ALDH3B2	4.13373	-0.0735216		ALDH3B2	4.13373	0.372797		ALDH3B2	4.13373	-0.0210241
																		ALDH4A1	0.446856	0.088951		ALDH4A1	0.446856	0.383403		ALDH4A1	0.446856	0.0707093
																		ALDH5A1	-0.0762944	0.0522964		ALDH5A1	-0.0762944	0.0163859		ALDH5A1	-0.0762944	-0.00217686
																		ALDH6A1	-0.226222	0.153853		ALDH6A1	-0.226222	0.241874		ALDH6A1	-0.226222	0.234478
																		ALDH7A1	-0.356883	0.154732		ALDH7A1	-0.356883	0.0210755		ALDH7A1	-0.356883	0.245936
																		ALDH9A1	-0.596925	-0.0284376		ALDH9A1	-0.596925	0.37305		ALDH9A1	-0.596925	0.240958
																		ALDOA	0.00156118	-0.095539		ALDOA	0.00156118	0.259655		ALDOA	0.00156118	-0.0809547
																		ALDOC	-0.0500664	0.0177295		ALDOC	-0.0500664	-0.114998		ALDOC	-0.0500664	-0.108557
																		ALG1	-0.386691	0.106462		ALG1	-0.386691	0.287541		ALG1	-0.386691	0.104431
																		ALG10	-0.832795	0.109678		ALG10	-0.832795	-0.0100362		ALG10	-0.832795	0.31119
																		ALG10B	-0.832795	0.124641		ALG10B	-0.832795	-0.126404		ALG10B	-0.832795	0.315057
																		ALG11	0.0712398	0.0702153		ALG11	0.0712398	-0.0288565		ALG11	0.0712398	0.231755
																		ALG12	-0.0739773	0.164061		ALG12	-0.0739773	0.0534907		ALG12	-0.0739773	-0.000365058
																		ALG13	-0.409071	0.0932755		ALG13	-0.409071	-0.0392315		ALG13	-0.409071	0.222441
																		ALG14	-0.732642	0.0956826		ALG14	-0.732642	0.160962		ALG14	-0.732642	0.126537
																		ALG2	-0.196179	0.126878		ALG2	-0.196179	-0.00382429		ALG2	-0.196179	0.196601
																		ALG3	-0.0946819	-0.0315384		ALG3	-0.0946819	0.234933		ALG3	-0.0946819	-0.024021
																		ALG5	-0.48204	0.0384975		ALG5	-0.48204	0.00139334		ALG5	-0.48204	0.311241
																		ALG6	-0.250693	0.0546943		ALG6	-0.250693	0.214334		ALG6	-0.250693	0.378924
																		ALG8	0.11094	-0.103582		ALG8	0.11094	0.284916		ALG8	0.11094	0.193376
																		ALG9	-0.0637863	0.0511292		ALG9	-0.0637863	0.122451		ALG9	-0.0637863	0.299757
																		ALKBH1	0.078067	0.137239		ALKBH1	0.078067	0.0219874		ALKBH1	0.078067	0.188109
																		ALKBH2	0.0597254	0.0152696		ALKBH2	0.0597254	-0.0663656		ALKBH2	0.0597254	0.156782
																		ALKBH3	-0.277471	0.0785336		ALKBH3	-0.277471	0.130517		ALKBH3	-0.277471	0.15727
																		ALKBH4	-0.160634	0.147432		ALKBH4	-0.160634	-0.0113313		ALKBH4	-0.160634	0.0319647
																		ALKBH5	-0.255198	0.164752		ALKBH5	-0.255198	-0.0551316		ALKBH5	-0.255198	0.0514268
																		ALKBH6	-0.291762	0.0853096		ALKBH6	-0.291762	-0.0052366		ALKBH6	-0.291762	-0.269605
																		ALKBH7	-0.339592	-0.0665434		ALKBH7	-0.339592	0.168555		ALKBH7	-0.339592	0.0156379
																		ALKBH8	-0.15338	0.156662		ALKBH8	-0.15338	-0.250004		ALKBH8	-0.15338	0.275552
																		ALMS1	-0.342608	0.228074		ALMS1	-0.342608	-0.210416		ALMS1	-0.342608	0.281536
																		ALOX12	3.37407	0.0343641		ALOX12	3.37407	0.036424		ALOX12	3.37407	0.0982254
																		ALOX12B	2.66124	0.0655881		ALOX12B	2.66124	-0.00457988		ALOX12B	2.66124	-0.0468619
																		ALOX15	1.0835	0.210172		ALOX15	1.0835	-0.219381		ALOX15	1.0835	0.0120939
																		ALOX15B	2.00337	0.0406668		ALOX15B	2.00337	-0.0695879		ALOX15B	2.00337	-0.260997
																		ALOX5	0.379029	0.204478		ALOX5	0.379029	-0.281751		ALOX5	0.379029	-0.179734
																		ALOX5AP	0.0189021	0.227053		ALOX5AP	0.0189021	-0.294125		ALOX5AP	0.0189021	-0.135215
																		ALOXE3	2.32183	0.0655835		ALOXE3	2.32183	-0.108351		ALOXE3	2.32183	-0.0241044
																		ALPK1	0.272386	0.0202933		ALPK1	0.272386	0.033449		ALPK1	0.272386	0.0860844
																		ALPK2	1.44435	0.19308		ALPK2	1.44435	-0.316141		ALPK2	1.44435	-0.127282
																		ALPK3	1.66883	0.239352		ALPK3	1.66883	-0.278752		ALPK3	1.66883	0.0902532
																		ALPL	1.05662	0.131162		ALPL	1.05662	-0.252196		ALPL	1.05662	-0.185454
																		ALS2	-0.309139	0.199885		ALS2	-0.309139	-0.0604147		ALS2	-0.309139	0.385506
																		ALS2CL	0.165124	0.101354		ALS2CL	0.165124	-0.051036		ALS2CL	0.165124	-0.0383822
																		ALX1	-0.772281	-0.178992		ALX1	-0.772281	0.370361		ALX1	-0.772281	0.208858
																		ALX4	3.1883	0.18506		ALX4	3.1883	-0.157701		ALX4	3.1883	0.0711327
																		AMACR	-0.179853	0.080469		AMACR	-0.179853	-0.0152502		AMACR	-0.179853	0.106254
																		AMBRA1	0.0594205	0.0466758		AMBRA1	0.0594205	0.254463		AMBRA1	0.0594205	0.203577
																		AMD1	-0.326196	0.0526708		AMD1	-0.326196	-0.0638423		AMD1	-0.326196	0.262459
																		AMD1	-0.374463	0.0526708		AMD1	-0.374463	-0.0638423		AMD1	-0.374463	0.262459
																		AMDHD1	0.0709974	0.13426		AMDHD1	0.0709974	-0.115183		AMDHD1	0.0709974	-0.193262
																		AMDHD2	-0.727211	-0.0657377		AMDHD2	-0.727211	0.387024		AMDHD2	-0.727211	-0.0768439
																		AMFR	-0.395465	0.187294		AMFR	-0.395465	-0.041133		AMFR	-0.395465	0.164231
																		AMH	0.636605	0.00419613		AMH	0.636605	-0.150641		AMH	0.636605	0.0722141
																		AMHR2	0.992068	-0.106714		AMHR2	0.992068	0.12536		AMHR2	0.992068	0.0746274
																		AMIGO1	-0.642925	0.144802		AMIGO1	-0.642925	-0.128224		AMIGO1	-0.642925	0.149003
																		AMIGO2	1.0369	0.108317		AMIGO2	1.0369	-0.294095		AMIGO2	1.0369	-0.0469164
																		AMIGO3	-0.0126519	0.2134		AMIGO3	-0.0126519	-0.155835		AMIGO3	-0.0126519	-0.0521271
																		AMMECR1	0.256565	0.215417		AMMECR1	0.256565	-0.175134		AMMECR1	0.256565	0.287623
																		AMMECR1L	-0.151283	0.179605		AMMECR1L	-0.151283	0.162001		AMMECR1L	-0.151283	0.344635
																		AMN	0.536085	-0.0361707		AMN	0.536085	-0.0299445		AMN	0.536085	0.0192186
																		AMN1	-0.350697	0.0140977		AMN1	-0.350697	0.0268843		AMN1	-0.350697	0.341725
																		AMOT	0.349299	0.00940602		AMOT	0.349299	0.252678		AMOT	0.349299	0.243158
																		AMOTL1	0.0681105	0.253681		AMOTL1	0.0681105	-0.250731		AMOTL1	0.0681105	0.259088
																		AMOTL2	0.53928	0.126255		AMOTL2	0.53928	-0.0030775		AMOTL2	0.53928	0.265756
																		AMPD1	1.30435	0.0561023		AMPD1	1.30435	-0.0639372		AMPD1	1.30435	-0.130625
																		AMPD2	0.153472	0.205002		AMPD2	0.153472	-0.291453		AMPD2	0.153472	0.00833078
																		AMPD3	-0.170609	0.20782		AMPD3	-0.170609	-0.36427		AMPD3	-0.170609	-0.184441
																		AMPH	0.232443	0.239943		AMPH	0.232443	-0.00882395		AMPH	0.232443	-0.069239
																		AMT	0.280243	0.0732856		AMT	0.280243	-0.0864212		AMT	0.280243	0.0393787
																		AMY1A	0.247998	-0.0671505		AMY1A	0.247998	-0.0859358		AMY1A	0.247998	0.0392404
																		AMY2A	0.247998	-0.117322		AMY2A	0.247998	-0.0339134		AMY2A	0.247998	0.0600444
																		AMY2B	0.247998	-0.0880931		AMY2B	0.247998	-0.0778142		AMY2B	0.247998	0.166321
																		AMZ1	0.888285	0.242957		AMZ1	0.888285	-0.161444		AMZ1	0.888285	-0.193481
																		AMZ2	-0.149687	0.100851		AMZ2	-0.149687	0.116976		AMZ2	-0.149687	0.175172
																		ANAPC1	-0.392487	0.184259		ANAPC1	-0.392487	-0.0802692		ANAPC1	-0.392487	0.309435
																		ANAPC10	0.0429222	0.0716578		ANAPC10	0.0429222	-0.068498		ANAPC10	0.0429222	0.241428
																		ANAPC11	-0.191101	0.0142748		ANAPC11	-0.191101	0.0828555		ANAPC11	-0.191101	-0.0292207
																		ANAPC13	0.324099	0.145637		ANAPC13	0.324099	-0.120386		ANAPC13	0.324099	0.191458
																		ANAPC16	-0.116426	0.0490761		ANAPC16	-0.116426	0.00293165		ANAPC16	-0.116426	0.12987
																		ANAPC2	-0.0402338	0.134898		ANAPC2	-0.0402338	0.0155862		ANAPC2	-0.0402338	0.0660509
																		ANAPC4	-0.143387	0.0662963		ANAPC4	-0.143387	-0.0741943		ANAPC4	-0.143387	0.249126
																		ANAPC5	-0.0525092	0.0035083		ANAPC5	-0.0525092	0.116004		ANAPC5	-0.0525092	0.128875
																		ANAPC7	-0.284353	0.0464585		ANAPC7	-0.284353	0.0590666		ANAPC7	-0.284353	0.241136
																		ANG	1.32299	0.125861		ANG	1.32299	0.000711963		ANG	1.32299	-0.0858777
																		ANGEL1	-0.734203	0.200714		ANGEL1	-0.734203	0.0456562		ANGEL1	-0.734203	0.175743
																		ANGEL2	-0.117115	0.121827		ANGEL2	-0.117115	-0.0686698		ANGEL2	-0.117115	0.320964
																		ANGPT1	1.7629	0.164906		ANGPT1	1.7629	-0.349328		ANGPT1	1.7629	0.0993069
																		ANGPT2	-0.989803	0.12028		ANGPT2	-0.989803	-0.210024		ANGPT2	-0.989803	0.197512
																		ANGPT4	1.62363	0.152368		ANGPT4	1.62363	-0.0985704		ANGPT4	1.62363	-0.0196768
																		ANGPTL1	-0.578087	0.19276		ANGPTL1	-0.578087	-0.268199		ANGPTL1	-0.578087	0.125911
																		ANGPTL2	-0.0805627	0.394458		ANGPTL2	-0.0805627	-0.37452		ANGPTL2	-0.0805627	-0.122518
																		ANGPTL4	1.27063	0.201942		ANGPTL4	1.27063	-0.289136		ANGPTL4	1.27063	-0.0903603
																		ANGPTL6	-0.0519159	0.225708		ANGPTL6	-0.0519159	-0.0430735		ANGPTL6	-0.0519159	-0.160184
																		ANGPTL7	2.72607	0.206609		ANGPTL7	2.72607	-0.00615012		ANGPTL7	2.72607	0.207376
																		ANK1	1.5725	0.240472		ANK1	1.5725	-0.472699		ANK1	1.5725	-0.10406
																		ANK2	0.163118	0.0588961		ANK2	0.163118	0.235576		ANK2	0.163118	0.388694
																		ANK3	1.11934	0.23027		ANK3	1.11934	-0.435107		ANK3	1.11934	-0.00945354
																		ANKDD1A	0.768052	0.0173465		ANKDD1A	0.768052	0.0259813		ANKDD1A	0.768052	0.14025
																		ANKFN1	-0.210727	0.0508182		ANKFN1	-0.210727	-0.00714817		ANKFN1	-0.210727	-0.063735
																		ANKFY1	0.0294256	0.0944471		ANKFY1	0.0294256	0.189121		ANKFY1	0.0294256	0.452466
																		ANKH	0.397687	0.393765		ANKH	0.397687	-0.495541		ANKH	0.397687	-0.0225233
																		ANKHD1	-0.0281914	0.121974		ANKHD1	-0.0281914	-0.0683784		ANKHD1	-0.0281914	0.300831
																		ANKIB1	-0.553204	0.194798		ANKIB1	-0.553204	-0.154351		ANKIB1	-0.553204	0.236712
																		ANKK1	2.74126	0.174874		ANKK1	2.74126	-0.155736		ANKK1	2.74126	-0.0270694
																		ANKLE1	0.293834	-0.081132		ANKLE1	0.293834	-0.163804		ANKLE1	0.293834	0.0910391
																		ANKLE2	-0.0973623	0.108666		ANKLE2	-0.0973623	-0.0978823		ANKLE2	-0.0973623	0.131592
																		ANKMY1	0.0965729	0.158616		ANKMY1	0.0965729	-0.207088		ANKMY1	0.0965729	0.102535
																		ANKMY2	-0.123049	0.092624		ANKMY2	-0.123049	-0.0443325		ANKMY2	-0.123049	0.268627
																		ANKRA2	0.0358641	0.101762		ANKRA2	0.0358641	-0.0891137		ANKRA2	0.0358641	0.292902
																		ANKRD1	0.998608	0.125449		ANKRD1	0.998608	-0.360938		ANKRD1	0.998608	-0.0277124
																		ANKRD10	0.237437	0.0399627		ANKRD10	0.237437	-0.159224		ANKRD10	0.237437	0.276367
																		ANKRD11	0.259697	0.180212		ANKRD11	0.259697	-0.111412		ANKRD11	0.259697	0.186388
																		ANKRD12	0.150247	0.103413		ANKRD12	0.150247	-0.162567		ANKRD12	0.150247	0.268878
																		ANKRD13A	-0.125292	0.0717502		ANKRD13A	-0.125292	-0.101124		ANKRD13A	-0.125292	0.242126
																		ANKRD13B	0.276367	0.125832		ANKRD13B	0.276367	-0.18327		ANKRD13B	0.276367	0.139155
																		ANKRD13C	-0.341472	0.122964		ANKRD13C	-0.341472	-0.0530727		ANKRD13C	-0.341472	0.388596
																		ANKRD13D	0.544349	0.0662214		ANKRD13D	0.544349	-0.147738		ANKRD13D	0.544349	-0.22811
																		ANKRD16	0.0409736	0.0283255		ANKRD16	0.0409736	-0.0113728		ANKRD16	0.0409736	-0.0249178
																		ANKRD17	-0.34902	0.071568		ANKRD17	-0.34902	0.125182		ANKRD17	-0.34902	0.448159
																		ANKRD2	0.661914	0.170152		ANKRD2	0.661914	-0.141281		ANKRD2	0.661914	-0.124753
																		ANKRD22	2.44575	0.051948		ANKRD22	2.44575	-0.16846		ANKRD22	2.44575	-0.151989
																		ANKRD23	0.0161514	0.0259234		ANKRD23	0.0161514	0.0916056		ANKRD23	0.0161514	0.0896236
																		ANKRD24	-0.0191839	0.173689		ANKRD24	-0.0191839	-0.198172		ANKRD24	-0.0191839	-0.163567
																		ANKRD26	-0.369146	0.0292422		ANKRD26	-0.369146	-0.1303		ANKRD26	-0.369146	0.244543
																		ANKRD27	0.375591	0.0507179		ANKRD27	0.375591	0.138353		ANKRD27	0.375591	0.274783
																		ANKRD28	-0.878082	-0.0623079		ANKRD28	-0.878082	0.382491		ANKRD28	-0.878082	0.381884
																		ANKRD29	0.961306	0.210711		ANKRD29	0.961306	-0.375285		ANKRD29	0.961306	-0.167733
																		ANKRD34A	-0.0923847	0.274447		ANKRD34A	-0.0923847	-0.280136		ANKRD34A	-0.0923847	-0.195285
																		ANKRD35	3.46256	0.252896		ANKRD35	3.46256	-0.202717		ANKRD35	3.46256	-0.15165
																		ANKRD37	-0.193712	-0.0270825		ANKRD37	-0.193712	0.083606		ANKRD37	-0.193712	-0.0783189
																		ANKRD39	-0.534367	-0.0126014		ANKRD39	-0.534367	0.310606		ANKRD39	-0.534367	-0.0189107
																		ANKRD40	-0.155317	0.226522		ANKRD40	-0.155317	0.0910781		ANKRD40	-0.155317	0.359772
																		ANKRD42	0.0300405	0.153944		ANKRD42	0.0300405	-0.133215		ANKRD42	0.0300405	0.181511
																		ANKRD44	-0.403203	0.119124		ANKRD44	-0.403203	0.127298		ANKRD44	-0.403203	0.392683
																		ANKRD45	-1.03977	0.129613		ANKRD45	-1.03977	-0.138639		ANKRD45	-1.03977	0.0550906
																		ANKRD46	-0.556031	0.0156862		ANKRD46	-0.556031	0.00176384		ANKRD46	-0.556031	0.397463
																		ANKRD49	-0.0181796	0.0581532		ANKRD49	-0.0181796	-0.0841072		ANKRD49	-0.0181796	0.207097
																		ANKRD50	-0.272982	0.0889063		ANKRD50	-0.272982	0.0874439		ANKRD50	-0.272982	0.476056
																		ANKRD52	-0.281425	0.0957452		ANKRD52	-0.281425	0.151703		ANKRD52	-0.281425	0.227202
																		ANKRD54	-0.0561294	-0.0462324		ANKRD54	-0.0561294	0.163275		ANKRD54	-0.0561294	0.0788812
																		ANKRD55	1.50152	0.164872		ANKRD55	1.50152	-0.0851647		ANKRD55	1.50152	0.0586853
																		ANKRD6	0.493007	0.0324027		ANKRD6	0.493007	0.083517		ANKRD6	0.493007	0.124921
																		ANKRD9	0.106909	-0.112912		ANKRD9	0.106909	0.348556		ANKRD9	0.106909	-0.159194
																		ANKS1A	-0.504506	0.178803		ANKS1A	-0.504506	0.15333		ANKS1A	-0.504506	0.203837
																		ANKS1B	-0.599571	-0.0379965		ANKS1B	-0.599571	0.140123		ANKS1B	-0.599571	0.122623
																		ANKS3	-0.0653515	0.0995784		ANKS3	-0.0653515	-0.232221		ANKS3	-0.0653515	0.0164364
																		ANKS6	-0.243174	0.0113917		ANKS6	-0.243174	-0.0213631		ANKS6	-0.243174	0.195107
																		ANKZF1	0.388745	0.00751188		ANKZF1	0.388745	-0.140355		ANKZF1	0.388745	0.227755
																		ANLN	-0.0123979	0.193624		ANLN	-0.0123979	-0.0808091		ANLN	-0.0123979	0.169714
																		ANO1	-1.42174	0.379556		ANO1	-1.42174	-0.379879		ANO1	-1.42174	0.00255842
																		ANO10	-0.601681	0.186183		ANO10	-0.601681	0.121797		ANO10	-0.601681	0.127527
																		ANO3	-0.869571	0.192691		ANO3	-0.869571	-0.422256		ANO3	-0.869571	0.0160948
																		ANO5	2.14818	-0.0295403		ANO5	2.14818	0.0401705		ANO5	2.14818	0.0949439
																		ANO6	-0.0175585	0.247794		ANO6	-0.0175585	-0.145543		ANO6	-0.0175585	0.323399
																		ANO7	2.10547	0.0351899		ANO7	2.10547	-0.0605984		ANO7	2.10547	0.123221
																		ANO8	0.321005	0.289954		ANO8	0.321005	-0.180481		ANO8	0.321005	0.027531
																		ANO9	4.5736	-0.0290647		ANO9	4.5736	-0.0644105		ANO9	4.5736	-0.146431
																		ANP32A	0.381987	0.0371691		ANP32A	0.381987	-0.0347659		ANP32A	0.381987	0.333692
																		ANP32B	-0.113596	0.137062		ANP32B	-0.113596	-0.274211		ANP32B	-0.113596	0.164502
																		ANP32E	-0.199424	0.00213085		ANP32E	-0.199424	-0.0932703		ANP32E	-0.199424	0.292045
																		ANPEP	1.6086	0.158801		ANPEP	1.6086	-0.391812		ANPEP	1.6086	-0.143428
																		ANTXR1	-0.191141	0.302526		ANTXR1	-0.191141	-0.23502		ANTXR1	-0.191141	0.0677612
																		ANTXR2	-0.00529116	0.283023		ANTXR2	-0.00529116	-0.505681		ANTXR2	-0.00529116	-0.0958348
																		ANXA1	-0.565986	0.201992		ANXA1	-0.565986	-0.233024		ANXA1	-0.565986	0.112869
																		ANXA11	-0.418642	0.0432473		ANXA11	-0.418642	0.0695375		ANXA11	-0.418642	-0.115202
																		ANXA2	0.332282	0.246176		ANXA2	0.332282	-0.0393079		ANXA2	0.332282	-0.101661
																		ANXA2P2	0.332282	0.258177		ANXA2P2	0.332282	-0.0339854		ANXA2P2	0.332282	-0.0492282
																		ANXA3	0.74714	0.0528294		ANXA3	0.74714	0.0563919		ANXA3	0.74714	-0.144659
																		ANXA4	0.208865	0.0817551		ANXA4	0.208865	0.220194		ANXA4	0.208865	0.270404
																		ANXA5	-0.523605	-0.161694		ANXA5	-0.523605	0.602642		ANXA5	-0.523605	0.367632
																		ANXA6	0.186623	0.156713		ANXA6	0.186623	-0.0781881		ANXA6	0.186623	0.0187711
																		ANXA7	-0.0802743	0.235868		ANXA7	-0.0802743	-0.176914		ANXA7	-0.0802743	0.0537817
																		ANXA8	5.53016	0.0930846		ANXA8	5.53016	-0.0159463		ANXA8	5.53016	-0.0246611
																		ANXA8L1	5.53016	-0.00635463		ANXA8L1	5.53016	-0.0341019		ANXA8L1	5.53016	0.0414642
																		ANXA9	0.869474	0.128491		ANXA9	0.869474	0.0256635		ANXA9	0.869474	0.0666737
																		AOAH	-0.21341	0.11153		AOAH	-0.21341	-0.200234		AOAH	-0.21341	-0.0637811
																		AOC2	0.198702	0.0712526		AOC2	0.198702	-0.113394		AOC2	0.198702	0.063689
																		AOC3	1.39429	0.283292		AOC3	1.39429	-0.22236		AOC3	1.39429	0.0666138
																		AOX1	0.030782	0.203705		AOX1	0.030782	-0.268616		AOX1	0.030782	-0.129866
																		AP1AR	-0.128414	-0.0144872		AP1AR	-0.128414	0.0317713		AP1AR	-0.128414	0.332603
																		AP1B1	0.139539	0.106245		AP1B1	0.139539	-0.0128065		AP1B1	0.139539	-0.148772
																		AP1G1	-0.160213	0.206189		AP1G1	-0.160213	0.00502484		AP1G1	-0.160213	0.290751
																		AP1G2	0.125083	-0.0878121		AP1G2	0.125083	0.15564		AP1G2	0.125083	-0.0861976
																		AP1M1	-0.37652	0.146805		AP1M1	-0.37652	-0.00982294		AP1M1	-0.37652	0.0192934
																		AP1M2	3.49421	0.013769		AP1M2	3.49421	-0.00339613		AP1M2	3.49421	-0.00146389
																		AP1S1	0.0222792	0.0895667		AP1S1	0.0222792	0.0519865		AP1S1	0.0222792	-0.00357457
																		AP1S2	-0.0031256	-0.0491156		AP1S2	-0.0031256	0.286042		AP1S2	-0.0031256	0.414184
																		AP1S3	0.582823	-0.00369943		AP1S3	0.582823	0.238904		AP1S3	0.582823	0.0770829
																		AP2A1	-0.239792	0.141471		AP2A1	-0.239792	0.00183475		AP2A1	-0.239792	0.000844323
																		AP2A2	0.0285569	0.23932		AP2A2	0.0285569	-0.0609442		AP2A2	0.0285569	0.234824
																		AP2B1	-0.352995	0.196722		AP2B1	-0.352995	0.125024		AP2B1	-0.352995	0.330931
																		AP2M1	-0.234376	0.14842		AP2M1	-0.234376	-0.0370177		AP2M1	-0.234376	-0.018424
																		AP2S1	-0.0991539	0.0122514		AP2S1	-0.0991539	0.000333215		AP2S1	-0.0991539	-0.0944322
																		AP3B1	-0.32559	0.149048		AP3B1	-0.32559	-0.0608692		AP3B1	-0.32559	0.358909
																		AP3B2	0.464999	0.247611		AP3B2	0.464999	0.0289963		AP3B2	0.464999	-0.0410109
																		AP3D1	-0.196398	-0.0249307		AP3D1	-0.196398	0.183438		AP3D1	-0.196398	0.148096
																		AP3M1	-0.310071	0.122405		AP3M1	-0.310071	0.00344217		AP3M1	-0.310071	0.31053
																		AP3M2	-0.249743	-0.0751		AP3M2	-0.249743	0.3704		AP3M2	-0.249743	0.45587
																		AP3S1	-0.256911	0.116041		AP3S1	-0.256911	-0.103307		AP3S1	-0.256911	0.226316
																		AP3S2	-0.314741	0.187828		AP3S2	-0.314741	0.117881		AP3S2	-0.314741	0.117767
																		AP4B1	0.256501	0.165378		AP4B1	0.256501	-0.202191		AP4B1	0.256501	0.0635253
																		AP4E1	-0.335473	0.215937		AP4E1	-0.335473	-0.167988		AP4E1	-0.335473	0.170377
																		AP4M1	0.217189	0.188442		AP4M1	0.217189	-0.190648		AP4M1	0.217189	0.0808998
																		AP4S1	-0.0943222	0.133235		AP4S1	-0.0943222	-0.0460101		AP4S1	-0.0943222	0.125594
																		APAF1	0.36026	0.129694		APAF1	0.36026	-0.180585		APAF1	0.36026	0.243734
																		APBA1	0.863386	0.168989		APBA1	0.863386	-0.171205		APBA1	0.863386	0.187574
																		APBA2	-0.163569	0.0310712		APBA2	-0.163569	-0.0770603		APBA2	-0.163569	0.108248
																		APBA3	0.102813	0.185549		APBA3	0.102813	-0.166807		APBA3	0.102813	-0.0731312
																		APBB1	-0.259699	0.180956		APBB1	-0.259699	-0.0275107		APBB1	-0.259699	-0.0335064
																		APBB1IP	1.03523	0.128788		APBB1IP	1.03523	-0.243414		APBB1IP	1.03523	-0.160718
																		APBB2	0.254909	0.155191		APBB2	0.254909	-0.155228		APBB2	0.254909	0.2133
																		APC	-0.264024	0.105252		APC	-0.264024	-0.0702309		APC	-0.264024	0.402694
																		APC2	0.728888	0.0697949		APC2	0.728888	-0.044595		APC2	0.728888	0.0866037
																		APCDD1	2.24047	0.0344277		APCDD1	2.24047	0.042469		APCDD1	2.24047	0.0227624
																		APEH	-0.167804	0.0585705		APEH	-0.167804	0.284488		APEH	-0.167804	0.0853056
																		APEX1	-0.0809196	0.0327423		APEX1	-0.0809196	0.0118859		APEX1	-0.0809196	0.281007
																		APEX2	0.0340508	0.141162		APEX2	0.0340508	-0.017229		APEX2	0.0340508	-0.082262
																		APH1A	-0.503406	0.0635063		APH1A	-0.503406	0.171046		APH1A	-0.503406	0.236664
																		APH1B	-1.03982	0.2034		APH1B	-1.03982	0.0352928		APH1B	-1.03982	0.129521
																		APH1B	-0.282988	0.2034		APH1B	-0.282988	0.0352928		APH1B	-0.282988	0.129521
																		API5	-0.11523	0.138795		API5	-0.11523	-0.0452406		API5	-0.11523	0.283293
																		APIP	-0.0156429	0.130171		APIP	-0.0156429	-0.104003		APIP	-0.0156429	0.184007
																		APLF	0.0814808	0.170994		APLF	0.0814808	-0.160525		APLF	0.0814808	0.230349
																		APLN	-0.593969	0.127218		APLN	-0.593969	-0.103764		APLN	-0.593969	0.120146
																		APLNR	-0.262104	0.298826		APLNR	-0.262104	-0.190737		APLNR	-0.262104	-0.0752874
																		APLP1	2.07947	0.347272		APLP1	2.07947	-0.341086		APLP1	2.07947	-0.225333
																		APLP2	0.163591	0.175033		APLP2	0.163591	-0.28493		APLP2	0.163591	0.134312
																		APOA2	0.0805202	-0.0460449		APOA2	0.0805202	-0.0993645		APOA2	0.0805202	-0.0937107
																		APOBEC1	0.762614	-0.00635114		APOBEC1	0.762614	0.00396553		APOBEC1	0.762614	-0.045537
																		APOBEC2	2.44349	0.0684939		APOBEC2	2.44349	0.022927		APOBEC2	2.44349	0.142069
																		APOBEC3B	0.153669	0.117439		APOBEC3B	0.153669	-0.00219686		APOBEC3B	0.153669	-0.085473
																		APOBEC3C	0.153669	0.13666		APOBEC3C	0.153669	0.05654		APOBEC3C	0.153669	-0.0536104
																		APOBEC3D	0.153669	0.108832		APOBEC3D	0.153669	-0.18323		APOBEC3D	0.153669	-0.179778
																		APOBEC3F	0.153669	0.153812		APOBEC3F	0.153669	-0.19236		APOBEC3F	0.153669	-0.192528
																		APOBEC3G	0.153669	0.166761		APOBEC3G	0.153669	-0.230342		APOBEC3G	0.153669	-0.174111
																		APOC1	3.447	-0.103173		APOC1	3.447	0.164781		APOC1	3.447	-0.0423781
																		APOC4	0.534464	-0.0419818		APOC4	0.534464	0.206203		APOC4	0.534464	-0.0968351
																		APOD	0.290653	0.140479		APOD	0.290653	0.15451		APOD	0.290653	-0.0361619
																		APOE	-0.0201493	-0.120551		APOE	-0.0201493	0.415672		APOE	-0.0201493	0.0291607
																		APOL1	1.77722	0.045103		APOL1	1.77722	-0.055648		APOL1	1.77722	-0.166747
																		APOL1	1.84944	0.045103		APOL1	1.84944	-0.055648		APOL1	1.84944	-0.166747
																		APOL1	2.44274	0.045103		APOL1	2.44274	-0.055648		APOL1	2.44274	-0.166747
																		APOL1	0.990982	0.045103		APOL1	0.990982	-0.055648		APOL1	0.990982	-0.166747
																		APOL1	1.50775	0.045103		APOL1	1.50775	-0.055648		APOL1	1.50775	-0.166747
																		APOL2	2.74868	0.125934		APOL2	2.74868	-0.00600365		APOL2	2.74868	-0.225992
																		APOL2	0.990982	0.125934		APOL2	0.990982	-0.00600365		APOL2	0.990982	-0.225992
																		APOL2	0.350196	0.125934		APOL2	0.350196	-0.00600365		APOL2	0.350196	-0.225992
																		APOL2	1.84944	0.125934		APOL2	1.84944	-0.00600365		APOL2	1.84944	-0.225992
																		APOL2	1.50775	0.125934		APOL2	1.50775	-0.00600365		APOL2	1.50775	-0.225992
																		APOL2	1.77722	0.125934		APOL2	1.77722	-0.00600365		APOL2	1.77722	-0.225992
																		APOL2	2.44274	0.125934		APOL2	2.44274	-0.00600365		APOL2	2.44274	-0.225992
																		APOL2	1.92696	0.125934		APOL2	1.92696	-0.00600365		APOL2	1.92696	-0.225992
																		APOL3	2.44274	0.0925041		APOL3	2.44274	-0.17723		APOL3	2.44274	-0.119253
																		APOL4	2.44274	0.0813432		APOL4	2.44274	-0.113535		APOL4	2.44274	-0.10627
																		APOL6	4.71208	0.0913104		APOL6	4.71208	0.0181588		APOL6	4.71208	-0.00480326
																		APOLD1	0.524333	0.190658		APOLD1	0.524333	0.141207		APOLD1	0.524333	0.043907
																		APOO	-0.31511	-0.109644		APOO	-0.31511	0.29716		APOO	-0.31511	0.126617
																		APOOL	-0.251807	0.128306		APOOL	-0.251807	0.0688204		APOOL	-0.251807	0.398067
																		APP	-0.5721	0.10056		APP	-0.5721	-0.14285		APP	-0.5721	0.203887
																		APPBP2	-0.434648	0.191756		APPBP2	-0.434648	0.0050463		APPBP2	-0.434648	0.395553
																		APPL1	-0.0317622	0.143694		APPL1	-0.0317622	-0.132017		APPL1	-0.0317622	0.31275
																		APPL2	-0.382208	0.0661886		APPL2	-0.382208	-0.00852668		APPL2	-0.382208	0.425403
																		APRT	0.333685	0.00509917		APRT	0.333685	0.122027		APRT	0.333685	-0.0975181
																		APTX	0.191085	0.0675339		APTX	0.191085	0.0442863		APTX	0.191085	0.110508
																		AQP1	0.195839	0.600934		AQP1	0.195839	-0.304684		AQP1	0.195839	0.00966723
																		AQP11	0.0327927	0.115286		AQP11	0.0327927	0.185506		AQP11	0.0327927	0.107212
																		AQP2	-1.93625	0.00909822		AQP2	-1.93625	0.0523139		AQP2	-1.93625	-0.0857289
																		AQP3	2.69649	0.191023		AQP3	2.69649	-0.199977		AQP3	2.69649	-0.115619
																		AQP4	3.05177	-0.145133		AQP4	3.05177	0.123174		AQP4	3.05177	0.248719
																		AQP5	0.103042	0.118934		AQP5	0.103042	-0.0939985		AQP5	0.103042	-0.0280098
																		AQP7	1.47912	0.183655		AQP7	1.47912	-0.127016		AQP7	1.47912	0.140994
																		AQP9	2.10086	0.0317862		AQP9	2.10086	-0.192931		AQP9	2.10086	-0.138293
																		AQR	-0.0700813	0.221397		AQR	-0.0700813	-0.106616		AQR	-0.0700813	0.242839
																		AR	1.78969	0.189165		AR	1.78969	-0.127312		AR	1.78969	0.247733
																		ARAF	-0.154925	0.220056		ARAF	-0.154925	-0.0243662		ARAF	-0.154925	0.0866551
																		ARAP1	0.18953	0.105516		ARAP1	0.18953	-0.0742129		ARAP1	0.18953	0.0428666
																		ARAP2	-0.812671	0.0440205		ARAP2	-0.812671	-0.0542232		ARAP2	-0.812671	0.0545098
																		ARAP3	0.619796	0.25455		ARAP3	0.619796	-0.205868		ARAP3	0.619796	0.0551971
																		ARC	1.07053	0.0772083		ARC	1.07053	-0.291291		ARC	1.07053	-0.0180607
																		ARCN1	-0.280265	0.192304		ARCN1	-0.280265	-0.180922		ARCN1	-0.280265	0.236894
																		AREG	2.47904	0.212872		AREG	2.47904	-0.415691		AREG	2.47904	-0.0479752
																		ARF1	-0.23787	0.143522		ARF1	-0.23787	0.0354028		ARF1	-0.23787	0.0516896
																		ARF3	-0.198103	0.034064		ARF3	-0.198103	0.216586		ARF3	-0.198103	-0.00297874
																		ARF4	-0.365361	0.238759		ARF4	-0.365361	-0.10049		ARF4	-0.365361	0.120908
																		ARF5	-0.0775796	0.186994		ARF5	-0.0775796	-0.0404628		ARF5	-0.0775796	-0.177659
																		ARF6	-0.144453	0.111102		ARF6	-0.144453	0.0505599		ARF6	-0.144453	0.118813
																		ARFGAP1	-0.0374497	0.0490745		ARFGAP1	-0.0374497	0.0913115		ARFGAP1	-0.0374497	-0.161507
																		ARFGAP2	0.0632571	0.119328		ARFGAP2	0.0632571	0.0142499		ARFGAP2	0.0632571	0.0583459
																		ARFGAP3	-0.330555	0.133555		ARFGAP3	-0.330555	-0.101074		ARFGAP3	-0.330555	0.126989
																		ARFGEF1	-0.372179	0.0241073		ARFGEF1	-0.372179	-0.0703993		ARFGEF1	-0.372179	0.352285
																		ARFGEF2	-0.348135	0.124655		ARFGEF2	-0.348135	0.15505		ARFGEF2	-0.348135	0.368571
																		ARFIP1	-0.479983	0.168384		ARFIP1	-0.479983	-0.069684		ARFIP1	-0.479983	0.311168
																		ARFIP2	-0.137418	0.0448819		ARFIP2	-0.137418	-0.118007		ARFIP2	-0.137418	0.00372529
																		ARFRP1	-0.0683247	0.195677		ARFRP1	-0.0683247	-0.178868		ARFRP1	-0.0683247	-0.00340299
																		ARG1	-1.20528	0.0300623		ARG1	-1.20528	-0.0131037		ARG1	-1.20528	0.0672036
																		ARG2	1.28411	0.0974175		ARG2	1.28411	-0.0983331		ARG2	1.28411	0.247507
																		ARGLU1	0.0748932	0.0169089		ARGLU1	0.0748932	-0.115075		ARGLU1	0.0748932	0.2979
																		ARHGAP1	-0.233296	0.237789		ARHGAP1	-0.233296	-0.0823556		ARHGAP1	-0.233296	0.0439715
																		ARHGAP10	0.529893	0.104533		ARHGAP10	0.529893	-0.182766		ARHGAP10	0.529893	-0.0126246
																		ARHGAP11A	0.0794862	0.111511		ARHGAP11A	0.0794862	-0.151201		ARHGAP11A	0.0794862	0.198337
																		ARHGAP11B	0.0794862	0.1247		ARHGAP11B	0.0794862	-0.109577		ARHGAP11B	0.0794862	0.230182
																		ARHGAP12	-0.303941	0.21097		ARHGAP12	-0.303941	-0.183531		ARHGAP12	-0.303941	0.164618
																		ARHGAP15	0.123667	0.118237		ARHGAP15	0.123667	-0.128042		ARHGAP15	0.123667	0.0516237
																		ARHGAP17	-0.214626	0.188811		ARHGAP17	-0.214626	-0.0561779		ARHGAP17	-0.214626	-0.0597862
																		ARHGAP18	0.0745545	0.100929		ARHGAP18	0.0745545	-0.138567		ARHGAP18	0.0745545	0.154552
																		ARHGAP19	0.801109	0.264471		ARHGAP19	0.801109	-0.259224		ARHGAP19	0.801109	0.0474987
																		ARHGAP20	-0.218123	0.123363		ARHGAP20	-0.218123	-0.0250592		ARHGAP20	-0.218123	0.249207
																		ARHGAP21	-0.305649	0.163088		ARHGAP21	-0.305649	-0.166108		ARHGAP21	-0.305649	0.174749
																		ARHGAP22	0.727959	0.22968		ARHGAP22	0.727959	-0.513161		ARHGAP22	0.727959	-0.148331
																		ARHGAP23	0.141662	0.267672		ARHGAP23	0.141662	-0.243735		ARHGAP23	0.141662	0.11602
																		ARHGAP24	1.09978	0.0803891		ARHGAP24	1.09978	-0.0248568		ARHGAP24	1.09978	0.0861822
																		ARHGAP25	-0.0458969	0.0889105		ARHGAP25	-0.0458969	-0.279106		ARHGAP25	-0.0458969	-0.181835
																		ARHGAP26	0.0509598	0.278374		ARHGAP26	0.0509598	-0.0631852		ARHGAP26	0.0509598	0.0524431
																		ARHGAP27	0.192377	0.169837		ARHGAP27	0.192377	-0.236273		ARHGAP27	0.192377	-0.158102
																		ARHGAP28	0.690057	0.11267		ARHGAP28	0.690057	0.00421824		ARHGAP28	0.690057	0.275196
																		ARHGAP29	0.586669	0.254961		ARHGAP29	0.586669	-0.253946		ARHGAP29	0.586669	0.126748
																		ARHGAP30	-0.549059	0.15325		ARHGAP30	-0.549059	-0.18792		ARHGAP30	-0.549059	-0.124059
																		ARHGAP31	-0.519379	0.197197		ARHGAP31	-0.519379	0.083117		ARHGAP31	-0.519379	0.139559
																		ARHGAP32	-0.173831	0.0172517		ARHGAP32	-0.173831	0.0233567		ARHGAP32	-0.173831	0.320019
																		ARHGAP33	0.689155	0.121268		ARHGAP33	0.689155	-0.241348		ARHGAP33	0.689155	0.0756501
																		ARHGAP39	-0.729894	-0.0286937		ARHGAP39	-0.729894	0.202348		ARHGAP39	-0.729894	0.213967
																		ARHGAP4	-0.699425	0.0771285		ARHGAP4	-0.699425	-0.197837		ARHGAP4	-0.699425	-0.101015
																		ARHGAP42	0.114106	-0.0234629		ARHGAP42	0.114106	0.157645		ARHGAP42	0.114106	0.50215
																		ARHGAP5	-0.224863	0.137077		ARHGAP5	-0.224863	-0.0932849		ARHGAP5	-0.224863	0.293402
																		ARHGAP6	-1.37589	0.233661		ARHGAP6	-1.37589	-0.336548		ARHGAP6	-1.37589	0.186514
																		ARHGAP8	2.56308	-0.000490911		ARHGAP8	2.56308	0.205563		ARHGAP8	2.56308	-0.101233
																		ARHGAP9	-0.238625	0.0985144		ARHGAP9	-0.238625	-0.203459		ARHGAP9	-0.238625	-0.184377
																		ARHGDIA	-0.298252	0.0967482		ARHGDIA	-0.298252	0.100151		ARHGDIA	-0.298252	-0.0711998
																		ARHGDIB	-0.491254	0.048141		ARHGDIB	-0.491254	-0.219116		ARHGDIB	-0.491254	-0.04688
																		ARHGDIG	-0.0762822	-0.0788251		ARHGDIG	-0.0762822	-0.024781		ARHGDIG	-0.0762822	0.0500578
																		ARHGEF1	0.109976	0.041126		ARHGEF1	0.109976	-0.0963336		ARHGEF1	0.109976	-0.144246
																		ARHGEF10	0.327311	0.265817		ARHGEF10	0.327311	-0.127704		ARHGEF10	0.327311	0.259678
																		ARHGEF10L	-0.0173763	0.0856894		ARHGEF10L	-0.0173763	-0.00482984		ARHGEF10L	-0.0173763	0.218673
																		ARHGEF11	-0.411339	0.0444132		ARHGEF11	-0.411339	0.378035		ARHGEF11	-0.411339	0.254596
																		ARHGEF12	-0.235759	0.194742		ARHGEF12	-0.235759	-0.0634441		ARHGEF12	-0.235759	0.43977
																		ARHGEF15	0.340929	0.313205		ARHGEF15	0.340929	-0.23049		ARHGEF15	0.340929	0.0237567
																		ARHGEF16	1.16462	0.0980841		ARHGEF16	1.16462	-0.0947612		ARHGEF16	1.16462	0.0391012
																		ARHGEF17	1.32242	0.248043		ARHGEF17	1.32242	-0.0215909		ARHGEF17	1.32242	0.191153
																		ARHGEF18	0.414501	0.161634		ARHGEF18	0.414501	-0.0449159		ARHGEF18	0.414501	0.133184
																		ARHGEF19	1.32211	0.245274		ARHGEF19	1.32211	-0.341375		ARHGEF19	1.32211	-0.0753697
																		ARHGEF2	-0.32083	0.205511		ARHGEF2	-0.32083	-0.236884		ARHGEF2	-0.32083	0.123331
																		ARHGEF3	0.649311	0.246555		ARHGEF3	0.649311	-0.267956		ARHGEF3	0.649311	-0.011296
																		ARHGEF37	-0.78179	0.0517199		ARHGEF37	-0.78179	0.0945661		ARHGEF37	-0.78179	0.126945
																		ARHGEF4	2.02221	0.143625		ARHGEF4	2.02221	-0.156818		ARHGEF4	2.02221	-0.021125
																		ARHGEF5	0.947362	0.0371575		ARHGEF5	0.947362	0.0179158		ARHGEF5	0.947362	-0.0531106
																		ARHGEF6	-0.454298	0.288665		ARHGEF6	-0.454298	-0.360675		ARHGEF6	-0.454298	0.031127
																		ARHGEF7	-0.210682	0.0757682		ARHGEF7	-0.210682	0.08823		ARHGEF7	-0.210682	0.35476
																		ARHGEF9	-0.191184	0.278054		ARHGEF9	-0.191184	-0.203937		ARHGEF9	-0.191184	0.189765
																		ARID1A	0.0787245	0.203755		ARID1A	0.0787245	-0.124129		ARID1A	0.0787245	0.319685
																		ARID1B	-0.372684	0.0185206		ARID1B	-0.372684	0.112886		ARID1B	-0.372684	0.422146
																		ARID2	-0.0716544	0.0752789		ARID2	-0.0716544	-0.0951031		ARID2	-0.0716544	0.332429
																		ARID3A	0.233805	0.00783271		ARID3A	0.233805	-0.164101		ARID3A	0.233805	0.114689
																		ARID3B	-0.232066	0.125958		ARID3B	-0.232066	-0.14918		ARID3B	-0.232066	-0.0768843
																		ARID3C	-0.0168123	0.0547871		ARID3C	-0.0168123	-0.05471		ARID3C	-0.0168123	0.0782615
																		ARID4A	0.127543	0.143672		ARID4A	0.127543	-0.162943		ARID4A	0.127543	0.302553
																		ARID4B	-0.198226	0.132515		ARID4B	-0.198226	-0.209397		ARID4B	-0.198226	0.291418
																		ARID5A	-0.271978	0.177501		ARID5A	-0.271978	-0.243367		ARID5A	-0.271978	-0.0838045
																		ARID5B	0.671266	-0.0695305		ARID5B	0.671266	0.146956		ARID5B	0.671266	0.485968
																		ARIH1	-0.29642	0.146993		ARIH1	-0.29642	-0.00155122		ARIH1	-0.29642	0.336736
																		ARIH2	-0.181005	0.103972		ARIH2	-0.181005	-0.0398456		ARIH2	-0.181005	0.30557
																		ARL1	-0.162939	0.134327		ARL1	-0.162939	-0.0299271		ARL1	-0.162939	0.194733
																		ARL10	-0.58809	0.203612		ARL10	-0.58809	-0.172526		ARL10	-0.58809	0.178549
																		ARL11	-0.438344	0.168049		ARL11	-0.438344	-0.277898		ARL11	-0.438344	-0.12987
																		ARL13B	0.015286	0.203364		ARL13B	0.015286	-0.256161		ARL13B	0.015286	0.185921
																		ARL15	-0.504526	0.18036		ARL15	-0.504526	-0.116449		ARL15	-0.504526	0.320717
																		ARL16	0.208792	0.0900861		ARL16	0.208792	-0.141489		ARL16	0.208792	0.167046
																		ARL2	-0.334782	-0.0200227		ARL2	-0.334782	0.246723		ARL2	-0.334782	-0.0343269
																		ARL2BP	-0.571433	0.251191		ARL2BP	-0.571433	-0.0513692		ARL2BP	-0.571433	0.130017
																		ARL3	-0.419051	0.246806		ARL3	-0.419051	-0.305253		ARL3	-0.419051	0.073429
																		ARL4A	0.53353	0.102496		ARL4A	0.53353	-0.0344042		ARL4A	0.53353	0.0662406
																		ARL4C	0.799654	0.25828		ARL4C	0.799654	-0.446258		ARL4C	0.799654	-0.155136
																		ARL4D	1.89334	0.231198		ARL4D	1.89334	-0.0878866		ARL4D	1.89334	0.0301232
																		ARL5A	-0.245551	0.164709		ARL5A	-0.245551	-0.16448		ARL5A	-0.245551	0.312134
																		ARL5B	-0.591423	0.0917788		ARL5B	-0.591423	-0.19313		ARL5B	-0.591423	0.291603
																		ARL5C	0.165591	0.124093		ARL5C	0.165591	-0.154738		ARL5C	0.165591	0.0538751
																		ARL6	-0.475888	0.217619		ARL6	-0.475888	-0.18377		ARL6	-0.475888	0.153854
																		ARL6IP1	-0.325212	0.0842816		ARL6IP1	-0.325212	-0.00751584		ARL6IP1	-0.325212	0.299676
																		ARL6IP4	-0.242265	-0.0288775		ARL6IP4	-0.242265	0.00313522		ARL6IP4	-0.242265	-0.0253583
																		ARL6IP5	0.0484712	0.0979553		ARL6IP5	0.0484712	0.0263832		ARL6IP5	0.0484712	0.215456
																		ARL6IP6	-0.0882109	0.242567		ARL6IP6	-0.0882109	-0.297828		ARL6IP6	-0.0882109	0.215437
																		ARL8A	-0.0885626	0.124447		ARL8A	-0.0885626	0.131661		ARL8A	-0.0885626	0.0546088
																		ARL8B	-0.237862	0.155473		ARL8B	-0.237862	0.072247		ARL8B	-0.237862	0.256155
																		ARL9	0.536591	0.016435		ARL9	0.536591	-0.0732137		ARL9	0.536591	-0.0489753
																		ARMC1	-0.481008	0.076333		ARMC1	-0.481008	-0.0291453		ARMC1	-0.481008	0.405052
																		ARMC10	-0.404291	0.166548		ARMC10	-0.404291	-0.123327		ARMC10	-0.404291	0.164811
																		ARMC2	0.0978892	0.125642		ARMC2	0.0978892	-0.146194		ARMC2	0.0978892	0.126048
																		ARMC3	0.46204	-0.216123		ARMC3	0.46204	0.0928538		ARMC3	0.46204	0.097887
																		ARMC5	0.0520091	0.0639953		ARMC5	0.0520091	-0.0141257		ARMC5	0.0520091	-0.0514729
																		ARMC6	0.200728	0.0653015		ARMC6	0.200728	-0.00436208		ARMC6	0.200728	0.0824344
																		ARMC7	-0.0847447	0.202559		ARMC7	-0.0847447	0.0783553		ARMC7	-0.0847447	0.00764505
																		ARMC8	-0.0657556	0.18204		ARMC8	-0.0657556	-0.0873307		ARMC8	-0.0657556	0.246862
																		ARMC9	-0.285894	0.0192607		ARMC9	-0.285894	0.248244		ARMC9	-0.285894	0.383805
																		ARMCX1	-0.372937	0.222729		ARMCX1	-0.372937	0.0038657		ARMCX1	-0.372937	0.229186
																		ARMCX2	-0.682908	0.255909		ARMCX2	-0.682908	-0.181552		ARMCX2	-0.682908	-0.196613
																		ARMCX3	-0.502152	0.259385		ARMCX3	-0.502152	-0.0974779		ARMCX3	-0.502152	0.194964
																		ARMCX5	-0.492721	0.161088		ARMCX5	-0.492721	-0.0417598		ARMCX5	-0.492721	0.329449
																		ARMCX6	-0.692905	0.256837		ARMCX6	-0.692905	0.00666927		ARMCX6	-0.692905	0.0318124
																		ARNT	-0.256081	0.129673		ARNT	-0.256081	0.0734016		ARNT	-0.256081	0.320719
																		ARNT2	-1.04171	0.127451		ARNT2	-1.04171	0.289685		ARNT2	-1.04171	0.213152
																		ARPC1A	-0.325158	0.144374		ARPC1A	-0.325158	0.0804555		ARPC1A	-0.325158	0.0549503
																		ARPC1B	-0.430504	0.149114		ARPC1B	-0.430504	0.126908		ARPC1B	-0.430504	-0.267783
																		ARPC2	-0.346263	0.227978		ARPC2	-0.346263	-0.231372		ARPC2	-0.346263	0.113013
																		ARPC3	-0.376551	0.0102144		ARPC3	-0.376551	-0.0865454		ARPC3	-0.376551	-0.0250058
																		ARPC4	-0.527634	0.179502		ARPC4	-0.527634	-0.177869		ARPC4	-0.527634	-0.148989
																		ARPC5	-0.421235	0.1277		ARPC5	-0.421235	-0.153737		ARPC5	-0.421235	0.213245
																		ARPC5L	-0.0197125	0.0541429		ARPC5L	-0.0197125	-0.291661		ARPC5L	-0.0197125	-0.0858481
																		ARPP19	0.032425	0.150068		ARPP19	0.032425	-0.0120925		ARPP19	0.032425	0.315871
																		ARPP21	-1.71908	0.136884		ARPP21	-1.71908	-0.0557735		ARPP21	-1.71908	-0.0292947
																		ARRB1	-0.116548	0.0433898		ARRB1	-0.116548	0.244818		ARRB1	-0.116548	0.212454
																		ARRB2	0.397019	0.158763		ARRB2	0.397019	-0.290555		ARRB2	0.397019	-0.203366
																		ARRDC1	0.324267	-0.00100099		ARRDC1	0.324267	-0.0315135		ARRDC1	0.324267	-0.305301
																		ARRDC2	0.36841	0.113874		ARRDC2	0.36841	-0.248689		ARRDC2	0.36841	-0.00330237
																		ARRDC3	0.405802	0.0827262		ARRDC3	0.405802	-0.168304		ARRDC3	0.405802	0.380098
																		ARRDC4	0.424362	0.140991		ARRDC4	0.424362	0.114919		ARRDC4	0.424362	0.186125
																		ARSA	-0.374298	0.0849124		ARSA	-0.374298	0.102021		ARSA	-0.374298	-0.189799
																		ARSB	-0.906708	0.341619		ARSB	-0.906708	-0.0324551		ARSB	-0.906708	0.186701
																		ARSG	-0.903958	0.0505902		ARSG	-0.903958	0.23731		ARSG	-0.903958	-0.185648
																		ARSI	0.165288	0.125418		ARSI	0.165288	0.0940058		ARSI	0.165288	-0.117388
																		ARSJ	1.20367	0.194728		ARSJ	1.20367	-0.34659		ARSJ	1.20367	0.0820829
																		ARSK	-0.395478	0.276721		ARSK	-0.395478	-0.173859		ARSK	-0.395478	0.229887
																		ART1	0.367583	-0.0594736		ART1	0.367583	0.0551733		ART1	0.367583	0.200765
																		ART3	-0.969983	0.242814		ART3	-0.969983	-0.183525		ART3	-0.969983	0.0900818
																		ART4	1.45886	0.0998435		ART4	1.45886	-0.13036		ART4	1.45886	-0.00595746
																		ART5	-2.69179	-0.0472183		ART5	-2.69179	0.0138696		ART5	-2.69179	0.1623
																		ARTN	0.78239	0.164143		ARTN	0.78239	-0.316017		ARTN	0.78239	-0.0107124
																		ARV1	0.0709783	0.0293642		ARV1	0.0709783	0.2332		ARV1	0.0709783	0.191414
																		ARVCF	1.2242	0.0843391		ARVCF	1.2242	-0.0710261		ARVCF	1.2242	0.0803755
																		AS3MT	-0.421685	0.0020219		AS3MT	-0.421685	-0.0100447		AS3MT	-0.421685	-0.0830936
																		ASAH1	-0.55172	-0.0717438		ASAH1	-0.55172	0.54999		ASAH1	-0.55172	0.314571
																		ASAH2	-0.251329	0.0389596		ASAH2	-0.251329	-0.161032		ASAH2	-0.251329	0.0168205
																		ASAH2B	-0.251329	0.0168058		ASAH2B	-0.251329	-0.199557		ASAH2B	-0.251329	0.0649913
																		ASAP1	-0.280973	0.0277247		ASAP1	-0.280973	0.0895083		ASAP1	-0.280973	0.514039
																		ASAP2	-0.153864	0.235322		ASAP2	-0.153864	-0.075557		ASAP2	-0.153864	0.344713
																		ASAP3	1.50978	0.177581		ASAP3	1.50978	-0.0966465		ASAP3	1.50978	-0.0363912
																		ASB1	-0.685204	0.214433		ASB1	-0.685204	-0.28811		ASB1	-0.685204	0.257953
																		ASB10	0.826427	-0.0803059		ASB10	0.826427	0.101536		ASB10	0.826427	0.0321067
																		ASB11	1.86781	-0.291985		ASB11	1.86781	0.353999		ASB11	1.86781	0.504522
																		ASB12	1.36965	0.0920048		ASB12	1.36965	-0.111805		ASB12	1.36965	-0.0537599
																		ASB13	0.144458	0.0117891		ASB13	0.144458	0.12424		ASB13	0.144458	0.00362118
																		ASB14	1.3319	0.0370481		ASB14	1.3319	-0.16887		ASB14	1.3319	0.165518
																		ASB15	2.46176	-0.0344725		ASB15	2.46176	0.0616031		ASB15	2.46176	0.0891864
																		ASB16	1.72673	0.0783675		ASB16	1.72673	-0.051257		ASB16	1.72673	0.158296
																		ASB18	1.41415	-0.0279256		ASB18	1.41415	-0.00581512		ASB18	1.41415	-0.0338521
																		ASB2	1.4891	-0.0969212		ASB2	1.4891	0.146528		ASB2	1.4891	-0.0165726
																		ASB3	-0.102777	0.190398		ASB3	-0.102777	-0.269416		ASB3	-0.102777	0.253616
																		ASB4	0.819466	0.00825212		ASB4	0.819466	0.00775737		ASB4	0.819466	0.0275056
																		ASB5	1.39485	0.0790125		ASB5	1.39485	-0.156609		ASB5	1.39485	-0.0457284
																		ASB6	-0.0358713	0.0836787		ASB6	-0.0358713	-0.0767905		ASB6	-0.0358713	-0.0158177
																		ASB7	-0.299364	0.122969		ASB7	-0.299364	-0.000327223		ASB7	-0.299364	0.316445
																		ASB8	-0.118869	0.134704		ASB8	-0.118869	-0.0175356		ASB8	-0.118869	0.279175
																		ASCC1	0.030268	0.224202		ASCC1	0.030268	-0.0726327		ASCC1	0.030268	0.194639
																		ASCC2	-0.191329	0.0798323		ASCC2	-0.191329	-0.0152365		ASCC2	-0.191329	-0.158079
																		ASCC3	-0.0698044	0.178627		ASCC3	-0.0698044	-0.158821		ASCC3	-0.0698044	0.229872
																		ASCL2	1.29682	0.00637644		ASCL2	1.29682	-0.132652		ASCL2	1.29682	-0.238438
																		ASF1A	-0.0500995	0.125641		ASF1A	-0.0500995	-0.282556		ASF1A	-0.0500995	0.198673
																		ASF1B	-0.137525	0.0789867		ASF1B	-0.137525	-0.0129748		ASF1B	-0.137525	-0.0964638
																		ASGR2	0.481452	0.05838		ASGR2	0.481452	-0.217891		ASGR2	0.481452	-0.196704
																		ASH1L	-0.0986472	0.169518		ASH1L	-0.0986472	-0.0109073		ASH1L	-0.0986472	0.42789
																		ASH2L	-0.0615653	0.0664625		ASH2L	-0.0615653	0.141986		ASH2L	-0.0615653	0.385286
																		ASIP	1.56743	-0.0053432		ASIP	1.56743	0.0567196		ASIP	1.56743	-0.143006
																		ASL	-0.239815	0.20644		ASL	-0.239815	0.000215845		ASL	-0.239815	-0.0154769
																		ASNS	0.284365	0.18162		ASNS	0.284365	-0.370676		ASNS	0.284365	-0.0520188
																		ASNSD1	0.276838	0.171439		ASNSD1	0.276838	-0.166243		ASNSD1	0.276838	0.342407
																		ASPA	-1.57193	0.0909486		ASPA	-1.57193	0.194795		ASPA	-1.57193	0.242306
																		ASPDH	1.84458	0.0631327		ASPDH	1.84458	-0.17748		ASPDH	1.84458	-0.0062617
																		ASPG	2.52466	-0.00902262		ASPG	2.52466	0.0151391		ASPG	2.52466	0.0255542
																		ASPH	0.251866	0.157818		ASPH	0.251866	-0.153805		ASPH	0.251866	0.290527
																		ASPHD2	1.17731	0.16268		ASPHD2	1.17731	-0.240746		ASPHD2	1.17731	-0.22107
																		ASPM	-0.0989619	0.0674845		ASPM	-0.0989619	-0.137434		ASPM	-0.0989619	0.231388
																		ASPN	0.695399	0.176137		ASPN	0.695399	-0.159695		ASPN	0.695399	0.134773
																		ASPRV1	3.04376	0.153983		ASPRV1	3.04376	-0.0697215		ASPRV1	3.04376	0.148565
																		ASPSCR1	-0.0151436	-0.0102857		ASPSCR1	-0.0151436	0.190447		ASPSCR1	-0.0151436	-0.0224071
																		ASRGL1	-0.349249	0.155352		ASRGL1	-0.349249	0.219886		ASRGL1	-0.349249	-0.122449
																		ASS1	1.3678	0.119279		ASS1	1.3678	-0.155304		ASS1	1.3678	-0.0783965
																		ASTE1	-0.308179	0.179881		ASTE1	-0.308179	-0.0826092		ASTE1	-0.308179	0.180331
																		ASTL	-1.20579	-0.077843		ASTL	-1.20579	-0.0344143		ASTL	-1.20579	0.0305954
																		ASTN2	0.478908	0.201729		ASTN2	0.478908	-0.0212493		ASTN2	0.478908	-0.0042532
																		ASXL1	-0.241072	0.0374011		ASXL1	-0.241072	0.040215		ASXL1	-0.241072	0.346723
																		ASXL2	-0.266935	0.161553		ASXL2	-0.266935	0.00729014		ASXL2	-0.266935	0.345102
																		ASXL3	-0.820347	0.151281		ASXL3	-0.820347	-0.388962		ASXL3	-0.820347	0.0767393
																		ATAD1	-0.374913	0.113132		ATAD1	-0.374913	-0.0617595		ATAD1	-0.374913	0.193974
																		ATAD2	-0.36689	0.0213143		ATAD2	-0.36689	-0.0483891		ATAD2	-0.36689	0.298099
																		ATAD2B	0.0323474	0.121411		ATAD2B	0.0323474	-0.220093		ATAD2B	0.0323474	0.325089
																		ATAD3A	-0.00437593	0.033891		ATAD3A	-0.00437593	0.0400069		ATAD3A	-0.00437593	-0.0469934
																		ATAD3B	-0.00437593	-0.0695819		ATAD3B	-0.00437593	-0.0389744		ATAD3B	-0.00437593	-0.113963
																		ATAD3C	-0.00437593	0.132452		ATAD3C	-0.00437593	-0.193727		ATAD3C	-0.00437593	-0.0568623
																		ATAD5	-0.271229	0.0488334		ATAD5	-0.271229	-0.115801		ATAD5	-0.271229	0.281056
																		ATE1	-0.2252	0.114327		ATE1	-0.2252	-0.0153968		ATE1	-0.2252	0.356731
																		ATF1	-0.271512	0.159549		ATF1	-0.271512	-0.204471		ATF1	-0.271512	0.240776
																		ATF2	-0.260771	0.179369		ATF2	-0.260771	-0.147455		ATF2	-0.260771	0.348779
																		ATF3	0.466835	0.0650562		ATF3	0.466835	-0.19853		ATF3	0.466835	0.224252
																		ATF4	-0.0600658	-0.00886729		ATF4	-0.0600658	-0.142949		ATF4	-0.0600658	0.130137
																		ATF5	0.330985	0.0695313		ATF5	0.330985	-0.113987		ATF5	0.330985	-0.168622
																		ATF6	-0.312612	0.200066		ATF6	-0.312612	0.042643		ATF6	-0.312612	0.342761
																		ATF6B	-0.0638579	0.138084		ATF6B	-0.0638579	0.152212		ATF6B	-0.0638579	0.222039
																		ATF7	0.127734	0.19994		ATF7	0.127734	-0.0639833		ATF7	0.127734	0.300101
																		ATF7IP	-0.0168508	0.207339		ATF7IP	-0.0168508	-0.121427		ATF7IP	-0.0168508	0.318349
																		ATG10	-0.226038	-0.00902434		ATG10	-0.226038	0.0133324		ATG10	-0.226038	0.219443
																		ATG12	-0.172364	0.171869		ATG12	-0.172364	-0.252404		ATG12	-0.172364	0.250044
																		ATG16L1	-0.228897	0.292671		ATG16L1	-0.228897	-0.347689		ATG16L1	-0.228897	0.142746
																		ATG16L2	0.340604	0.0779875		ATG16L2	0.340604	-0.250165		ATG16L2	0.340604	-0.0848241
																		ATG2A	0.114256	-0.038285		ATG2A	0.114256	0.288925		ATG2A	0.114256	0.0278683
																		ATG2B	-0.0294536	0.165175		ATG2B	-0.0294536	-0.0276197		ATG2B	-0.0294536	0.356759
																		ATG3	-0.0974566	0.161741		ATG3	-0.0974566	-0.120362		ATG3	-0.0974566	0.152737
																		ATG4A	-1.34197	0.208597		ATG4A	-1.34197	-0.107391		ATG4A	-1.34197	0.0804023
																		ATG4A	-0.888799	0.208597		ATG4A	-0.888799	-0.107391		ATG4A	-0.888799	0.0804023
																		ATG4B	-0.180074	0.0342529		ATG4B	-0.180074	0.0781105		ATG4B	-0.180074	0.0913866
																		ATG4C	-0.209826	0.0879831		ATG4C	-0.209826	-0.0293738		ATG4C	-0.209826	0.366606
																		ATG4D	-0.0434696	-0.0737713		ATG4D	-0.0434696	0.214606		ATG4D	-0.0434696	-0.00803388
																		ATG5	-0.163731	0.162209		ATG5	-0.163731	-0.214442		ATG5	-0.163731	0.210096
																		ATG7	-0.354321	0.228674		ATG7	-0.354321	-0.206685		ATG7	-0.354321	-0.0084576
																		ATG9A	-0.4811	0.125983		ATG9A	-0.4811	0.0352939		ATG9A	-0.4811	0.277618
																		ATG9B	2.08918	-0.00858411		ATG9B	2.08918	-0.110736		ATG9B	2.08918	-0.0414187
																		ATIC	-0.230212	0.0285545		ATIC	-0.230212	0.0559065		ATIC	-0.230212	0.23904
																		ATL1	-0.565964	0.229652		ATL1	-0.565964	-0.00859156		ATL1	-0.565964	0.115535
																		ATL2	0.167802	0.198512		ATL2	0.167802	-0.139836		ATL2	0.167802	0.28613
																		ATL3	-0.127017	0.178777		ATL3	-0.127017	-0.0479343		ATL3	-0.127017	0.101691
																		ATM	-0.323146	0.0842306		ATM	-0.323146	0.0585692		ATM	-0.323146	0.237448
																		ATMIN	-0.13483	0.151756		ATMIN	-0.13483	-0.026093		ATMIN	-0.13483	0.340801
																		ATN1	0.586784	0.105716		ATN1	0.586784	-0.0237878		ATN1	0.586784	0.204172
																		ATOH8	1.64562	-0.113892		ATOH8	1.64562	0.173064		ATOH8	1.64562	0.165813
																		ATOX1	0.1264	-0.0166248		ATOX1	0.1264	0.242815		ATOX1	0.1264	-0.327277
																		ATP10A	0.347676	-0.130906		ATP10A	0.347676	0.44288		ATP10A	0.347676	0.11975
																		ATP10B	2.95383	0.198631		ATP10B	2.95383	0.0638376		ATP10B	2.95383	0.125697
																		ATP10D	0.840974	0.293185		ATP10D	0.840974	-0.186763		ATP10D	0.840974	0.136315
																		ATP11A	-0.463959	-0.0376185		ATP11A	-0.463959	0.24363		ATP11A	-0.463959	0.120079
																		ATP11B	-0.307633	0.148051		ATP11B	-0.307633	-0.17995		ATP11B	-0.307633	0.21919
																		ATP11C	-0.626902	0.186707		ATP11C	-0.626902	-0.238151		ATP11C	-0.626902	0.266189
																		ATP12A	3.27111	0.130842		ATP12A	3.27111	0.0912539		ATP12A	3.27111	0.0539109
																		ATP13A1	0.0252752	0.0596001		ATP13A1	0.0252752	-0.0210883		ATP13A1	0.0252752	-0.115604
																		ATP13A2	-0.120637	0.03655		ATP13A2	-0.120637	0.19134		ATP13A2	-0.120637	-0.169102
																		ATP13A3	-0.358015	0.0886253		ATP13A3	-0.358015	-0.147332		ATP13A3	-0.358015	0.246034
																		ATP13A4	0.540236	0.100781		ATP13A4	0.540236	-0.0903229		ATP13A4	0.540236	0.00556373
																		ATP13A5	2.24856	0.0440328		ATP13A5	2.24856	-0.00356897		ATP13A5	2.24856	-0.0366155
																		ATP1A1	-1.20703	-0.0837576		ATP1A1	-1.20703	0.560062		ATP1A1	-1.20703	0.168211
																		ATP1A2	1.7841	0.251988		ATP1A2	1.7841	-0.219586		ATP1A2	1.7841	0.181181
																		ATP1A3	0.403863	0.0977783		ATP1A3	0.403863	-0.0654663		ATP1A3	0.403863	-0.275417
																		ATP1B1	0.697622	0.0327231		ATP1B1	0.697622	-0.102325		ATP1B1	0.697622	0.0604479
																		ATP1B2	0.61994	0.0557374		ATP1B2	0.61994	-0.0515074		ATP1B2	0.61994	0.191516
																		ATP1B3	-0.49272	0.0431371		ATP1B3	-0.49272	0.127462		ATP1B3	-0.49272	0.206628
																		ATP2A1	2.00774	0.0109182		ATP2A1	2.00774	-0.0818741		ATP2A1	2.00774	0.0164838
																		ATP2A2	-0.555567	0.131599		ATP2A2	-0.555567	0.140157		ATP2A2	-0.555567	0.328633
																		ATP2A3	-0.622745	0.129505		ATP2A3	-0.622745	-0.171824		ATP2A3	-0.622745	-0.303562
																		ATP2B1	-0.13343	0.168123		ATP2B1	-0.13343	-0.389522		ATP2B1	-0.13343	0.221742
																		ATP2B4	0.879072	0.178227		ATP2B4	0.879072	0.0718484		ATP2B4	0.879072	0.24295
																		ATP2C1	-0.316679	0.129989		ATP2C1	-0.316679	0.0795429		ATP2C1	-0.316679	0.336976
																		ATP2C2	2.53661	0.0461064		ATP2C2	2.53661	-0.118967		ATP2C2	2.53661	-0.0462769
																		ATP6AP1	-0.491073	0.163223		ATP6AP1	-0.491073	0.321673		ATP6AP1	-0.491073	-0.0800716
																		ATP6AP2	-1.40378	0.213711		ATP6AP2	-1.40378	-0.0387287		ATP6AP2	-1.40378	0.208336
																		ATP6V0A1	-0.683044	0.0789502		ATP6V0A1	-0.683044	0.445328		ATP6V0A1	-0.683044	0.0386757
																		ATP6V0A2	-0.24262	0.126621		ATP6V0A2	-0.24262	-0.0446076		ATP6V0A2	-0.24262	0.216214
																		ATP6V0A4	2.34188	-0.0247805		ATP6V0A4	2.34188	0.452235		ATP6V0A4	2.34188	-0.0405926
																		ATP6V0B	-0.48789	0.0964926		ATP6V0B	-0.48789	0.0796622		ATP6V0B	-0.48789	-0.179316
																		ATP6V0C	-0.823192	-0.0590623		ATP6V0C	-0.823192	0.38064		ATP6V0C	-0.823192	-0.162982
																		ATP6V0D1	-0.160142	0.10604		ATP6V0D1	-0.160142	0.24986		ATP6V0D1	-0.160142	-0.00414978
																		ATP6V0D2	0.130852	0.0456216		ATP6V0D2	0.130852	0.0883918		ATP6V0D2	0.130852	-0.270762
																		ATP6V0E1	-0.400317	0.137316		ATP6V0E1	-0.400317	0.0423361		ATP6V0E1	-0.400317	-0.0847729
																		ATP6V0E2	0.327912	0.213262		ATP6V0E2	0.327912	0.0384885		ATP6V0E2	0.327912	-0.203103
																		ATP6V1A	-0.707525	0.0853717		ATP6V1A	-0.707525	0.192072		ATP6V1A	-0.707525	0.337383
																		ATP6V1B1	2.38471	-0.0309627		ATP6V1B1	2.38471	-0.0044358		ATP6V1B1	2.38471	0.262847
																		ATP6V1B2	-0.509558	-0.017751		ATP6V1B2	-0.509558	0.477629		ATP6V1B2	-0.509558	0.21704
																		ATP6V1C1	-0.572922	-0.0566717		ATP6V1C1	-0.572922	0.330113		ATP6V1C1	-0.572922	0.350488
																		ATP6V1C2	2.46015	0.134768		ATP6V1C2	2.46015	-0.1327		ATP6V1C2	2.46015	-0.00877676
																		ATP6V1D	-0.29087	0.00460892		ATP6V1D	-0.29087	0.281335		ATP6V1D	-0.29087	0.0752304
																		ATP6V1E1	-0.52498	0.046259		ATP6V1E1	-0.52498	0.258066		ATP6V1E1	-0.52498	0.0375401
																		ATP6V1F	-0.236423	-0.0361808		ATP6V1F	-0.236423	0.29166		ATP6V1F	-0.236423	-0.233081
																		ATP6V1G1	-0.35904	-0.0831583		ATP6V1G1	-0.35904	0.229966		ATP6V1G1	-0.35904	0.224853
																		ATP6V1G2	-0.112318	0.0950246		ATP6V1G2	-0.112318	-0.107429		ATP6V1G2	-0.112318	0.149563
																		ATP6V1H	-0.238746	-0.0605523		ATP6V1H	-0.238746	0.370666		ATP6V1H	-0.238746	0.321267
																		ATP7A	-1.11361	0.0123439		ATP7A	-1.11361	0.182378		ATP7A	-1.11361	0.521103
																		ATP7B	-0.0126267	0.079114		ATP7B	-0.0126267	0.165618		ATP7B	-0.0126267	0.207079
																		ATP8A1	-0.263476	-0.0443048		ATP8A1	-0.263476	-0.00974309		ATP8A1	-0.263476	0.280025
																		ATP8A2	-0.468761	-0.00457314		ATP8A2	-0.468761	0.00562597		ATP8A2	-0.468761	0.0367523
																		ATP8B1	0.280965	0.236997		ATP8B1	0.280965	-0.27115		ATP8B1	0.280965	0.237289
																		ATP8B2	0.436152	0.147214		ATP8B2	0.436152	0.117488		ATP8B2	0.436152	0.316965
																		ATP8B3	1.10749	0.0648961		ATP8B3	1.10749	-0.029606		ATP8B3	1.10749	0.0471584
																		ATP8B4	0.754941	0.21207		ATP8B4	0.754941	-0.302022		ATP8B4	0.754941	0.0240218
																		ATP8B5P	1.33701	0.0720954		ATP8B5P	1.33701	-0.0385865		ATP8B5P	1.33701	0.180867
																		ATP9A	1.28691	0.0297666		ATP9A	1.28691	0.0548124		ATP9A	1.28691	0.248011
																		ATP9B	-0.175733	0.228429		ATP9B	-0.175733	0.0412111		ATP9B	-0.175733	0.275494
																		ATPAF1	-0.313706	0.037144		ATPAF1	-0.313706	0.138017		ATPAF1	-0.313706	0.137436
																		ATPAF2	0.0555611	0.0873258		ATPAF2	0.0555611	0.0613853		ATPAF2	0.0555611	-0.0230392
																		ATR	-0.0981102	0.136277		ATR	-0.0981102	-0.118829		ATR	-0.0981102	0.217929
																		ATRIP	-0.0979903	0.222344		ATRIP	-0.0979903	-0.0494357		ATRIP	-0.0979903	0.0430035
																		ATRN	-0.0375039	0.206064		ATRN	-0.0375039	0.0733882		ATRN	-0.0375039	0.358235
																		ATRNL1	-0.107233	0.0362613		ATRNL1	-0.107233	0.191795		ATRNL1	-0.107233	0.259601
																		ATRX	-0.268713	0.152712		ATRX	-0.268713	-0.156827		ATRX	-0.268713	0.327669
																		ATXN1	0.156958	0.245437		ATXN1	0.156958	-0.239909		ATXN1	0.156958	0.152985
																		ATXN10	-0.251078	0.0977543		ATXN10	-0.251078	-0.0171302		ATXN10	-0.251078	0.294486
																		ATXN1L	-0.35585	0.278781		ATXN1L	-0.35585	-0.0161251		ATXN1L	-0.35585	0.343694
																		ATXN2	-0.0764614	0.079232		ATXN2	-0.0764614	-0.0433952		ATXN2	-0.0764614	0.216254
																		ATXN2L	0.0820405	0.0627054		ATXN2L	0.0820405	-0.0723144		ATXN2L	0.0820405	0.0788918
																		ATXN3	0.208286	0.0929081		ATXN3	0.208286	-0.0354986		ATXN3	0.208286	0.159713
																		ATXN7	-0.0636778	0.144859		ATXN7	-0.0636778	-0.0771742		ATXN7	-0.0636778	0.202668
																		ATXN7L1	0.189986	0.212223		ATXN7L1	0.189986	0.00935971		ATXN7L1	0.189986	0.214759
																		ATXN7L2	0.150635	0.0796791		ATXN7L2	0.150635	-0.192741		ATXN7L2	0.150635	0.16292
																		ATXN7L3	0.208181	0.189907		ATXN7L3	0.208181	-0.164862		ATXN7L3	0.208181	0.154346
																		ATXN7L3B	-0.027301	0.0317775		ATXN7L3B	-0.027301	0.006965		ATXN7L3B	-0.027301	0.391848
																		AUH	-0.0545662	0.100076		AUH	-0.0545662	-0.0271742		AUH	-0.0545662	0.294076
																		AUP1	-0.232404	0.203427		AUP1	-0.232404	-0.109052		AUP1	-0.232404	-0.101443
																		AURKA	-0.0034344	0.0715689		AURKA	-0.0034344	0.0619219		AURKA	-0.0034344	0.0409198
																		AURKAIP1	-0.0308182	-6.91687e-05		AURKAIP1	-0.0308182	0.0177164		AURKAIP1	-0.0308182	-0.209104
																		AURKB	-0.0448726	-0.0345549		AURKB	-0.0448726	0.0189905		AURKB	-0.0448726	-0.131147
																		AUTS2	-0.251725	0.047951		AUTS2	-0.251725	-0.0374537		AUTS2	-0.251725	0.245896
																		AVEN	-0.159875	0.157343		AVEN	-0.159875	-0.262413		AVEN	-0.159875	-0.0218239
																		AVIL	2.07597	0.172265		AVIL	2.07597	-0.220227		AVIL	2.07597	0.176207
																		AVL9	-0.805719	0.121691		AVL9	-0.805719	-0.0044243		AVL9	-0.805719	0.228769
																		AVPI1	0.812289	0.0219254		AVPI1	0.812289	0.346209		AVPI1	0.812289	-0.256174
																		AVPR1A	2.0528	0.232329		AVPR1A	2.0528	-0.12536		AVPR1A	2.0528	0.338477
																		AWAT1	2.80578	0.0468493		AWAT1	2.80578	-0.0181024		AWAT1	2.80578	0.00751921
																		AWAT2	1.62294	0.0789328		AWAT2	1.62294	-0.10749		AWAT2	1.62294	-0.0277727
																		AXIN1	-0.419715	0.0212932		AXIN1	-0.419715	0.0411061		AXIN1	-0.419715	0.101881
																		AXIN2	0.708548	0.0844005		AXIN2	0.708548	-0.0190948		AXIN2	0.708548	0.14154
																		AXL	0.775395	0.421559		AXL	0.775395	-0.542268		AXL	0.775395	-0.123845
																		AZGP1	-0.315914	0.0313304		AZGP1	-0.315914	0.075888		AZGP1	-0.315914	0.185483
																		AZI2	-0.281751	0.114534		AZI2	-0.281751	-0.0920459		AZI2	-0.281751	0.310868
																		AZIN1	-0.457838	0.0594558		AZIN1	-0.457838	-0.0166116		AZIN1	-0.457838	0.387123
																		B2M	-0.110436	0.137158		B2M	-0.110436	-0.0322272		B2M	-0.110436	-0.0590312
																		B3GALNT1	1.23919	0.0945528		B3GALNT1	1.23919	-0.141238		B3GALNT1	1.23919	0.0575645
																		B3GALNT2	0.336199	0.174072		B3GALNT2	0.336199	-0.194434		B3GALNT2	0.336199	0.275895
																		B3GALT1	1.13869	0.160975		B3GALT1	1.13869	-0.0751813		B3GALT1	1.13869	0.324867
																		B3GALT2	-0.207214	0.335282		B3GALT2	-0.207214	-0.239632		B3GALT2	-0.207214	0.175508
																		B3GALT4	-0.225814	0.179855		B3GALT4	-0.225814	0.114006		B3GALT4	-0.225814	-0.0754821
																		B3GALT5	-1.28658	0.175998		B3GALT5	-1.28658	-0.281961		B3GALT5	-1.28658	-0.0928599
																		B3GALT6	0.223389	0.216351		B3GALT6	0.223389	-0.170664		B3GALT6	0.223389	-0.0328961
																		B3GAT3	-0.263591	0.0794651		B3GAT3	-0.263591	0.0453742		B3GAT3	-0.263591	-0.0469473
																		B3GNT2	-0.492311	0.158978		B3GNT2	-0.492311	-0.0106984		B3GNT2	-0.492311	0.220694
																		B3GNT3	0.963868	0.106775		B3GNT3	0.963868	-0.225931		B3GNT3	0.963868	-0.0456371
																		B3GNT5	-1.73471	0.193819		B3GNT5	-1.73471	-0.510633		B3GNT5	-1.73471	0.0668363
																		B3GNT7	1.5994	0.170508		B3GNT7	1.5994	-0.184763		B3GNT7	1.5994	-0.108845
																		B3GNT8	1.29616	0.0865859		B3GNT8	1.29616	-0.157558		B3GNT8	1.29616	-0.0387639
																		B3GNT9	0.21073	0.329444		B3GNT9	0.21073	-0.300382		B3GNT9	0.21073	-0.120209
																		B3GNTL1	0.259814	0.121676		B3GNTL1	0.259814	-0.198057		B3GNTL1	0.259814	-0.0380523
																		B4GALNT1	1.48693	0.333722		B4GALNT1	1.48693	-0.371655		B4GALNT1	1.48693	-0.120718
																		B4GALNT3	2.11006	0.148499		B4GALNT3	2.11006	-0.0602543		B4GALNT3	2.11006	0.186139
																		B4GALNT4	0.449053	0.105981		B4GALNT4	0.449053	-0.179889		B4GALNT4	0.449053	0.186921
																		B4GALT1	0.178471	0.281921		B4GALT1	0.178471	-0.0979246		B4GALT1	0.178471	-0.108271
																		B4GALT2	-0.392609	0.114973		B4GALT2	-0.392609	-0.0773777		B4GALT2	-0.392609	0.10751
																		B4GALT3	-0.123993	-0.00615847		B4GALT3	-0.123993	0.0710148		B4GALT3	-0.123993	0.162435
																		B4GALT4	-0.250445	0.167441		B4GALT4	-0.250445	-0.0423942		B4GALT4	-0.250445	0.142266
																		B4GALT5	-0.488596	0.218014		B4GALT5	-0.488596	0.000280904		B4GALT5	-0.488596	0.187513
																		B4GALT6	-0.7296	0.173073		B4GALT6	-0.7296	-0.106052		B4GALT6	-0.7296	0.197736
																		B4GALT7	-0.437083	0.0878253		B4GALT7	-0.437083	0.104628		B4GALT7	-0.437083	-0.0066914
																		B9D1	-0.236819	0.0738853		B9D1	-0.236819	-0.00596232		B9D1	-0.236819	-0.146897
																		B9D2	-0.346385	0.167102		B9D2	-0.346385	-0.348655		B9D2	-0.346385	-0.0238224
																		BAALC	0.630515	0.188688		BAALC	0.630515	-0.128692		BAALC	0.630515	0.117896
																		BACE1	-0.446414	0.267004		BACE1	-0.446414	-0.236189		BACE1	-0.446414	0.220769
																		BACE2	-0.119222	0.00171213		BACE2	-0.119222	0.555134		BACE2	-0.119222	0.084072
																		BACH1	-0.312941	0.286595		BACH1	-0.312941	-0.334196		BACH1	-0.312941	0.279671
																		BACH2	-0.130728	0.139701		BACH2	-0.130728	-0.152688		BACH2	-0.130728	0.167069
																		BAD	-0.368061	0.149303		BAD	-0.368061	-0.112304		BAD	-0.368061	-0.112383
																		BAG1	-0.151039	-0.0318541		BAG1	-0.151039	0.0383161		BAG1	-0.151039	0.253478
																		BAG2	0.35465	0.0202102		BAG2	0.35465	-0.26087		BAG2	0.35465	0.111819
																		BAG3	-0.0851396	0.127297		BAG3	-0.0851396	-0.118455		BAG3	-0.0851396	0.0493479
																		BAG4	-0.190747	0.159204		BAG4	-0.190747	-0.0878586		BAG4	-0.190747	0.3647
																		BAG5	-0.139415	0.140344		BAG5	-0.139415	0.00909045		BAG5	-0.139415	0.259841
																		BAHCC1	-0.0128992	-0.11854		BAHCC1	-0.0128992	0.510755		BAHCC1	-0.0128992	0.385984
																		BAHD1	0.0244793	0.233849		BAHD1	0.0244793	0.0204542		BAHD1	0.0244793	0.0264118
																		BAIAP2	0.12601	-0.0223779		BAIAP2	0.12601	0.347685		BAIAP2	0.12601	0.14072
																		BAIAP2L1	0.00927175	-0.0460279		BAIAP2L1	0.00927175	0.228307		BAIAP2L1	0.00927175	-0.0486847
																		BAIAP2L2	1.58987	-0.189341		BAIAP2L2	1.58987	0.253616		BAIAP2L2	1.58987	0.00779054
																		BAIAP3	1.099	0.0386217		BAIAP3	1.099	-0.162276		BAIAP3	1.099	-0.00953476
																		BAK1	-0.431429	-0.0586415		BAK1	-0.431429	0.147558		BAK1	-0.431429	0.138242
																		BAMBI	-0.596795	-0.0361729		BAMBI	-0.596795	0.400263		BAMBI	-0.596795	-0.0926763
																		BANF1	0.0609074	-0.0935792		BANF1	0.0609074	-0.023923		BANF1	0.0609074	-0.0346579
																		BANK1	0.119009	0.117641		BANK1	0.119009	-0.166723		BANK1	0.119009	-0.109138
																		BANP	-0.0185191	0.227898		BANP	-0.0185191	-0.0195255		BANP	-0.0185191	0.138727
																		BAP1	-0.333028	0.148782		BAP1	-0.333028	0.132039		BAP1	-0.333028	0.0557327
																		BARD1	0.108682	0.184029		BARD1	0.108682	-0.105631		BARD1	0.108682	0.354556
																		BARX2	3.60078	0.0989141		BARX2	3.60078	-0.177172		BARX2	3.60078	-0.174307
																		BASP1	-0.645532	0.0902449		BASP1	-0.645532	-0.268426		BASP1	-0.645532	-0.0789361
																		BATF	-0.134272	-0.0295422		BATF	-0.134272	0.0389377		BATF	-0.134272	-0.262352
																		BATF2	0.943154	-0.0515019		BATF2	0.943154	0.0779003		BATF2	0.943154	0.0906099
																		BATF3	0.733209	0.214557		BATF3	0.733209	-0.457249		BATF3	0.733209	-0.170648
																		BAX	0.0456956	0.0367467		BAX	0.0456956	-0.0110751		BAX	0.0456956	-0.103855
																		BAZ1A	0.232027	0.0558818		BAZ1A	0.232027	-0.1467		BAZ1A	0.232027	0.278595
																		BAZ1B	0.173452	0.243373		BAZ1B	0.173452	-0.208042		BAZ1B	0.173452	0.221547
																		BAZ2A	0.139881	0.117956		BAZ2A	0.139881	-0.0282996		BAZ2A	0.139881	0.20759
																		BAZ2B	0.0728189	0.100534		BAZ2B	0.0728189	-0.11278		BAZ2B	0.0728189	0.330779
																		BBC3	0.474713	-0.176171		BBC3	0.474713	0.293927		BBC3	0.474713	0.0769526
																		BBOX1	2.45788	0.190767		BBOX1	2.45788	-0.241603		BBOX1	2.45788	0.0558657
																		BBS1	-0.37012	0.0508006		BBS1	-0.37012	0.158425		BBS1	-0.37012	0.295391
																		BBS10	0.444727	0.155883		BBS10	0.444727	-0.172993		BBS10	0.444727	0.301805
																		BBS12	-0.00342653	0.196206		BBS12	-0.00342653	-0.00268293		BBS12	-0.00342653	0.185102
																		BBS2	0.179494	0.242002		BBS2	0.179494	-0.0892586		BBS2	0.179494	0.165515
																		BBS4	-0.136903	0.115481		BBS4	-0.136903	0.145929		BBS4	-0.136903	0.29927
																		BBS5	0.0701434	-0.0222599		BBS5	0.0701434	0.353186		BBS5	0.0701434	0.340326
																		BBS7	0.305896	0.131989		BBS7	0.305896	-0.0289576		BBS7	0.305896	0.306024
																		BBS9	-0.496341	0.194103		BBS9	-0.496341	0.0140978		BBS9	-0.496341	0.0971206
																		BBX	-0.399717	0.173368		BBX	-0.399717	-0.138614		BBX	-0.399717	0.21316
																		BCAM	1.9307	0.170282		BCAM	1.9307	-0.260172		BCAM	1.9307	-0.0335351
																		BCAN	-1.33306	-0.136606		BCAN	-1.33306	0.442908		BCAN	-1.33306	0.282854
																		BCAP29	-0.723295	0.201265		BCAP29	-0.723295	-0.164397		BCAP29	-0.723295	0.0876426
																		BCAP31	-0.177024	-0.0277492		BCAP31	-0.177024	0.232919		BCAP31	-0.177024	-0.145119
																		BCAR1	0.0638666	0.12261		BCAR1	0.0638666	0.0603113		BCAR1	0.0638666	0.0885539
																		BCAR3	0.317888	0.249047		BCAR3	0.317888	-0.0747509		BCAR3	0.317888	0.089154
																		BCAS1	-0.927791	0.329163		BCAS1	-0.927791	-0.260268		BCAS1	-0.927791	-0.0725771
																		BCAS2	-0.221702	0.139311		BCAS2	-0.221702	-0.119353		BCAS2	-0.221702	0.22492
																		BCAS3	-0.530683	-0.141006		BCAS3	-0.530683	0.398892		BCAS3	-0.530683	0.230787
																		BCAT1	0.161738	0.186629		BCAT1	0.161738	-0.514213		BCAT1	0.161738	-0.0252601
																		BCAT2	-0.0894432	0.111509		BCAT2	-0.0894432	-0.0778204		BCAT2	-0.0894432	-0.109683
																		BCCIP	0.0997675	0.0718804		BCCIP	0.0997675	-0.22948		BCCIP	0.0997675	0.172395
																		BCDIN3D	-0.160848	0.123138		BCDIN3D	-0.160848	-0.032656		BCDIN3D	-0.160848	0.181594
																		BCHE	0.175988	-0.0931707		BCHE	0.175988	0.159571		BCHE	0.175988	0.292478
																		BCKDHA	-0.192919	0.113297		BCKDHA	-0.192919	0.106407		BCKDHA	-0.192919	0.182645
																		BCKDHB	0.190882	0.168058		BCKDHB	0.190882	0.0507136		BCKDHB	0.190882	0.272119
																		BCKDK	-0.209075	0.0149653		BCKDK	-0.209075	0.125016		BCKDK	-0.209075	0.0403138
																		BCL10	-0.000732085	0.204469		BCL10	-0.000732085	-0.284444		BCL10	-0.000732085	0.153353
																		BCL11A	0.316881	0.128358		BCL11A	0.316881	-0.153454		BCL11A	0.316881	-0.0226419
																		BCL11B	3.49394	0.068655		BCL11B	3.49394	-0.188333		BCL11B	3.49394	-0.18344
																		BCL2	-0.536921	-0.0635392		BCL2	-0.536921	0.396603		BCL2	-0.536921	0.455292
																		BCL2A1	-0.197747	-0.0689082		BCL2A1	-0.197747	0.176028		BCL2A1	-0.197747	-0.113126
																		BCL2A1	0.763049	-0.0689082		BCL2A1	0.763049	0.176028		BCL2A1	0.763049	-0.113126
																		BCL2A1	0.66621	-0.0689082		BCL2A1	0.66621	0.176028		BCL2A1	0.66621	-0.113126
																		BCL2L1	-0.950388	0.0858975		BCL2L1	-0.950388	0.0697389		BCL2L1	-0.950388	0.0225923
																		BCL2L11	-0.515472	0.160682		BCL2L11	-0.515472	-0.0663911		BCL2L11	-0.515472	0.129464
																		BCL2L12	0.121835	0.0635077		BCL2L12	0.121835	-0.0556371		BCL2L12	0.121835	0.0129915
																		BCL2L13	0.097361	-0.0467532		BCL2L13	0.097361	0.353998		BCL2L13	0.097361	0.124792
																		BCL2L14	1.25585	0.0488462		BCL2L14	1.25585	-0.15852		BCL2L14	1.25585	-0.134119
																		BCL2L15	1.18856	0.132923		BCL2L15	1.18856	-0.215079		BCL2L15	1.18856	0.0718681
																		BCL2L2	-0.0491457	0.207371		BCL2L2	-0.0491457	-0.0807096		BCL2L2	-0.0491457	0.296737
																		BCL3	1.00565	0.180104		BCL3	1.00565	-0.342504		BCL3	1.00565	-0.149718
																		BCL6	0.515173	0.241794		BCL6	0.515173	-0.250266		BCL6	0.515173	0.0295605
																		BCL6B	-0.520812	0.293021		BCL6B	-0.520812	-0.314397		BCL6B	-0.520812	0.0163638
																		BCL7A	0.291544	-0.0682543		BCL7A	0.291544	0.205841		BCL7A	0.291544	0.299701
																		BCL7B	-0.253934	0.218366		BCL7B	-0.253934	-0.160247		BCL7B	-0.253934	-0.0634452
																		BCL7C	0.154794	0.0706906		BCL7C	0.154794	-0.0588603		BCL7C	0.154794	-0.0893308
																		BCL9	0.192451	0.215593		BCL9	0.192451	-0.0843956		BCL9	0.192451	0.313265
																		BCL9L	0.643939	0.177677		BCL9L	0.643939	-0.060359		BCL9L	0.643939	0.246535
																		BCLAF1	-0.0462819	0.115068		BCLAF1	-0.0462819	-0.145809		BCLAF1	-0.0462819	0.377489
																		BCO2	0.543854	0.0673508		BCO2	0.543854	-0.143485		BCO2	0.543854	0.154114
																		BCOR	0.272301	0.157146		BCOR	0.272301	-0.00934627		BCOR	0.272301	0.301589
																		BCORL1	0.467338	0.167679		BCORL1	0.467338	-0.0810337		BCORL1	0.467338	0.221238
																		BCR	-0.345275	0.242947		BCR	-0.345275	-0.222588		BCR	-0.345275	0.00309746
																		BCS1L	0.2677	0.123804		BCS1L	0.2677	-0.0154576		BCS1L	0.2677	0.187845
																		BDH1	-0.0653148	-0.0936528		BDH1	-0.0653148	0.26784		BDH1	-0.0653148	-0.0373521
																		BDH2	0.602909	0.0210758		BDH2	0.602909	0.0420891		BDH2	0.602909	0.224942
																		BDKRB1	1.69671	0.115327		BDKRB1	1.69671	-0.356795		BDKRB1	1.69671	-0.0692325
																		BDKRB2	0.896025	0.257108		BDKRB2	0.896025	-0.321495		BDKRB2	0.896025	0.0554173
																		BDNF	1.71248	0.208614		BDNF	1.71248	-0.270298		BDNF	1.71248	0.0716578
																		BDP1	-0.0271934	0.0994844		BDP1	-0.0271934	-0.115127		BDP1	-0.0271934	0.372735
																		BECN1	-0.313272	0.244585		BECN1	-0.313272	0.0851878		BECN1	-0.313272	0.176518
																		BEGAIN	1.47975	-0.041103		BEGAIN	1.47975	0.100948		BEGAIN	1.47975	-0.0988413
																		BEND3	0.262634	0.0494146		BEND3	0.262634	0.092432		BEND3	0.262634	0.356497
																		BEND4	0.828883	0.0734085		BEND4	0.828883	-0.287993		BEND4	0.828883	-0.159373
																		BEND5	1.42066	-0.0313563		BEND5	1.42066	0.0564152		BEND5	1.42066	0.168108
																		BEND6	-0.965258	0.271948		BEND6	-0.965258	-0.408157		BEND6	-0.965258	0.144616
																		BEND7	0.216562	0.0531595		BEND7	0.216562	0.0254815		BEND7	0.216562	0.0220043
																		BEST1	1.21256	-0.121953		BEST1	1.21256	0.622994		BEST1	1.21256	0.217359
																		BEST2	0.768764	0.140315		BEST2	0.768764	-0.0904277		BEST2	0.768764	-0.00801684
																		BEST3	0.51857	0.0857926		BEST3	0.51857	-0.378286		BEST3	0.51857	-0.150536
																		BET1	-0.170387	0.100861		BET1	-0.170387	-0.0837204		BET1	-0.170387	0.126518
																		BET1L	-0.0669528	0.203932		BET1L	-0.0669528	-0.156117		BET1L	-0.0669528	0.0274152
																		BEX1	-0.333611	0.218097		BEX1	-0.333611	-0.293348		BEX1	-0.333611	-0.0931632
																		BEX1	1.16005	0.218097		BEX1	1.16005	-0.293348		BEX1	1.16005	-0.0931632
																		BEX2	1.16005	0.00830509		BEX2	1.16005	-0.0366698		BEX2	1.16005	0.0186007
																		BEX4	-2.2125	0.0149121		BEX4	-2.2125	-0.0217667		BEX4	-2.2125	0.138051
																		BFAR	0.05505	-0.101448		BFAR	0.05505	0.383379		BFAR	0.05505	0.212266
																		BFSP1	0.301573	0.0929186		BFSP1	0.301573	0.0820318		BFSP1	0.301573	0.140666
																		BFSP2	-3.20344	-0.112776		BFSP2	-3.20344	0.123786		BFSP2	-3.20344	-0.113116
																		BGLAP	2.03143	0.124201		BGLAP	2.03143	-0.1944		BGLAP	2.03143	-0.027712
																		BGN	1.05564	0.224877		BGN	1.05564	-0.364198		BGN	1.05564	-0.0201392
																		BHLHA15	-1.49917	0.0874512		BHLHA15	-1.49917	-0.216588		BHLHA15	-1.49917	-0.114314
																		BHLHE22	1.09758	0.0557801		BHLHE22	1.09758	-0.0513042		BHLHE22	1.09758	0.190711
																		BHLHE40	-0.469878	0.0673199		BHLHE40	-0.469878	-0.0106587		BHLHE40	-0.469878	0.052796
																		BHLHE41	-0.619845	-0.0184443		BHLHE41	-0.619845	0.273429		BHLHE41	-0.619845	-0.0780184
																		BICC1	1.17939	0.323188		BICC1	1.17939	-0.24582		BICC1	1.17939	0.103084
																		BICD1	-0.680768	0.245331		BICD1	-0.680768	-0.114606		BICD1	-0.680768	0.198545
																		BICD2	0.234894	0.163527		BICD2	0.234894	-0.0432356		BICD2	0.234894	0.25442
																		BID	0.285479	0.00482311		BID	0.285479	-0.304753		BID	0.285479	-0.05326
																		BIK	-0.651744	-0.119548		BIK	-0.651744	0.14021		BIK	-0.651744	-0.150484
																		BIN1	0.150467	0.234381		BIN1	0.150467	-0.409464		BIN1	0.150467	-0.118305
																		BIN2	-0.121149	0.122408		BIN2	-0.121149	-0.20787		BIN2	-0.121149	-0.151769
																		BIN3	-0.832716	0.185018		BIN3	-0.832716	0.0927797		BIN3	-0.832716	-0.278772
																		BIRC2	0.117282	0.104595		BIRC2	0.117282	-0.200619		BIRC2	0.117282	0.284354
																		BIRC3	0.0896476	0.117659		BIRC3	0.0896476	-0.215094		BIRC3	0.0896476	-0.100916
																		BIRC5	-0.398763	0.102728		BIRC5	-0.398763	-0.0368728		BIRC5	-0.398763	0.00547177
																		BIRC6	-0.179303	0.198433		BIRC6	-0.179303	-0.116011		BIRC6	-0.179303	0.328715
																		BIRC8	-0.430301	0.0369522		BIRC8	-0.430301	-0.0980888		BIRC8	-0.430301	-0.0743786
																		BIVM	-0.253583	0.0522506		BIVM	-0.253583	-0.0348422		BIVM	-0.253583	0.234338
																		BLCAP	0.141804	0.0279602		BLCAP	0.141804	0.193948		BLCAP	0.141804	0.0712382
																		BLK	-0.194715	0.0780564		BLK	-0.194715	-0.101363		BLK	-0.194715	-0.183118
																		BLM	-0.74275	0.0134222		BLM	-0.74275	-0.0240938		BLM	-0.74275	0.04017
																		BLMH	0.769193	0.086743		BLMH	0.769193	0.0183277		BLMH	0.769193	0.339946
																		BLNK	0.297271	0.0936225		BLNK	0.297271	-0.15201		BLNK	0.297271	-0.0826533
																		BLOC1S1	0.169827	0.00539792		BLOC1S1	0.169827	-0.0583105		BLOC1S1	0.169827	-0.195724
																		BLOC1S2	-0.00432067	0.218306		BLOC1S2	-0.00432067	-0.121394		BLOC1S2	-0.00432067	-0.116631
																		BLOC1S3	-0.191008	0.128049		BLOC1S3	-0.191008	0.168701		BLOC1S3	-0.191008	-0.0216177
																		BLVRA	-0.225789	0.129348		BLVRA	-0.225789	0.0732519		BLVRA	-0.225789	-0.173156
																		BLVRB	0.512702	0.023098		BLVRB	0.512702	0.305103		BLVRB	0.512702	-0.0222289
																		BLZF1	0.15741	0.132848		BLZF1	0.15741	-0.0658353		BLZF1	0.15741	0.318197
																		BMF	-0.789554	0.0240365		BMF	-0.789554	0.0465982		BMF	-0.789554	0.294154
																		BMI1	-0.372621	0.0737459		BMI1	-0.372621	-0.121024		BMI1	-0.372621	0.288485
																		BMP1	0.298578	0.24489		BMP1	0.298578	-0.187816		BMP1	0.298578	0.0542315
																		BMP15	-0.199443	0.0249989		BMP15	-0.199443	-0.0166857		BMP15	-0.199443	-0.0204367
																		BMP2	0.038699	0.198873		BMP2	0.038699	-0.539061		BMP2	0.038699	-0.00437466
																		BMP2K	0.128776	0.11765		BMP2K	0.128776	0.0278361		BMP2K	0.128776	0.24778
																		BMP3	2.14904	0.102081		BMP3	2.14904	-0.326601		BMP3	2.14904	0.0541973
																		BMP4	2.55615	0.0701601		BMP4	2.55615	-0.173339		BMP4	2.55615	0.23332
																		BMP5	-0.62515	0.198972		BMP5	-0.62515	-0.401168		BMP5	-0.62515	-0.035621
																		BMP6	0.59292	0.237914		BMP6	0.59292	-0.356908		BMP6	0.59292	0.0603501
																		BMP7	-0.293009	0.166088		BMP7	-0.293009	-0.164242		BMP7	-0.293009	-0.0694843
																		BMPER	1.70429	0.307581		BMPER	1.70429	-0.439411		BMPER	1.70429	0.0130583
																		BMPR1A	-0.178823	0.132045		BMPR1A	-0.178823	-0.148524		BMPR1A	-0.178823	0.355565
																		BMPR1B	1.90055	0.0836513		BMPR1B	1.90055	0.0880422		BMPR1B	1.90055	0.036164
																		BMPR2	-0.134663	0.196692		BMPR2	-0.134663	0.00157372		BMPR2	-0.134663	0.224893
																		BMS1	0.145136	0.169027		BMS1	0.145136	-0.170971		BMS1	0.145136	0.203822
																		BMX	0.495776	0.0525892		BMX	0.495776	-0.000515254		BMX	0.495776	0.052273
																		BNC1	3.34259	0.17241		BNC1	3.34259	-0.276348		BNC1	3.34259	0.00746495
																		BNC2	-0.557423	-0.158031		BNC2	-0.557423	0.454866		BNC2	-0.557423	0.347345
																		BNIP1	-0.145568	0.130804		BNIP1	-0.145568	-0.233442		BNIP1	-0.145568	0.0267423
																		BNIP2	-0.0918328	0.124642		BNIP2	-0.0918328	-0.01148		BNIP2	-0.0918328	0.224021
																		BNIP3	-0.300085	0.0721681		BNIP3	-0.300085	-0.157517		BNIP3	-0.300085	0.107272
																		BNIP3L	-0.425608	0.147199		BNIP3L	-0.425608	-0.066056		BNIP3L	-0.425608	0.258406
																		BNIP3L	-0.120359	0.147199		BNIP3L	-0.120359	-0.066056		BNIP3L	-0.120359	0.258406
																		BNIPL	3.04219	0.0752189		BNIPL	3.04219	-0.0320886		BNIPL	3.04219	0.0171872
																		BOC	0.0732809	0.145479		BOC	0.0732809	-0.0806621		BOC	0.0732809	-0.0658667
[truncated: 12,199 more rows]

## Sheet: Extended Figure 3 Data
Extended Figure 3a: Number of mouse with lungs metastasis after tail-vein injection of primary melanoma cells				Extended Figure 3b: Time to reach a volume of 1cm3 after reimplantation of primary tumours according to their sex and Ecad status					Extended Figure 3e: Representative PCR for the genotyping of the Grpr knock-out				Extended Figure 3f: Number of clones obtained during the CRISPR strategy				Extended Figure 3g: Expression of Grpr according to its number of copies			Extended Figure 3h: Grpr expression according to Dox treatment in 1057 i-shGrpr			Extended Figure 3i: Induction of Ccn1 in 1057 i-shGrpr melanoma cell treated or not with Doxycyclin					Extended Figure 3j: Exogenous and endogenous comparison of Grpr expression in mouse melanoma cell lines								Extended Figure 3k: Exogenous and endogenous comparison of GRPR expression in human melanoma cell lines					Extended Figure 3l: Fold change of Ccn1 induction by GRP (vs Mock) in mouse melanoma cell line expressing exogenously or endogenously Grpr								Extended Figure 3m: Fold change of CCN1 induction by GRP (vs Mock) in human melanoma cell line expressing exogenously or endogenously GRPR
[truncated: 33 more rows]
[truncated: 24 more columns]

[truncated: 6 more sheets: Extended Figure 4 Data, Extended Figure 5 Data, Extended Figure 6 Data, Extended Figure 7 Data, Extended Figure 9 Data, Extended Figure 10 Data]
